# Supplementary material for: Quantitative proteomics analysis in small cell carcinoma of cervix reveals novel therapeutic targets
Source: Clin Proteomics. 2023 Apr 8;20:18. doi: 10.1186/s12014-023-09408-x (PMC10082492; doi:10.1186/s12014-023-09408-x)
Supplement: Supplementary file 1 — Additional file 1. Additional Table, supplementary Table 1, overview of the proteomics profiles identified by DIA in SCCC and normal cervix tissues. [file 12014_2023_9408_MOESM1_ESM.xlsx]

## Sheet: Overview
Supplementary Table 1. Overview of the proteomics profiles
PG.ProteinGroups	PG.Genes	PG.ProteinDescriptions（FullName）	PG.ProteinNames	Pan0252	Pan0253	Pan0254	Pan0005	Pan0006	Pan0009	Ca0252	Ca0253	Ca0254	Ca0001	Ca0002	Ca0003	Ca0004	Ca0006	Ca0007	Ca0009	Ca0054	Ca0055	Ca0056	Ca0057	Ca0058	Ca0059	Ca0060	Ca0061	Normal-ne	SCCC-ne	avg(Normal)	avg(SCCC)	std(Normal)	std(SCCC)
class	class	class	class	Normal	Normal	Normal	Normal	Normal	Normal	SCCC	SCCC	SCCC	SCCC	SCCC	SCCC	SCCC	SCCC	SCCC	SCCC	SCCC	SCCC	SCCC	SCCC	SCCC	SCCC	SCCC	SCCC	Normal	SCCC	Normal	SCCC	Normal	SCCC
A0A075B6J9	IGLV2-18	Immunoglobulin lambda variable 2-18	LV218_HUMAN	13390.1	13390.1	13390.1	13390.1	199507	13390.1	13390.1	13390.1	13390.1	13390.1	13390.1	13390.1	13390.1	13390.1	26780.2	13390.1	140862	192005	58198.9	13390.1	44235.7	94941	108822	13390.1	5	11	44409.6	45174.2	69361.8	52102.7
A0A075B6P5	IGKV2-28	Immunoglobulin kappa variable 2-28;Immunoglobulin kappa variable 2D-28	KV228_HUMAN;KVD28_HUMAN	314992	345613	852137	307148	588090	198875	186668	253081	255083	900379	350951	377024	571532	184110	424341	269432	601155	1.49185e+06	393364	216602	482908	542381	590032	571594	0	0	434476	481249	220579	305072
A0A087WSY6	IGKV3D-15	Immunoglobulin kappa variable 3D-15	KVD15_HUMAN	103840	23728	194108	450377	210001	249356	62443.9	125573	64870.2	160441	60752.8	75809.5	131326	47456	110347	81213.8	508946	349190	85016	158950	208981	104502	183522	80691.9	1	0	205235	144446	132548	113039
A0A0A0MRZ8	IGKV3D-11	Immunoglobulin kappa variable 3D-11;Immunoglobulin kappa variable 3-11	KVD11_HUMAN;KV311_HUMAN	1.15966e+06	718911	1.92651e+06	2754641	2.66718e+06	785682	899075	1405897	1.10548e+06	2.12227e+06	1.41519e+06	628335	2920115	695278	946420	1.37268e+06	1.77195e+06	3.85856e+06	1372685	1.07677e+06	1772813	2.38848e+06	1.90345e+06	1.69789e+06	0	0	1.66876e+06	1.63074e+06	835029	790814
A0A0A0MS15	IGHV3-49	Immunoglobulin heavy variable 3-49	HV349_HUMAN	66541.3	684865	466242	1.05915e+06	358886	393153	41050.7	76913.2	112570	264360	139391	184893	522226	36610.6	140486	59535.5	202167	588171	184190	170494	282323	526313	292666	244776	0	0	504806	226063	307420	162160
A0A0A0MT36	IGKV6D-21	Immunoglobulin kappa variable 6D-21	KVD21_HUMAN	18098.3	5098.02	122805	5098.02	22318.3	10196	5098.02	5098.02	36557.5	158621	40943.8	36993.6	51619.5	10998.4	34609.3	18786	35540.5	128042	5098.02	34519.1	55199.5	84547	81692.7	25258.7	2	3	30602.2	47179.1	41720.5	40992.7
A0A0B4J1U7	IGHV6-1	Immunoglobulin heavy variable 6-1	HV601_HUMAN	364015	184538	265880	85446	788685	540624	237666	85446	85446	6.27394e+06	464852	170892	1.31498e+06	85446	85446	569523	413110	1.26295e+06	596522	1.7636e+06	2.72361e+06	4.65558e+06	85446	85446	1	6	371532	1.16444e+06	234748	1.69442e+06
A0A0B4J1V0	IGHV3-15	Immunoglobulin heavy variable 3-15	HV315_HUMAN	214704	121965	611003	1.58737e+06	53056.9	1.03914e+06	26528.4	77565.1	194130	1.31989e+06	572369	174164	170370	543749	1241509	634422	3.86465e+06	11592603	1.61903e+06	1.67477e+06	1.01018e+06	111256	902069	1.32646e+06	0	1	604539	1.50309e+06	554355	2.6045e+06
A0A0B4J1V2	IGHV2-26	Immunoglobulin heavy variable 2-26	HV226_HUMAN	6094.59	35275.2	6094.59	318423	6094.59	109702	6094.59	6094.59	6094.59	40050.3	12189.2	6094.59	91437.6	6094.59	20019.3	506651	68061.9	59038.5	80667.3	6094.59	6094.59	6094.59	6094.59	397203	3	9	80280.7	73898.3	112630	137768
A0A0B4J1X5	IGHV3-74	Immunoglobulin heavy variable 3-74	HV374_HUMAN	161935	69634.1	657548	1.13271e+06	192809	591771	111940	66566.5	187046	470857	329607	322090	534524	581580	508156	292644	1.36064e+06	3.92574e+06	398136	722837	667621	210117	1.05518e+06	578384	0	0	467735	684648	369953	846498
A0A0B4J1Y8	IGLV9-49	Immunoglobulin lambda variable 9-49	LV949_HUMAN	24277.7	71098.4	207620	97663.1	314830	72296.1	24277.7	81731.3	67468	142080	65801.8	92871.9	131060	24277.7	48555.4	24277.7	76527.5	473040	89786.2	58103.2	315043	146894	413299	116101	1	3	131298	132844	99330	127847
A0A0B4J2D5	GATD3B	Glutamine amidotransferase-like class 1 domain-containing protein 3B, mitochondrial;Glutamine amidotransferase-like class 1 domain-containing protein 3A, mitochondrial	GAL3B_HUMAN;GAL3A_HUMAN	202289	345395	476634	203878	191826	258700	120461	142074	211108	162251	128427	214397	183349	144033	246742	146095	164522	193851	135696	73827.2	83940.3	104484	114701	129276	0	0	279787	149957	102472	44849.1
A0A0C4DH25	IGKV3D-20	Immunoglobulin kappa variable 3D-20	KVD20_HUMAN	887992	290417	39607.3	679616	1.50884e+06	334989	547760	421151	183988	434130	216153	317703	983505	79214.6	396830	39607.3	1.06932e+06	1.36371e+06	413474	310525	1.07322e+06	911143	641611	497747	1	1	623577	550044	481671	368635
A0A0C4DH29	IGHV1-3	Immunoglobulin heavy variable 1-3	HV103_HUMAN	10558.6	186485	10558.6	141618	67252.2	104705	22911.8	51904.8	10558.6	10558.6	10558.6	39218.1	83085	10558.6	58973.4	35930.3	77660.3	67863.6	10558.6	21117.2	45960.9	1.08462e+06	75254.2	60382.2	2	5	86862.9	98759.8	64897.7	240408
A0A0C4DH31	IGHV1-18	Immunoglobulin heavy variable 1-18	HV118_HUMAN	43695.8	16799.1	103269	217974	138534	117474	147964	88091.3	16799.1	112666	16799.1	39958.2	117309	16799.1	59812.6	41536.9	133735	80514.8	33598.2	50576.9	113722	160230	98025.6	542963	1	3	106291	103950	65286.3	115574
A0A0C4DH38	IGHV5-51	Immunoglobulin heavy variable 5-51	HV551_HUMAN	14830.6	277437	93768.6	101510	202067	99209.7	247848	65827.9	14830.6	142785	61992.2	48270.4	96808.7	29661.2	75637.9	14830.6	550224	1.6456e+06	55787.7	43504.3	520585	120712	44993.3	592548	1	2	131470	242914	84906.7	387376
A0A0C4DH43	IGHV2-70D	Immunoglobulin heavy variable 2-70D	HV70D_HUMAN	106161	283776	118752	1.44704e+06	2108547	851387	53080.7	193140	53080.7	657071	629172	377784	1.31776e+06	201863	313515	204024	891842	3.80335e+06	399976	285337	53080.7	270732	213735	450854	0	3	819277	576078	746477	842752
A0A0C4DH67	IGKV1-8	Immunoglobulin kappa variable 1-8	KV108_HUMAN	105231	804583	10688.4	435730	369942	10688.4	10688.4	30239.8	10688.4	210672	116723	114715	282367	10688.4	10688.4	10688.4	21376.8	194853	41375.1	70444.3	22689.5	10688.4	148544	241793	2	6	289477	86662.4	283605	89272.9
A0A0C4DH68	IGKV2-24	Immunoglobulin kappa variable 2-24	KV224_HUMAN	89758.2	121824	121962	34581.4	333386	156942	48544.9	143111	17290.7	96617.7	105439	163649	265818	43112.3	53929.7	96117.2	194030	647265	126152	123568	251196	79609.7	79066.6	89380.5	0	1	143076	145772	93024.8	138244
A0A0J9YXX1	IGHV5-10-1	Immunoglobulin heavy variable 5-10-1	HV5X1_HUMAN	11775.7	177320	11775.7	11775.7	89023.6	11775.7	11775.7	151675	11775.7	11775.7	23551.4	107309	175382	11775.7	175386	11775.7	1.2008e+06	4799134	252401	144338	294013	768866	11775.7	11775.7	4	7	52241	454183	62646.4	1.09596e+06
A0AV96	RBM47	RNA-binding protein 47	RBM47_HUMAN	32197.3	15179.1	2561.21	2561.21	2561.21	2561.21	82290.7	16468.1	72723.4	37773.4	46177.5	52705.1	2561.21	20525.4	52425.3	52207.6	28512.6	22894.9	5122.43	25910.2	11897.6	2561.21	67636	52080.2	4	2	9603.54	36248.5	11105.1	24024.5
A0AVT1	UBA6	Ubiquitin-like modifier-activating enzyme 6	UBA6_HUMAN	46210.3	32179.7	26826.4	60711.7	79836.3	48094.1	83160.8	45555.1	44713.3	105353	101095	102238	106325	56521.3	42498.7	79118.9	57370.9	77650.8	93762.2	93145.4	47070.5	52282.3	42783.5	94611.2	0	0	48976.4	73625.4	17659.9	23891.9
A0FGR8	ESYT2	Extended synaptotagmin-2	ESYT2_HUMAN	146262	176353	84091.6	226354	206071	198313	78538.8	91732.1	49996.7	202439	114230	138226	182985	83595.3	143236	177269	173317	149279	133927	96050.3	146330	78502.1	69793.3	213624	0	0	172907	129059	46925.4	47366.1
A0MZ66	SHTN1	Shootin-1	SHOT1_HUMAN	33130.9	87224.1	8100.12	8100.12	16200.2	26082.6	23044.8	8100.12	8100.12	54571.3	58990.3	31150	34885.5	58184.7	30369.9	84675.4	37342.9	8100.12	44290.3	38095.7	41609.9	60689.7	26017.1	91475.7	2	3	29806.3	41094.1	27231	23238.5
A0PJW6	TMEM223	Transmembrane protein 223	TM223_HUMAN	10747.3	25542.3	4663.99	4663.99	9327.97	10310.5	21185.1	32956.4	35593.2	20993.7	24608.6	35203.9	33316.2	39426.4	40850.1	16384.2	16556.5	12580.7	24306.8	18456.6	16102	14557.5	40290.8	18056.4	2	0	10876	25634.7	7012.05	9559.61
A0PJW8	DAPL1	Death-associated protein-like 1	DAPL1_HUMAN	10258.4	10258.4	10258.4	10258.4	10258.4	10258.4	27136.4	74883.3	10258.4	10258.4	20516.8	31732.2	10258.4	10258.4	21459.9	107041	544484	10258.4	76014.5	10258.4	10258.4	10258.4	10258.4	95451.8	6	9	10258.4	60613.7	0	121531
A0PJZ3	GXYLT2	Glucoside xylosyltransferase 2	GXLT2_HUMAN	619.404	619.404	619.404	619.404	4057.64	16537.9	2625.86	5954.12	1683.54	2633.45	1238.81	2135.29	5061.11	619.404	4551.81	22336.3	3874.96	4419.56	1924.66	2537.23	4247.88	619.404	619.404	5040.62	4	3	3845.53	4006.86	5813.4	4736.14
A1A5D9	BICDL2	BICD family-like cargo adapter 2	BICL2_HUMAN	7632.21	7632.21	132295	7632.21	44828.2	7632.21	15264.4	7632.21	7632.21	255570	39900.1	56506.3	72175.5	84270.8	215161	35795.6	7632.21	106948	7632.21	92105.7	35517	185176	131381	54361.7	4	4	34608.7	78370.1	45749.3	72873.1
A1L020	MEX3A	RNA-binding protein MEX3A	MEX3A_HUMAN	9036.64	9036.64	9036.64	9036.64	9036.64	9036.64	9036.64	76453	48594.5	9036.64	21356.5	9036.64	9036.64	9036.64	9036.64	9036.64	9036.64	18073.3	82644.3	9036.64	29160	61125.6	45066.5	9036.64	6	10	9036.64	26268.9	0	24531.8
A1L0T0	ILVBL	Acetolactate synthase-like protein	ILVBL_HUMAN	90072.4	191730	81159.4	116565	106210	145830	105774	79515.7	101118	36628.5	43437.9	88531.3	48202	80396.2	96946.9	180253	82720.5	81622	41613.4	72757.8	81512.1	78414.3	95936.9	89222.7	0	0	121928	82477.9	37408.2	31198
A1L390	PLEKHG3	Pleckstrin homology domain-containing family G member 3	PKHG3_HUMAN	10811.9	85874.6	1396.43	1396.43	1396.43	1396.43	44108.3	1396.43	10065.4	24865.8	12082.6	13093.8	3967.47	10742.1	1396.43	53060.9	1396.43	1396.43	1396.43	14105	2792.85	12017.7	43884.6	14220.8	4	5	17045.4	14777.2	30972.8	15789.7
A1L4H1	SSC5D	Soluble scavenger receptor cysteine-rich domain-containing protein SSC5D	SRCRL_HUMAN	47441.5	59096	29316.7	82033.9	100634	21093.4	36612.4	51413.9	16114.1	40622.8	20546.7	20389.9	51027.1	17248	15199.5	12489	32163.6	30522.2	33103.3	51356.2	48359.8	27737.1	15769.7	17380.7	0	0	56602.6	29892	27931.7	13528.8
A1X283	SH3PXD2B	SH3 and PX domain-containing protein 2B	SPD2B_HUMAN	186023	149321	99436	366794	173919	197276	139621	227899	90123.4	205817	155131	111029	215781	168806	155372	104435	178946	276181	200843	257561	392008	135145	120582	117695	0	0	195461	180721	82926.8	72965.3
A1Z1Q3	MACROD2	ADP-ribose glycohydrolase MACROD2	MACD2_HUMAN	17384.6	6015.76	3007.88	3007.88	28796.1	27650	43840.8	22911.9	37527.8	3007.88	24836.2	50312.5	28233.5	33978.8	16799.7	27052.8	13552.7	19332.1	62905.8	14269.2	25866.7	42377	49338.9	87378.9	2	1	14310.4	33529.1	10966.1	19713.5
A2RRP1	NBAS	Neuroblastoma-amplified sequence	NBAS_HUMAN	184832	80402.1	7000.05	146583	49139.3	71400.9	23781.7	18988.8	86053.8	164207	42050.6	61662.2	46432.4	46182	27641.6	70040.6	31038.6	48179.4	51250.1	367786	50497.9	69276.8	14000.1	47878.2	1	0	89892.9	70386	59429.7	79114.7
A2RTX5	TARSL2	Threonine--tRNA ligase 2, cytoplasmic	SYTC2_HUMAN	55111.1	399350	97100.1	297030	145471	188816	64166	100378	89834.8	94200.1	149744	132910	167607	113183	37044.5	56331.3	78337	129991	47943	214710	101711	76167	148738	92562	0	0	197146	105309	118171	44300.1
A2RUC4	TYW5	tRNA wybutosine-synthesizing protein 5	TYW5_HUMAN	27127.3	11019.4	11019.4	11019.4	11019.4	33457	42894.4	22038.7	45666.1	32378.3	36729.5	37669.7	25677.7	11019.4	26171.3	88258.1	11019.4	11019.4	31406.6	50120.6	11019.4	37057.6	36954.8	38312.9	4	4	17443.6	33078.5	9267.2	18038.2
A3KMH1	VWA8	von Willebrand factor A domain-containing protein 8	VWA8_HUMAN	39323.3	26219	11662.5	97027.7	154526	167292	79950.2	61216.2	73919	84593.7	58018.3	63752.8	128636	110390	62189.7	134976	23325	47253.9	47326.1	154416	43260.5	242452	11662.5	479744	1	1	82675.1	105949	61424.9	105082
A3KN83	SBNO1	Protein strawberry notch homolog 1	SBNO1_HUMAN	13823.6	13823.6	13823.6	13823.6	13823.6	13823.6	54401	13823.6	28061.3	41392	47769.1	27647.3	34685.7	68231	32723.4	13823.6	13823.6	13823.6	58949.4	28160.2	13823.6	13823.6	31339.4	43765.4	6	6	13823.6	32225.9	0	16757.7
A4D1P6	WDR91	WD repeat-containing protein 91	WDR91_HUMAN	44432.1	42722.2	34715.9	52330.1	113152	128325	64130.1	34188.9	37587.2	60144.8	27964.8	50948.2	35150.7	7425.08	21705.3	50937.4	42368.8	55719.2	35341.2	51628.4	66322	43289.5	34313.2	58253.8	0	0	69279.5	43189.9	37003.9	15141.9
A4D1U4	DENND11	DENN domain-containing protein 11	DEN11_HUMAN	6907.04	6907.04	6907.04	6907.04	6907.04	6907.04	44943.7	6907.04	42063.7	31020.1	30744.7	55830.3	18888.1	86457.8	6907.04	44336	50948.1	6907.04	39576	21985.1	33082.6	6907.04	13814.1	30284.1	6	4	6907.04	31755.7	0	20409.8
A4D2B0	MBLAC1	Metallo-beta-lactamase domain-containing protein 1	MBLC1_HUMAN	110060	6749.35	176392	6749.35	57015.8	81754.9	82749.3	48170.6	83361.2	91712.1	77982.2	68615.8	38843.5	6749.35	67667.1	13498.7	6749.35	54583.8	54895.9	45659	53302.5	39018.8	110231	87290.1	2	2	73120.1	57282.3	59404.8	28701.1
A5A3E0	POTEF	POTE ankyrin domain family member F	POTEF_HUMAN	227246	16829	16829	16829	16829	16829	16829	16829	16829	16829	66570	84456.7	60005.1	97957.4	16829	80216.2	352027	16829	33658.1	16829	16829	16829	16829	16829	5	11	51898.5	53333.9	78417.7	77519.1
A5D8V6	VPS37C	Vacuolar protein sorting-associated protein 37C	VP37C_HUMAN	59478.2	60729.7	26637.9	2318.59	6943.45	88449.2	116811	128875	36640.9	83649.4	79145.6	56466	52809.9	17428.9	60555.2	9631.18	2318.59	17591.4	16584.2	13390.9	22408.1	4637.19	18752.5	27043.8	1	1	40759.5	42485.5	31209.4	37106.1
A5D8V7	CCDC151	Coiled-coil domain-containing protein 151	CC151_HUMAN	10784.7	10784.7	107256	10784.7	151992	143434	96689.6	10784.7	91285	85922.7	80370.8	117315	35119.2	124007	10784.7	10784.7	10784.7	73560	21569.4	10784.7	22387	30843.2	26239.7	63265.3	3	5	72506.2	51249.9	63225.8	38888.3
A5YKK6	CNOT1	CCR4-NOT transcription complex subunit 1	CNOT1_HUMAN	87980.2	106728	46882.1	100162	115688	100969	143891	91364.7	106456	113221	200577	160595	107201	102487	94776.1	81421.7	96333.1	78728.2	243777	89594.3	96867.4	132004	125817	126215	0	0	93068.3	121740	22248.8	41873.9
A6NCE7	MAP1LC3B2	Microtubule-associated proteins 1A/1B light chain 3 beta 2;Microtubule-associated proteins 1A/1B light chain 3B	MP3B2_HUMAN;MLP3B_HUMAN	1.72115e+06	438436	1.33342e+06	1.26517e+06	240155	947304	424900	1.13292e+06	1888380	2.00769e+06	1.72292e+06	732151	642476	6093918	1.56137e+06	601703	1.48273e+06	1.8387e+06	2099869	6.70366e+06	2607163	936531	1.21178e+06	1.05933e+06	0	0	990940	1.93046e+06	515840	1.68369e+06
A6NDG6	PGP	Glycerol-3-phosphate phosphatase	PGP_HUMAN	51471.7	119593	109503	11034.3	11034.3	44165.1	108453	73405.5	106480	150279	84140.9	83265.7	31267.5	100909	72773	47318.4	57579.6	22068.6	61235.4	98648.3	81535.8	37651.7	104176	87190.7	2	0	57800.2	78243.2	42995.3	31081
A6NDU8	C5orf51	UPF0600 protein C5orf51	CE051_HUMAN	128686	30762.7	3404.13	3404.13	58967.1	3404.13	17254.7	53877.2	6808.27	95560.1	103126	51152.9	58281.2	253988	11545.3	33330.5	3404.13	33603.1	78911.1	19791.1	43096.5	100456	12195.4	15542.5	3	1	38104.7	55106.9	45288.9	57839.6
A6NE02	BTBD17	BTB/POZ domain-containing protein 17	BTBDH_HUMAN	4772.42	4772.42	4772.42	4772.42	4772.42	4772.42	4772.42	4772.42	123378	4772.42	16232.1	9544.83	4772.42	29307.2	4772.42	4772.42	4772.42	28653.1	4772.42	11327.4	4772.42	4772.42	229602	51878.7	6	10	4772.42	30424.9	0	55956
A6NED2	RCCD1	RCC1 domain-containing protein 1	RCCD1_HUMAN	19523.4	45194.7	23266	5032.97	11070.5	20512.4	21060.1	22412.9	40367.7	26126.1	34038.1	20938.2	27331.5	36142.1	24289.2	19579.4	20509.8	10065.9	41659.5	25386.4	17447.5	18043.3	55628.2	27059.3	1	0	20766.7	27115.9	12557.5	10555.1
A6NFI3	ZNF316	Zinc finger protein 316	ZN316_HUMAN	9170.9	1831.55	11115.8	1831.55	1831.55	1831.55	1831.55	1831.55	17765.1	7502.22	8805.96	10149.9	8602.51	11168.3	14966.3	3663.11	5956.51	1831.55	11788.7	5174.23	7341.25	11974.7	13882.5	6236.45	4	3	4602.15	8359.58	3958.23	4539.33
A6NHL2	TUBAL3	Tubulin alpha chain-like 3	TBAL3_HUMAN	832676	4.04396e+06	728978	2.00571e+06	699662	2.48057e+06	1.03041e+06	2301845	648318	1.86627e+06	379558	511592	352832	2861239	1.78232e+06	636342	222272	188944	622880	897377	738033	712255	353307	340840	0	0	1.79859e+06	913702	1.21342e+06	749301
A6NHR9	SMCHD1	Structural maintenance of chromosomes flexible hinge domain-containing protein 1	SMHD1_HUMAN	32139.4	63784	9139.45	24327.6	22774.1	31877.2	78861	39674.8	21223	117985	64542.3	47039.7	61060.8	105968	51475.4	21435	89443.7	23178.8	65071.6	11640.8	29651.2	35604.1	23687.9	59116.6	0	0	30673.6	52592.2	16664.8	29751.2
A6NHX0	CASTOR2	Cytosolic arginine sensor for mTORC1 subunit 2	CAST2_HUMAN	14518.5	2356.81	23089.3	2356.81	12202.3	4713.62	30331.3	15692.6	56311.7	2356.81	21009	28247	26180.9	71696.8	24058.1	15885.3	33726.7	8450.02	18170.5	26826.7	27645.9	15689.5	22098.6	32442.5	2	1	9872.89	26490	7541.9	15667
A6NIH7	UNC119B	Protein unc-119 homolog B	U119B_HUMAN	171168	116764	392090	191810	117046	373262	282457	250369	352157	140892	149338	112820	75708.8	258273	210691	185144	107483	131465	206240	161815	159687	193321	478007	184611	0	0	227023	202249	113464	94040.4
A6NJ78	METTL15	Probable methyltransferase-like protein 15	MET15_HUMAN	3344.96	8268.54	353.79	353.79	353.79	353.79	5666.7	18111.3	24616.7	353.79	8075.8	12182.8	2185.93	15317.8	3073.82	11058.4	707.581	2563.19	7396.96	2743.1	3035.76	3205.6	8691.48	6855.9	4	1	2171.44	7546.81	2937.32	6399.63
A6ZKI3	RTL8C	Retrotransposon Gag-like protein 8C	RTL8C_HUMAN	707866	330231	746144	664297	212082	2.10708e+06	548426	1.06764e+06	474627	337491	695964	171164	304132	828896	526501	414384	644420	275453	345423	2.35652e+06	972271	420654	1.59788e+06	516793	0	0	794617	694368	619734	524376
A8K2U0	A2ML1	Alpha-2-macroglobulin-like protein 1	A2ML1_HUMAN	56036.2	92829	10833.7	46515.6	162287	71903.1	10833.7	82377.9	10833.7	319135	104840	127372	290357	79478.5	119514	10833.7	56101.5	28018.2	10833.7	90605.1	21667.4	32700.3	10833.7	203579	1	5	73400.8	89439.6	46938.8	92037.8
A8MVW0	FAM171A2	Protein FAM171A2	F1712_HUMAN	6804.85	6804.85	6804.85	6804.85	54381.6	6804.85	6804.85	13609.7	6804.85	6804.85	6804.85	6804.85	6804.85	22047.1	13909	6804.85	6804.85	23501.8	22598.3	6804.85	6804.85	29123.6	45211	6804.85	5	11	14734.3	13603	17730.8	10537.3
A8MWD9	SNRPGP15	Putative small nuclear ribonucleoprotein G-like protein 15;Small nuclear ribonucleoprotein G	RUXGL_HUMAN;RUXG_HUMAN	811785	752184	2.3584e+06	1165098	282673	616166	1.02259e+06	1.42922e+06	1.06519e+06	647767	795075	439459	413367	2860481	1.49543e+06	686852	1.00311e+06	503800	718460	786383	800552	1.0126e+06	1847986	893015	0	0	997717	1.02341e+06	662218	574941
A8MXV4	NUDT19	Nucleoside diphosphate-linked moiety X motif 19	NUD19_HUMAN	27758.2	63840.7	3384.96	3384.96	6769.91	3384.96	73761.6	33558.5	55217.4	76901.6	79748.1	50581.8	65291	59673.8	87152.3	59539.3	32058.9	46499.3	45029.2	3384.96	42515.1	15114.7	209747	66692.1	3	1	18087.3	61248.2	22224.1	41896.1
A9UHW6	MIF4GD	MIF4G domain-containing protein	MI4GD_HUMAN	5355.51	5355.51	5355.51	5355.51	40895.6	89724.5	5355.51	53198.3	10711	5355.51	31201.7	5355.51	5355.51	52278.2	56562.5	65677.5	5355.51	24037.7	5355.51	19421.6	32607.4	5355.51	5355.51	39503.9	4	8	25340.4	23780.2	31582.8	20808
B0I1T2	MYO1G	Unconventional myosin-Ig	MYO1G_HUMAN	27284	107828	9741.4	9741.4	32944.6	50749.4	33124.6	60830.6	9741.4	53948.7	20031.5	28713.5	29501	19482.8	60374.4	30577.9	67258.5	68553	45302	59099.8	46226.4	65497.4	9741.4	79433.5	2	2	39714.8	43746.6	33561.8	21095.8
B2RBV5		Putative MORF4 family-associated protein 1-like protein UPP	MRUPP_HUMAN	8570.74	307.252	307.252	307.252	307.252	307.252	307.252	10523.8	6449.68	307.252	3201.02	307.252	307.252	9971.34	8046.45	307.252	2599.16	307.252	5201.66	5293.02	307.252	1372.43	614.503	2050.08	5	7	1684.5	3192.99	3079.62	3433.56
B2RUZ4	SMIM1	Small integral membrane protein 1	SMIM1_HUMAN	20676.7	12196.1	44106.9	4317.79	7072.33	13280	2887.05	9612.59	13665.8	1443.53	6828.52	1443.53	1443.53	1443.53	18253.5	61259.9	1443.53	37722	8251.34	7401.54	15182.9	22917.7	14273.4	66758.8	0	5	16941.7	16235.2	13194.7	19218.2
B5ME19	EIF3CL	Eukaryotic translation initiation factor 3 subunit C-like protein;Eukaryotic translation initiation factor 3 subunit C	EIFCL_HUMAN;EIF3C_HUMAN	520223	367495	413304	576147	881520	1082520	637713	512479	589673	811493	785898	833746	719260	510486	574416	677074	782937	550093	1.17745e+06	815818	659535	708942	614812	786162	0	0	640202	708221	257627	154092
B7ZAQ6	GPR89A	Golgi pH regulator A;Golgi pH regulator B	GPHRA_HUMAN;GPHRB_HUMAN	6958.1	58850	3479.05	3479.05	28010.7	37733.1	57600.7	3479.05	3479.05	153952	105645	79481.9	65647.8	3479.05	3479.05	59066.8	3479.05	81503.6	18570.7	3479.05	3479.05	3479.05	3479.05	29705.9	2	9	23085	37915.9	20602.7	43715
B9A064	IGLL5	Immunoglobulin lambda-like polypeptide 5;Immunoglobulin lambda-1 light chain	IGLL5_HUMAN;IGL1_HUMAN	6844.88	81911.1	6844.88	161998	911445	56994	6844.88	6844.88	6844.88	13689.8	6844.88	28235.1	213861	6844.88	6844.88	6844.88	107626	966972	65717.2	6844.88	222732	172271	186876	56037.5	2	8	204340	116043	320546	220226
C4AMC7	WASH3P	Putative WAS protein family homolog 3;WAS protein family homolog 2	WASH3_HUMAN;WASH2_HUMAN	87453.7	66935.7	93090.8	97420.7	126717	199880	67320	89496.2	87373.1	169227	100248	111897	93787.9	87344.8	115496	127106	186372	91787.5	134684	136008	75357.7	86386.1	107280	119270	0	0	111916	110358	43094.6	30512.5
C9J798	RASA4B	Ras GTPase-activating protein 4B;Ras GTPase-activating protein 4	RAS4B_HUMAN;RASL2_HUMAN	104600	2643.65	2643.65	2643.65	115983	2643.65	84605.6	2643.65	59806.4	2643.65	76265.6	123612	2643.65	2643.65	2643.65	5287.29	2643.65	66236.4	2643.65	88315.8	37638.9	37041.4	108787	77856.8	4	7	38526.2	43553.3	50851.9	41255.4
C9JLW8	MCRIP1	Mapk-regulated corepressor-interacting protein 1	MCRI1_HUMAN	40021.5	9699.92	19399.8	39521.6	45400.5	48361.7	9699.92	82643.7	68540.8	63406.8	47757.7	31214.4	24699.9	59280.1	42512.6	39820	31676.8	30889.6	60301.3	55381.6	38828.7	39962	54453.6	38641.8	1	1	33734.2	45539.5	14178.7	17174.5
E9PAV3	NACA	Nascent polypeptide-associated complex subunit alpha, muscle-specific form;Nascent polypeptide-associated complex subunit alpha	NACAM_HUMAN;NACA_HUMAN	1.53746e+06	1694597	2932261	1.81671e+06	1.18225e+06	4.03115e+06	1.37385e+06	3.51876e+06	2476839	1.37728e+06	1.68917e+06	1.58328e+06	1.34681e+06	3.55326e+06	2.8825e+06	1.74727e+06	3.41264e+06	1468218	2126904	2.73976e+06	1.78368e+06	3.16375e+06	3623838	1.58661e+06	0	0	2.19907e+06	2.30302e+06	980342	838776
E9PRG8	C11orf98	Uncharacterized protein C11orf98	CK098_HUMAN	1.14858e+06	296511	878569	439467	401399	273011	1.09978e+06	841802	1.052e+06	1569754	598338	723363	770977	658677	447909	750705	647741	350283	414681	404889	493133	988613	1.56563e+06	764764	0	0	572923	785724	326186	348402
G2XKQ0	SUMO1P1	Small ubiquitin-related modifier 5;Small ubiquitin-related modifier 1	SUMO5_HUMAN;SUMO1_HUMAN	268429	36618.7	160601	18309.3	37493.2	173391	66507.9	213606	564653	755815	554334	391104	181209	741665	547932	328587	855503	242952	933217	688244	334060	354332	1.43275e+06	607278	1	0	115807	544097	91765.6	321190
L0R6Q1	SLC35A4	SLC35A4 upstream open reading frame protein	S35U4_HUMAN	271012	310888	353126	629720	361263	969688	490943	345691	253030	709225	262549	558252	271043	241102	319173	455785	389119	231397	273129	352738	160500	224435	400326	154158	0	0	482616	338477	246522	139696
L0R819	ASDURF	ASNSD1 upstream open reading frame protein	ASURF_HUMAN	28001.8	10480.3	10480.3	10480.3	20960.7	46143.2	10480.3	32335.8	25514.6	39475.3	31262.6	28737	10480.3	34851.8	22539.4	25689.4	10480.3	10480.3	33592.1	25611.8	22322	34914.3	38128.9	29595	3	4	21091.1	25916.2	12994.5	9491.83
L0R8F8	MIEF1	MIEF1 upstream open reading frame protein	MIDUO_HUMAN	154848	28554.4	163727	124740	30478.6	214992	150769	228378	266394	162637	105379	74148.3	105659	139536	169288	113094	217653	99750.8	79921.5	177345	117630	182532	276764	180737	0	0	119557	158201	68977.9	58725
O00115	DNASE2	Deoxyribonuclease-2-alpha	DNS2A_HUMAN	53133.2	142416	51365.4	80334.8	35032.9	44534.6	74660.8	85391.4	116622	110428	271192	113070	83511.7	200951	195377	111810	218297	77066.6	69142.9	192633	111556	141091	110699	160330	0	0	67802.8	135768	36112.7	56282
O00116	AGPS	Alkyldihydroxyacetonephosphate synthase, peroxisomal	ADAS_HUMAN	93416.9	52710.6	12691.1	12691.1	487213	12691.1	122316	98320.4	89123.6	122201	86066.6	76825	63180.9	116100	42780	53115.1	96132.8	25382.1	54182.3	50365.2	42512.1	49273.4	55247.1	51812.4	3	0	111902	71940.9	170407	28970.6
O00139	KIF2A	Kinesin-like protein KIF2A	KIF2A_HUMAN	48301.6	103933	27471.3	55225	80201.7	58282.1	133493	60814.6	65016.9	62125.8	70714.3	64992.2	53384.7	323372	61845.9	34222.7	38037.9	39747	83490.4	40483	38746.5	80727	95025.7	83072.6	0	0	62235.8	79406.2	24252	63828.9
O00142	TK2	Thymidine kinase 2, mitochondrial	KITM_HUMAN	99461.1	11762.6	125835	11762.6	35100.1	11762.6	46242.5	11762.6	88950.5	11762.6	23525.2	11762.6	66056.8	41722.8	11762.6	107674	11762.6	11762.6	11762.6	11762.6	69539.7	59090.3	11762.6	11762.6	3	10	49280.7	34468.2	46192.7	30393.6
O00148	DDX39A	ATP-dependent RNA helicase DDX39A	DX39A_HUMAN	32385.5	162460	74653.4	4552.32	9104.64	617247	347507	375246	329189	107942	155711	236895	78234.5	464729	230822	4552.32	464347	56021.9	82228.3	109292	179072	132972	174588	198109	1	1	150067	207081	215635	133832
O00151	PDLIM1	PDZ and LIM domain protein 1	PDLI1_HUMAN	605781	590476	520401	556218	312736	166175	386036	558022	343744	449064	297905	299529	310824	212387	446072	470634	284367	328466	489363	525107	452883	304031	417985	587032	0	0	458631	397970	162886	102978
O00154	ACOT7	Cytosolic acyl coenzyme A thioester hydrolase	BACH_HUMAN	36517.8	76070.2	50716.2	39448.1	49484.1	61063	127562	270110	296822	142506	118859	75559.9	165146	451053	163657	25551.6	125644	97155.6	747812	372584	122088	165576	162835	754759	0	0	52216.6	243627	13332	206698
O00159	MYO1C	Unconventional myosin-Ic	MYO1C_HUMAN	1.08647e+06	1.68166e+06	778119	3.61189e+06	3403480	1.03044e+06	452959	556218	284655	835895	696716	964673	940451	198614	382918	577010	611429	1.95943e+06	437202	423093	1.14374e+06	612886	271249	667330	0	0	1.93201e+06	667581	1.14812e+06	399849
O00160	MYO1F	Unconventional myosin-If	MYO1F_HUMAN	17463.2	120705	4229.24	23738.2	21912.6	8458.47	41630.7	35911.2	15566	82659.1	24472.8	23095.9	29034.5	12474.7	36998.9	41120.5	25376.4	38094.1	19086.2	38595.5	24048.1	23649.8	9931.12	28198.7	1	0	32751.1	30552.5	39941.4	15752.6
O00161	SNAP23	Synaptosomal-associated protein 23	SNP23_HUMAN	188987	142893	183398	105666	99859.4	166941	116408	137243	82580.1	81743.2	103659	100813	86976.4	127248	163328	181483	217984	86618	47196.2	71737.6	93943	58014	104692	65866.8	0	0	147957	107085	35183.8	43229.5
O00165	HAX1	HCLS1-associated protein X-1	HAX1_HUMAN	124332	56050.8	73140.7	10693.5	21387.1	105745	106766	160764	203753	282351	112506	106370	80918	166950	136428	117457	197275	172781	137085	200528	225941	157486	400572	242448	1	0	65224.9	178243	41186.1	74638.1
O00170	AIP	AH receptor-interacting protein	AIP_HUMAN	277902	272491	240174	286276	234536	169441	270675	293250	352751	243015	175756	273158	147808	283320	305714	181683	131558	108755	210536	149953	201625	145368	123228	177632	0	0	246803	209766	39506.2	70427.7
O00178	GTPBP1	GTP-binding protein 1	GTPB1_HUMAN	70261.6	229337	99994.4	130946	62301.1	115626	99556.4	122634	66539	60515.1	74177.8	71728.2	62096	120617	101320	67416.6	45547.5	60006.2	79182.4	67571.8	70017.5	91836.4	82117.5	85636.2	0	0	118078	79362	55188.6	20353.9
O00186	STXBP3	Syntaxin-binding protein 3	STXB3_HUMAN	33601.7	29069.2	29132.3	195000	81760.7	88149.4	19916.4	20471.7	10206.4	30613	40751.2	56909.8	22829.9	16159.7	17088.4	77856.3	26342.9	45605.5	32495.7	38331.8	38834	26320.4	17591.9	44922.3	0	0	76118.9	32402.6	58507.1	16365.8
O00192	ARVCF	Armadillo repeat protein deleted in velo-cardio-facial syndrome	ARVC_HUMAN	55722	8601.52	8601.52	8601.52	17490.1	8601.52	96034.1	8601.52	32286.4	112561	57124.2	46897.1	35613.6	8601.52	31078.7	52714.1	8601.52	29029.3	50751.8	37356.2	18146.1	17203	28191.6	19563.2	4	3	17936.4	38353.1	17207.1	27660.5
O00194	RAB27B	Ras-related protein Rab-27B	RB27B_HUMAN	84536.4	249095	71879	49998.3	77392.5	10292.9	70198.3	48203.5	54896.2	133962	51710.9	98240.7	61531.3	173258	96562.7	87362.6	70656.1	182256	20585.8	78214.4	58333.8	44229.6	159906	50740.7	1	0	90532.4	85602.7	75033.5	45735.2
O00203	AP3B1	AP-3 complex subunit beta-1	AP3B1_HUMAN	206227	93080.3	145308	103700	240916	228712	283714	151803	162093	279919	173736	271578	229004	189312	184188	221384	258200	170598	197377	227823	211441	188098	229400	182433	0	0	169657	211783	58750.6	39867.6
O00214	LGALS8	Galectin-8	LEG8_HUMAN	16441.1	20901.9	47743.8	8220.57	8220.57	53592.8	30910.9	36059.5	8220.57	30393.4	26530.4	21019.3	22813.2	73401.8	51916.9	217739	40613.4	38967.6	30794.4	36425.4	24707.8	45876.7	42715.1	158176	2	1	25853.5	52071.2	18182.4	50883.2
O00217	NDUFS8	NADH dehydrogenase [ubiquinone] iron-sulfur protein 8, mitochondrial	NDUS8_HUMAN	406234	1.09339e+06	461269	1.11291e+06	344360	866425	377202	869324	685536	335057	334097	390978	391532	533049	475619	461281	384695	309650	255494	329607	194658	326128	371208	240001	0	0	714099	403618	321851	157455
O00221	NFKBIE	NF-kappa-B inhibitor epsilon	IKBE_HUMAN	10636.3	4622.18	4622.18	4622.18	4622.18	4622.18	4622.18	4622.18	9244.36	4622.18	4622.18	10932.2	13406.2	15622.7	28253.7	22532.4	4622.18	18531.6	10659.3	4622.18	14894.5	4622.18	4622.18	10317	5	8	5624.53	10631.7	2241.32	6897.58
O00231	PSMD11	26S proteasome non-ATPase regulatory subunit 11	PSD11_HUMAN	157387	162342	129356	198524	225511	212798	233986	176367	191061	287754	244709	287830	210047	190150	179943	184959	179537	181242	346667	232722	200880	225592	201581	242403	0	0	180986	222079	33843.3	45379.6
O00232	PSMD12	26S proteasome non-ATPase regulatory subunit 12	PSD12_HUMAN	198066	236534	109030	186105	271181	287987	283148	188967	154134	381338	265673	288926	313590	187102	173146	217108	152130	168318	199202	266696	203127	191484	149364	162810	0	0	214817	219237	59579.5	63874.4
O00233	PSMD9	26S proteasome non-ATPase regulatory subunit 9	PSMD9_HUMAN	307726	188084	317494	225062	100504	142601	223566	347655	308815	196339	168226	123339	143999	351690	409535	321880	248310	162145	180402	250458	179917	210023	235479	270577	0	0	213578	240686	79862.1	78048.2
O00244	ATOX1	Copper transport protein ATOX1	ATOX1_HUMAN	131265	35380.2	130998	34811.3	78490.6	80002.4	313170	150563	92194.4	326619	111322	110920	100027	130264	115970	278796	282049	47633.4	52032.9	72726	121748	77093.5	65230.3	83134.7	0	0	81824.6	140639	39251.6	89596.2
O00255	MEN1	Menin	MEN1_HUMAN	120495	9710.19	77577.5	9710.19	98202.4	126398	136011	119174	110229	82267.7	32380.4	89845.2	124806	263018	157258	19420.4	49200.3	42353.5	125069	57078.6	64409.7	317281	219693	158113	2	0	73682.2	120423	47909	78446.4
O00258	WRB	Tail-anchored protein insertion receptor WRB	WRB_HUMAN	36242.3	18121.2	18121.2	18121.2	69084.4	91654.4	75533.2	60118.1	57172.3	293365	43118.1	54479.3	18121.2	200234	55155.7	201607	18121.2	158204	109758	99334.6	104747	18121.2	128886	119884	3	3	41890.8	100887	28701.9	72240.7
O00264	PGRMC1	Membrane-associated progesterone receptor component 1	PGRC1_HUMAN	2.79385e+06	2.24012e+06	3584614	3261861	3.50961e+06	4.28155e+06	1539122	2.92537e+06	1.29687e+06	4579461	1.56939e+06	1.85359e+06	1.50092e+06	1.57881e+06	4.2822e+06	2606227	2.01077e+06	1.90906e+06	1.46244e+06	900349	1.26553e+06	2.32466e+06	1.46883e+06	1.81587e+06	0	0	3.2786e+06	2.04942e+06	641174	967515
O00267	SUPT5H	Transcription elongation factor SPT5	SPT5H_HUMAN	70142.8	132942	135724	13159.4	49117	87484.5	110448	98806.7	78369.8	160583	86802.8	62266.2	84463.6	187655	144222	62816.8	39194.6	26318.7	58494.3	57350.2	60386.8	57924.6	310614	67783.4	1	0	81428.2	97472.3	43723.3	65996
O00268	TAF4	Transcription initiation factor TFIID subunit 4	TAF4_HUMAN	5852.8	2926.4	2926.4	2926.4	15477.8	2926.4	21714.3	15952	12164.7	29165.6	10013.4	12636.6	15255	31896.9	22726.2	2926.4	2926.4	2926.4	18770.4	30931.5	9768.41	13097.9	15136.5	17722.7	4	3	5506.03	15874	4585.74	8693.62
O00273	DFFA	DNA fragmentation factor subunit alpha	DFFA_HUMAN	35560.3	60385	46510.1	8377.38	32302.3	19245.2	16754.8	51550.2	63888.3	29659.5	54200.6	50443.1	40031.8	37912.7	67311.5	48457.1	47260.7	31156.6	144117	21281.4	33311.3	82517.9	81038.6	40372.3	1	0	33730	52292.5	16989.1	28501.9
O00287	RFXAP	Regulatory factor X-associated protein	RFXAP_HUMAN	29396.2	5150.07	20070.4	5150.07	5150.07	5150.07	26543.3	30481.9	26076.9	5150.07	19208.3	12200.6	5150.07	41219	51161.6	5150.07	19047.1	5150.07	20884.2	12360.9	20156.9	10300.1	18263.2	24052.8	4	4	11677.8	19586.5	9616.13	12303.9
O00291	HIP1	Huntingtin-interacting protein 1	HIP1_HUMAN	57726.2	102627	9449.35	193736	35316.6	31038.2	79912.7	26990.9	40721.3	87650.8	82939.2	30896.4	72667.3	18898.7	58080.6	61554.3	9449.35	70055.7	104101	91347.5	54249.9	51932.3	123938	105697	1	1	71648.9	65060.2	61774.8	30956.1
O00292	LEFTY2	Left-right determination factor 2	LFTY2_HUMAN	76324.2	2155.72	226742	154233	24734.3	161872	2155.72	2155.72	2155.72	2155.72	7197.26	2155.72	2155.72	2155.72	2155.72	2155.72	40791.2	140132	17495.1	2155.72	48069.4	6523.42	30756.9	4311.44	1	10	107677	17601.9	79873.1	32868.5
O00299	CLIC1	Chloride intracellular channel protein 1	CLIC1_HUMAN	3.34928e+06	4.8347e+06	3.40269e+06	5.11437e+06	2.91149e+06	3512907	8917265	3.69994e+06	4.18231e+06	5355642	2850677	4.15778e+06	3467128	8.19737e+06	3.96161e+06	6986896	4243774	2.56008e+06	3.42494e+06	5322227	3660983	3.6041e+06	7.8034e+06	4.50738e+06	0	0	3.85424e+06	4827972	817863	1.84358e+06
O00303	EIF3F	Eukaryotic translation initiation factor 3 subunit F	EIF3F_HUMAN	654900	350892	741337	256984	500466	929682	544506	766500	824320	523589	473505	499043	431318	724919	814478	555447	630927	422953	631877	629536	503171	561876	686978	471738	0	0	572377	594260	229755	123297
O00305	CACNB4	Voltage-dependent L-type calcium channel subunit beta-4;Voltage-dependent L-type calcium channel subunit beta-3;Voltage-dependent L-type calcium channel subunit beta-2	CACB4_HUMAN;CACB3_HUMAN;CACB2_HUMAN	23893.9	30013.2	17057.8	95458.9	18079	46151.6	16217.3	12026.8	15016.2	13499.8	10260.8	14521.2	11666.1	23666.4	9323.75	11216.9	9856.41	18534.6	17012.9	19105.7	25756.9	18466.8	15580.3	12812.2	0	0	38442.4	15252.3	27279.4	4469.52
O00329	PIK3CD	Phosphatidylinositol 4,5-bisphosphate 3-kinase catalytic subunit delta isoform	PK3CD_HUMAN	5045.01	5045.01	5045.01	5045.01	5045.01	5045.01	5045.01	30787.7	5045.01	23827.1	5045.01	5045.01	13306	5045.01	28234.9	43313.5	18159.3	14205.4	10090	5045.01	5045.01	5045.01	5045.01	23897.7	6	9	5045.01	13957	0	11286.9
O00330	PDHX	Pyruvate dehydrogenase protein X component, mitochondrial	ODPX_HUMAN	23733.3	4982.36	33952.6	9964.73	19531	51082.1	28072.9	22819.1	55326.7	24791.4	29019.2	45923.4	54535.1	27420.3	25026.5	18089.7	30373.4	21227.4	31218.7	19500.4	27049.1	23688.6	32586.5	28421.8	1	0	23874.4	30282.8	15335.7	10537.5
O00339	MATN2	Matrilin-2	MATN2_HUMAN	326316	285924	124393	229777	340252	69065.1	70587.9	68141.5	230729	67648.6	195320	126465	112927	6917.22	36046.2	13834.4	109460	194168	49286.2	93371.8	112145	48610.1	349362	49085	0	1	229288	107450	101332	84421.2
O00391	QSOX1	Sulfhydryl oxidase 1	QSOX1_HUMAN	58295	451107	246413	585033	158357	239437	69596.3	101275	132460	321897	178423	85133.4	206286	60731.2	105047	122549	616774	283714	168265	273822	131135	92901.6	162808	168990	0	0	289774	182323	177235	127885
O00399	DCTN6	Dynactin subunit 6	DCTN6_HUMAN	151401	130018	168073	81244.9	19585.3	19585.3	110600	120653	46822.6	19585.3	64714.6	70713.7	85026.5	117072	97689.5	74202.7	19585.3	19585.3	55303.4	48155.1	19585.3	39170.7	74181	19585.3	2	5	94984.6	61235.1	59597.2	34150.1
O00400	SLC33A1	Acetyl-coenzyme A transporter 1	ACATN_HUMAN	44022.4	6685.61	6685.61	35220.9	61436.4	77922.7	140703	59503	65499.3	132746	91219.4	79795.8	56997.8	39855.3	13371.2	71130.7	183885	37289.1	53735.4	40630.2	41524.3	22169.6	22119.5	43410	2	0	38662.3	66421.4	26285.7	44053.8
O00401	WASL	Neural Wiskott-Aldrich syndrome protein	WASL_HUMAN	229064	71917.2	249358	121436	261409	170291	195646	190834	235289	285943	210260	227877	217712	273334	312314	168480	212602	264090	302572	237018	373728	234555	385814	215662	0	0	183913	252429	69473.4	58567.4
O00410	IPO5	Importin-5	IPO5_HUMAN	116057	322821	81405.3	244566	160490	145328	652734	211711	163241	225841	225705	274169	221482	535450	133422	142598	105746	84024.5	258748	314099	167021	172532	250499	140200	0	0	178444	237735	81592.9	140464
O00422	SAP18	Histone deacetylase complex subunit SAP18	SAP18_HUMAN	369406	418380	643946	664906	144795	469937	385577	311676	388665	308906	332647	194050	243747	761079	1.2553e+06	250378	1.16895e+06	835573	1047001	885706	229999	451011	606362	298567	0	0	451895	553067	175509	339140
O00423	EML1	Echinoderm microtubule-associated protein-like 1	EMAL1_HUMAN	35715.5	35144.4	37219.9	38774.7	82110	11472.7	11472.7	34822.5	11472.7	40189.4	38464.7	45371.9	57491.4	22945.3	11472.7	52397.6	25575.2	48642.3	113533	27299.3	47906.7	24906.7	11472.7	65251.2	1	4	40072.8	38371.5	20969	24489.4
O00425	IGF2BP3	Insulin-like growth factor 2 mRNA-binding protein 3	IF2B3_HUMAN	131953	241026	160275	71040.4	68346.3	146886	227939	149189	72502.7	273356	57349.8	215363	103661	97987.9	101327	352104	202375	66140.9	15792	31583.9	79569.5	61634.8	368040	33405.8	0	1	136588	139407	58522.4	105913
O00429	DNM1L	Dynamin-1-like protein	DNM1L_HUMAN	163214	147131	163050	209287	312902	374236	217963	271432	194429	398811	321722	336316	321194	445201	203348	183203	176775	185004	423323	345157	284494	355015	269625	259741	0	0	228303	288486	85536.2	82946.4
O00442	RTCA	RNA 3'-terminal phosphate cyclase	RTCA_HUMAN	87481.1	73205.4	64132.3	67938.4	63949	75466.8	131035	118280	103650	153333	144623	161988	66609.5	87940.5	107044	86258.4	93959.5	52460.7	118570	49131	75595.3	106091	203923	107433	0	0	72028.8	109329	8127.59	38469.2
O00443	PIK3C2A	Phosphatidylinositol 4-phosphate 3-kinase C2 domain-containing subunit alpha	P3C2A_HUMAN	34009.3	69672.5	30277.7	56248.1	23653.1	45958.7	19886.9	42557.9	31624.7	8625.93	21510.5	19042.1	17251.9	24885	40765.1	40972.5	8625.93	33862.5	29640.1	35234.5	22461	31155	8625.93	18988.9	0	3	43303.2	25317.6	15875.2	10743.2
O00453	LST1	Leukocyte-specific transcript 1 protein	LST1_HUMAN	12502.8	32139.1	12502.8	12502.8	12502.8	12502.8	25005.5	114718	49505.9	79393	35214	32787.6	12502.8	12502.8	61380.1	12502.8	12502.8	78660.7	12502.8	12502.8	33567.9	71945.3	30641.9	50108.6	5	6	15775.5	40996.9	7318.04	29104
O00461	GOLIM4	Golgi integral membrane protein 4	GOLI4_HUMAN	74839.8	41490.2	20745.1	20745.1	78318.2	56124.4	78363.9	55959.4	67387.6	164707	133834	76645.5	119236	74961.2	53122.3	135645	157031	67280.3	107619	53297.1	56745.9	55263.2	70697.2	57005.2	2	0	48710.4	88044.5	23204.1	36804.6
O00462	MANBA	Beta-mannosidase	MANBA_HUMAN	37418.1	79703.7	6482.15	6482.15	12964.3	6482.15	6482.15	6482.15	47906.2	67150.3	56950	48620.3	49082.9	6482.15	63200.7	59267.7	86349.1	58441.6	35575	50231.9	18284.5	38372.1	43362.4	34764.4	3	3	24922.1	43167	26833.6	21690.5
O00468	AGRN	Agrin	AGRIN_HUMAN	286821	292177	196011	372832	179293	111941	100878	133317	124672	149138	105484	112406	153129	104788	155231	1.24785e+06	512229	199524	144533	171599	170111	122177	230975	81879.9	0	0	239846	223329	86195.6	264976
O00469	PLOD2	Procollagen-lysine,2-oxoglutarate 5-dioxygenase 2	PLOD2_HUMAN	28081.8	4751.74	4751.74	4751.74	4751.74	4751.74	47072.7	21878.3	18646.8	116103	27637.9	27364	76431.4	37994.1	4751.74	199892	4751.74	9503.48	89201.5	15913.7	24521	24127	103757	40458.4	5	2	8640.09	49444.8	8694.6	48991
O00470	MEIS1	Homeobox protein Meis1	MEIS1_HUMAN	123728	70049.1	157021	86998.7	78813.7	36559.4	18272.1	68682.9	33889.4	7475.34	7475.34	21760.6	14950.7	46239.7	33261.2	37816.5	28735.6	62931.9	59657.1	7475.34	41299.7	53086.4	52902.1	19972.4	0	3	92195	34215.8	38705.2	19339.7
O00471	EXOC5	Exocyst complex component 5	EXOC5_HUMAN	32288.5	119018	11565.9	184229	23131.8	11565.9	43626.3	33785.4	33250.1	68641.9	36439	46167.8	42527.7	11565.9	11565.9	44325.4	11565.9	46276.3	38084.3	33009.3	38943.5	11565.9	11565.9	30956.7	2	5	63633.1	32992.4	65390.6	15504.3
O00478	BTN3A3	Butyrophilin subfamily 3 member A3	BT3A3_HUMAN	6381.67	6381.67	6381.67	6381.67	62874.9	6381.67	6381.67	6381.67	6381.67	6381.67	16880.8	17145.4	26745.9	6381.67	6381.67	81735.6	71668.1	55512.2	12763.3	6381.67	36706.8	6381.67	6381.67	32923.3	5	9	15797.2	22750.9	21053.8	23377.1
O00483	NDUFA4	Cytochrome c oxidase subunit NDUFA4	NDUA4_HUMAN	509034	877142	503374	655619	303275	534418	349864	808644	651417	809364	412097	303424	441308	607179	817518	519421	543278	375647	333073	407577	366569	273785	274870	275779	0	0	563810	476156	174165	184448
O00487	PSMD14	26S proteasome non-ATPase regulatory subunit 14	PSDE_HUMAN	585144	216321	882613	229248	474452	466321	478842	373871	669723	1.60248e+06	579469	601154	622709	522655	616835	495091	726440	548411	590886	745653	433401	483725	531200	788831	0	0	475683	633965	225707	257628
O00488	ZNF593	Zinc finger protein 593	ZN593_HUMAN	80408.9	22147.6	22147.6	44295.2	22147.6	85758.5	85023	121015	103254	22147.6	77371.9	51950.8	22147.6	148953	135763	71018.9	134973	60474.2	120910	94329.7	95163	279141	138053	94951.5	3	2	46150.9	103147	27307.8	56174.1
O00499	BIN1	Myc box-dependent-interacting protein 1	BIN1_HUMAN	129094	101270	101463	304807	277372	159806	66332.9	73548.2	36879.6	162328	99833	96493.1	75809.6	12839.5	25679	202615	63275.2	139623	99428.4	89879.4	122567	83247.6	47672.4	82970.2	0	1	178969	87834.5	82074.6	46022.7
O00505	KPNA3	Importin subunit alpha-4	IMA4_HUMAN	234457	76684.2	155927	99904.2	126384	180956	353678	279115	220773	245939	155765	162844	168498	394178	190870	110343	233986	112534	226791	179519	169056	229234	366586	147320	0	0	145719	219279	52375.1	81022.9
O00506	STK25	Serine/threonine-protein kinase 25	STK25_HUMAN	36841.8	342.704	342.704	342.704	685.407	28857.9	342.704	13827.5	24934.5	342.704	342.704	23947.9	342.704	342.704	18514.6	27587.2	342.704	17000.1	29481.8	12907.1	342.704	17228.3	342.704	342.704	3	9	11235.5	10473	15456.9	10900.1
O00515	LAD1	Ladinin-1	LAD1_HUMAN	13879	1956.83	1956.83	1956.83	1956.83	1956.83	28226.8	28705.9	57350.5	30758.8	39177.1	64779.9	34005.5	1956.83	30870.1	39051.2	77621.9	1956.83	1956.83	129281	1956.83	1956.83	20493.9	3913.66	5	5	3943.86	33001.2	4443.15	32327.8
O00522	KRIT1	Krev interaction trapped protein 1	KRIT1_HUMAN	2407.21	2407.21	2407.21	2407.21	2407.21	2407.21	2407.21	2407.21	7761.96	2407.21	17331.5	9680.5	7045.13	2407.21	2407.21	9053.58	2407.21	7898.62	13087.8	4814.41	8023.11	2407.21	2407.21	5756.35	6	8	2407.21	6095.03	0	4202.98
O00534	VWA5A	von Willebrand factor A domain-containing protein 5A	VMA5A_HUMAN	127403	162593	43340.2	125126	142944	65013.6	40238.5	32013.6	25397.3	157990	244210	122703	94810.3	12698.6	32564.9	179865	41484.8	108386	79952.9	66891.3	66567.4	68524.6	28005.7	50804.1	0	1	111070	80728.2	42511.6	60105.2
O00541	PES1	Pescadillo homolog	PESC_HUMAN	38329.3	5928.74	54876	2964.37	32626.3	16025.3	54126.3	96839.8	99451.1	98664.7	54254.1	71376.6	33673.5	83872.2	108850	23666.8	45312	52236	52568.1	70679.1	35170.8	91756.4	92900.7	65491.2	1	0	25125	68382.8	18520.9	25268.4
O00559	EBAG9	Receptor-binding cancer antigen expressed on SiSo cells	RCAS1_HUMAN	42091.2	42091.2	42091.2	42091.2	42091.2	42091.2	84542.3	42091.2	84182.5	42091.2	147011	92420.4	84907.1	42091.2	42091.2	118229	42091.2	137664	294908	125562	42091.2	124473	181143	42091.2	6	7	42091.2	98315.6	0	64110.9
O00560	SDCBP	Syntenin-1	SDCB1_HUMAN	264610	194346	156023	265856	130474	229872	118179	173490	58745.5	272559	315437	130189	139056	173246	158715	423770	195085	254581	265194	272476	174976	183636	423501	217629	0	0	206863	219470	51512.2	95412.1
O00562	PITPNM1	Membrane-associated phosphatidylinositol transfer protein 1	PITM1_HUMAN	51729.1	6320.9	6320.9	6320.9	6320.9	6320.9	30270.1	22527.3	29245.8	6320.9	22027.6	12641.8	24854.3	25211.5	6320.9	47553.9	6320.9	6320.9	19353.8	18462	16704.1	14134.4	6320.9	13821.2	5	5	13888.9	18245.1	16922.6	10624.7
O00567	NOP56	Nucleolar protein 56	NOP56_HUMAN	208843	61311.5	192464	35126.6	40124.1	26047.8	269042	171953	178301	237503	104961	90455.1	100628	67367.6	91221.8	38048	45321.4	74526.6	71164.8	45079.9	19230.9	23315	104361	38420	0	0	93986.2	98383.4	76309.5	69738.1
O00571	DDX3X	ATP-dependent RNA helicase DDX3X	DDX3X_HUMAN	632733	876185	317523	786549	424112	400737	692948	890534	843195	932068	985813	801655	707133	953789	693207	506718	438280	379037	1.12629e+06	547014	649860	935428	1.03628e+06	762765	0	0	572973	771223	207446	206142
O00584	RNASET2	Ribonuclease T2	RNT2_HUMAN	856295	299819	113623	277342	135151	117662	116010	304060	197531	227288	120351	121190	141169	186248	270569	214259	345260	166855	91255.7	240989	97126.6	145302	180523	129086	0	0	299982	183060	259852	70531.3
O00585	CCL21	C-C motif chemokine 21	CCL21_HUMAN	6659.52	80906.9	3004.44	63127.9	7976.69	3004.44	33937.9	24655.2	3004.44	3004.44	9668.48	13647.6	26741.1	3004.44	3004.44	3004.44	29075.3	36101.8	3004.44	6008.88	52039.9	25914.8	3004.44	19763.3	2	7	27446.6	16588.1	31982.2	14567.6
O00592	PODXL	Podocalyxin	PODXL_HUMAN	283826	28237.7	204931	28237.7	178296	28237.7	83668.6	225019	56475.3	1622409	383110	135207	459445	125040	123956	3.27179e+06	330075	170189	404838	194046	481741	132129	28237.7	671247	3	1	125294	494368	102098	761794
O00625	PIR	Pirin	PIR_HUMAN	132532	75507.3	155734	78673	105414	112586	43838.9	155714	2320300	95441.6	242464	73889.4	54739	145602	112468	78527.8	109757	70994.6	99704.2	220571	67584.4	81169.4	195944	133547	0	0	110074	239014	28278.6	507778
O00629	KPNA4	Importin subunit alpha-3	IMA3_HUMAN	34349.7	35776.5	11763.2	11763.2	23888.1	11763.2	11763.2	11763.2	11763.2	11763.2	23526.5	32244.8	41337	11763.2	11763.2	11763.2	11763.2	36326.7	70003.6	11763.2	11763.2	11763.2	11763.2	11763.2	3	13	21550.7	19797.8	10480.4	15394.4
O00635	TRIM38	E3 ubiquitin-protein ligase TRIM38	TRI38_HUMAN	19625.2	3300.38	3300.38	3300.38	48227	3300.38	20415	3300.38	3300.38	3300.38	13602.5	23618.7	3300.38	3300.38	3300.38	18678.1	10017.3	6600.75	3300.38	3300.38	3300.38	3300.38	3300.38	3300.38	4	12	13509	7363.15	16631.4	6696.8
O00712	NFIB	Nuclear factor 1 B-type	NFIB_HUMAN	106027	98061.9	295438	194032	74385.2	237490	109962	229649	196665	68695.1	111884	36237.6	42857.2	240269	241306	88637.8	62335.8	56406.5	106255	46869.6	85193.1	114487	82934.3	157474	0	0	167572	115451	80872	66826.3
O00743	PPP6C	Serine/threonine-protein phosphatase 6 catalytic subunit	PPP6_HUMAN	87629.5	61440	79798.4	26419.3	52838.6	73465.4	122384	85402.4	166715	91385.7	59993.4	67955.5	75357.5	88348.3	98975.7	95956.4	73036	67605.2	80840.4	93753.9	102572	136116	147298	111788	1	0	63598.5	98082.4	20166	28314.1
O00746	NME4	Nucleoside diphosphate kinase, mitochondrial	NDKM_HUMAN	61444.1	38948.9	74803.5	34481.4	6829.27	16745.3	25727.8	119141	36394.3	35901.4	28329.4	13658.5	54928.5	25773.6	19443	6829.27	23629.3	60731.4	13871.2	140007	43965.3	41911	66842.8	25410.2	1	1	38875.4	43471.9	23580.3	34474.4
O00750	PIK3C2B	Phosphatidylinositol 4-phosphate 3-kinase C2 domain-containing subunit beta	P3C2B_HUMAN	19479.5	3934.67	124801	3934.67	12581.2	3934.67	25590.5	3934.67	30900.9	107276	10467.8	9689.39	18327.2	27353.6	23841.4	9225.01	3934.67	7869.34	3934.67	18138.3	3934.67	3934.67	3934.67	3934.67	3	7	28110.9	17567.9	43623.6	23573.6
O00754	MAN2B1	Lysosomal alpha-mannosidase	MA2B1_HUMAN	95845.7	113690	36750.1	118037	28424.6	72366.2	176309	92011.6	138849	140370	205938	141821	108918	177385	140394	150046	272763	136240	77700.4	217123	100416	138994	145078	147926	0	0	77518.9	150460	35082.9	45701.3
O00762	UBE2C	Ubiquitin-conjugating enzyme E2 C	UBE2C_HUMAN	17097	17097	17097	17097	17097	17097	17097	17097	154274	17097	34194	17097	17097	173524	17097	17097	17097	17097	100179	109334	121027	67473.8	81648.7	98708.9	6	9	17097	60790.9	0	52063.7
O00764	PDXK	Pyridoxal kinase	PDXK_HUMAN	324604	912947	429313	660941	358945	565941	213410	303058	237806	124945	187332	177775	206123	175471	515834	1.34342e+06	601552	337348	176434	268769	319482	304726	334457	458026	0	0	542115	349220	202398	270884
O14495	PLPP3	Phospholipid phosphatase 3	PLPP3_HUMAN	295007	283947	71629.8	1.16206e+06	636576	343425	80768.6	80319.7	24156.7	189848	129407	171165	134492	24156.7	75748.5	51990.7	207484	283730	108378	110185	340855	170630	48313.4	262509	0	2	465441	138563	352734	88550.6
O14497	ARID1A	AT-rich interactive domain-containing protein 1A	ARI1A_HUMAN	32237.5	39113.6	7998.79	7998.79	59231.3	21571	34393.8	27450.9	31444.2	82381.2	41597.3	38794.8	48296.4	46203.4	30477.4	19392	26425.9	29146	100191	20229	15997.6	26126.5	22888.6	26682.6	2	0	28025.2	37117.7	18066	21200.2
O14498	ISLR	Immunoglobulin superfamily containing leucine-rich repeat protein	ISLR_HUMAN	423477	203835	161756	368668	421186	415320	190754	215370	102425	257094	122484	184805	362024	42935.9	146161	138712	246442	369303	221552	206904	221963	183575	285546	229557	0	0	332374	207089	108026	80377.5
O14519	CDK2AP1	Cyclin-dependent kinase 2-associated protein 1	CDKA1_HUMAN	450.251	12295	450.251	450.251	450.251	450.251	450.251	11399	4550.62	450.251	2762.86	4944.64	450.251	2936.45	4403.48	450.251	450.251	450.251	2095.64	2995.79	909.217	450.251	900.501	450.251	5	8	2424.38	2305.57	4414.3	2704.8
O14521	SDHD	Succinate dehydrogenase [ubiquinone] cytochrome b small subunit, mitochondrial	DHSD_HUMAN	94094.9	7785.57	106901	58449.9	7785.57	118808	7785.57	58701.1	86882.2	7785.57	7785.57	15571.1	7785.57	141895	240784	141922	103370	134976	83988.4	7785.57	119629	7785.57	286414	146284	2	6	65637.4	89285	44879.3	81670.6
O14523	C2CD2L	Phospholipid transfer protein C2CD2L	C2C2L_HUMAN	7682.71	7682.71	7682.71	7682.71	7682.71	7682.71	28763.1	32604.2	46902.3	86592.3	28987.7	56731.9	7682.71	7682.71	26398.1	26917.3	82171.1	26255.3	42904.6	33443.7	26965.3	28980.9	15365.4	30892.5	6	2	7682.71	35346.7	0	20891
O14526	FCHO1	F-BAR domain only protein 1	FCHO1_HUMAN	238478	31163.7	386228	81864.8	149763	118010	31163.7	358850	372055	131750	62327.4	153967	31163.7	31163.7	93032.5	173374	31163.7	384757	247634	332159	312756	285557	467886	357548	1	4	167585	214351	116594	144053
O14530	TXNDC9	Thioredoxin domain-containing protein 9	TXND9_HUMAN	44165.3	37636	28359.3	80085.6	20945.5	67415.8	54905.7	72346.4	59909.3	50568	37924.9	72709.2	33622.5	132052	43759	39022.1	54384.2	31746	87192.2	53952.8	40259.1	37187.3	67283.8	36431.1	0	0	46434.6	55847.5	20942.7	23946
O14531	DPYSL4	Dihydropyrimidinase-related protein 4	DPYL4_HUMAN	566790	200364	800694	134306	751529	981949	779251	754225	945329	1.16247e+06	1.09393e+06	743796	800893	1.86055e+06	577837	1.42909e+06	820824	857325	1.41533e+06	822094	680728	1122427	324127	849656	0	0	572605	946661	311530	346190
O14548	COX7A2L	Cytochrome c oxidase subunit 7A-related protein, mitochondrial	COX7R_HUMAN	66160.8	17960.3	42925.9	17960.3	35920.5	57632.5	67524	56176.2	124730	78750.9	102215	72222.2	83564	80139.1	106168	62146.5	100082	67370.9	40781.6	80044.1	63636.8	43403.5	82201.8	38802	2	0	39760	74997.7	18219.3	22675.7
O14558	HSPB6	Heat shock protein beta-6	HSPB6_HUMAN	12547778	10133104	7215292	33177018	6623686	10250268	1.97662e+06	8668116	1.13712e+06	814001	2.4811e+06	3282621	1.86186e+06	320841	1207401	639843	4557809	6814284	908383	1.94132e+06	6130606	2517209	2.98119e+06	1.25537e+06	0	0	1.33245e+07	2.74976e+06	9.09748e+06	2.27855e+06
O14561	NDUFAB1	Acyl carrier protein, mitochondrial	ACPM_HUMAN	139289	259568	11374.7	128685	58011.2	71708.6	95639.7	123814	90830.8	77495.4	22749.4	35019.4	69533.1	107309	83657.5	96806	144026	29776.1	54818.4	62331.7	38069.8	45554.5	31391.9	33663.3	1	0	111439	69027	79015.9	34637.1
O14562	UBFD1	Ubiquitin domain-containing protein UBFD1	UBFD1_HUMAN	48837.3	33856.4	61994.6	10171.9	91583.9	40732.2	90441.9	70055.5	111814	10171.9	64950.3	113779	43876.4	49358	71671.6	58348.1	55636	20343.8	77702.8	47064.2	40620.5	40042.3	61511.7	38334.1	1	1	47862.7	59206.8	25099.2	26802.7
O14579	COPE	Coatomer subunit epsilon	COPE_HUMAN	205962	774531	264696	355037	135961	140167	256766	285354	263751	266468	139909	131945	135388	269062	215161	225990	185357	92956.6	139330	142800	181712	195488	212612	185957	0	0	312726	195889	219766	55834.2
O14613	CDC42EP2	Cdc42 effector protein 2	BORG1_HUMAN	67816.9	177361	4384.3	291033	4384.3	4384.3	66204.3	84746.7	4384.3	4384.3	4384.3	4384.3	4384.3	4384.3	8768.59	46297.7	4384.3	66677	13138.3	4384.3	37261.7	4384.3	15199.5	11331.8	3	9	91560.7	21615.8	108408	25727.5
O14617	AP3D1	AP-3 complex subunit delta-1	AP3D1_HUMAN	53713.8	40560.2	11994.6	68423.9	64967	51878.1	66328.9	26174.7	38394.9	67370.3	61016.9	90687.8	61513.8	36603	23989.1	37264.7	36159.5	34883.1	60474	45884.4	60403.3	51557.8	50815.5	33310	1	0	48589.6	49046.2	18718.8	16863.1
O14618	CCS	Copper chaperone for superoxide dismutase	CCS_HUMAN	525002	216794	502430	172974	183075	351215	336327	447527	443637	249145	212210	202419	124939	204193	203259	284084	373359	170027	372531	293590	369191	389040	759124	409412	0	0	325248	324667	145563	142414
O14639	ABLIM1	Actin-binding LIM protein 1	ABLM1_HUMAN	41818.9	11851.9	54991.9	51674.9	103736	150306	48645.7	54727	31767.3	102952	49438.6	47488.5	48504.1	49030.9	38431	93116.4	29912	45939.6	38596.1	25065.9	26872.4	23703.9	27361.2	26894.3	1	0	69063.3	44913.7	45310.7	21268.2
O14640	DVL1	Segment polarity protein dishevelled homolog DVL-1;Putative segment polarity protein dishevelled homolog DVL1P1	DVL1_HUMAN;DVLP1_HUMAN	56649.9	18224.8	158543	18224.8	36449.6	18224.8	18224.8	18224.8	56940.2	18224.8	18224.8	72258.1	163771	90334.1	79670.1	51635.2	18224.8	73643.7	134460	18224.8	18224.8	63526.6	18224.8	18224.8	3	9	51052.8	52792.3	50053	42700.1
O14641	DVL2	Segment polarity protein dishevelled homolog DVL-2	DVL2_HUMAN	78012.2	78871.1	67590	9331.34	99758.3	121783	82207.2	45543	9331.34	9331.34	41632	19951.3	27005.4	54366.5	54099.6	33897.2	18662.7	40047.4	61592	29555.9	61925.3	48614.7	54471.4	44502.4	1	2	75891.1	40929.8	34612.7	19015.9
O14646	CHD1	Chromodomain-helicase-DNA-binding protein 1	CHD1_HUMAN	3994.24	3994.24	3994.24	3994.24	3994.24	3994.24	64434	3994.24	3994.24	3994.24	26796.8	44912.9	33488.8	71893.5	29185.7	3994.24	3994.24	3994.24	20646.6	3994.24	7988.49	3994.24	28146.9	3994.24	6	9	3994.24	20191.2	0	21234.9
O14647	CHD2	Chromodomain-helicase-DNA-binding protein 2	CHD2_HUMAN	56644	3202.57	3202.57	3202.57	85031.9	37662.5	156439	162424	165569	123913	31853.6	32011.5	216026	151977	73548.2	6405.14	3202.57	103739	141399	170240	190274	58960.8	98773.6	142113	3	1	31491	112715	31459.2	63057.7
O14653	GOSR2	Golgi SNAP receptor complex member 2	GOSR2_HUMAN	85629.5	40066.9	77487.2	92964.9	59703.4	280101	75527.2	113297	100197	121784	42878.2	56115.2	61532	106467	160774	20033.4	20033.4	138532	113075	74657.2	74927	93368.2	82512.1	50200.1	0	2	105992	83661.6	79790.9	37561
O14656	TOR1A	Torsin-1A	TOR1A_HUMAN	22445.5	3928.67	59996.1	3928.67	30382.4	67529.3	26685.5	20685.3	41982.3	34022.5	36091.3	48954.2	35092	39074.8	45883.1	44471.6	3928.67	29478.3	22628.8	25417.6	23035.5	26958.9	7857.33	29267.2	2	1	31368.4	30084.2	24878.5	11850.1
O14657	TOR1B	Torsin-1B	TOR1B_HUMAN	24236.9	25340	25787.4	37844.1	11304.3	51012.1	22608.7	40778.8	108861	76248.3	27479.2	49304.8	42291.2	42288.9	46899.3	30096	31826.2	35417.1	42590.8	64065.7	35970.3	41012	69292.1	47594.8	1	0	29254.1	47479.2	12395.6	20218.4
O14662	STX16	Syntaxin-16	STX16_HUMAN	44523.8	201840	24585.5	266457	46905	100993	78423.4	65773.2	53713.3	85490.8	76844.2	96370	60772.2	121840	73149.2	77808.5	103301	46235.5	115330	72750.2	99864.1	101252	87984.5	85991.4	0	0	114217	83494.1	89862.4	19840.8
O14672	ADAM10	Disintegrin and metalloproteinase domain-containing protein 10	ADA10_HUMAN	159595	147490	129667	140264	212722	109208	137873	77240	116681	302742	439941	184003	190682	165949	113173	340300	162398	198261	124756	243169	192581	106993	151240	155698	0	0	149824	189093	32156.8	88997.8
O14678	ABCD4	ATP-binding cassette sub-family D member 4	ABCD4_HUMAN	8711.97	3862.14	3862.14	3862.14	3862.14	3862.14	14003.1	3862.14	23898	15969.9	22438.7	29929.1	3862.14	16235.1	7724.29	21615	3862.14	3862.14	13509.2	3862.14	3862.14	3862.14	3862.14	3862.14	5	9	4670.45	11115.7	1807.42	8513.54
O14681	EI24	Etoposide-induced protein 2.4 homolog	EI24_HUMAN	154096	135092	121031	171498	73757.4	204767	108976	244516	194602	345676	186479	291313	149913	267115	413143	198954	130349	452016	168218	494543	106032	297484	275613	195111	0	0	143374	251114	41006.8	111967
O14683	TP53I11	Tumor protein p53-inducible protein 11	P5I11_HUMAN	1945.32	3890.65	1945.32	1945.32	1945.32	1945.32	1945.32	45108.4	232494	148516	55102.1	37206.9	63362.7	99391.8	31980.4	32879.3	44192.6	24134.5	58537.3	84279.6	68465	1945.32	1945.32	101955	5	3	2269.54	62969	724.979	55452.8
O14684	PTGES	Prostaglandin E synthase	PTGES_HUMAN	35693.8	35693.8	35693.8	140001	952602	35693.8	35693.8	35693.8	35693.8	306478	75442.9	71387.7	114817	35693.8	272489	419803	826883	391061	35693.8	35693.8	35693.8	349801	35693.8	147195	4	8	205896	181162	336102	206629
O14727	APAF1	Apoptotic protease-activating factor 1	APAF_HUMAN	4492.55	4492.55	4492.55	4492.55	4492.55	4492.55	4492.55	4492.55	4492.55	83407.5	28334.7	17191.2	4492.55	53989	4492.55	4492.55	4492.55	10188.7	36008.3	4492.55	8985.1	4492.55	4492.55	25118.3	6	10	4492.55	17119.3	0	21093.2
O14732	IMPA2	Inositol monophosphatase 2	IMPA2_HUMAN	87985.5	59189.2	17638	17638	17638	17638	87904.4	130322	47937.5	83278.8	173720	56038.5	64588.4	117537	682990	17638	96240.3	35276	54549.4	94322.6	97287.6	180834	129353	151092	4	1	36287.8	127828	27653.8	141818
O14734	ACOT8	Acyl-coenzyme A thioesterase 8	ACOT8_HUMAN	62168.9	9933.84	9933.84	9933.84	9933.84	36124.8	165833	53451.1	107348	88927.1	43801.9	19867.7	39536.6	83487.8	87699.4	50660.4	80266.2	9933.84	56787.9	136355	37839	80867.4	289621	43027.4	4	1	23004.8	81961.7	19955.6	63261.6
O14735	CDIPT	CDP-diacylglycerol--inositol 3-phosphatidyltransferase	CDIPT_HUMAN	212306	362426	354159	269818	296463	1.18935e+06	137097	189948	224597	184574	93698.5	136862	148056	173108	329913	339101	198346	251443	166772	161229	275001	189420	240311	329725	0	0	447421	209400	335657	69797.9
O14737	PDCD5	Programmed cell death protein 5	PDCD5_HUMAN	214261	670092	222308	597709	184009	511170	297524	498439	295370	333370	240794	181213	187969	474008	295171	243076	226765	143647	387612	252862	351590	357028	1.27043e+06	257634	0	0	399925	349695	198798	241400
O14744	PRMT5	Protein arginine N-methyltransferase 5	ANM5_HUMAN	346926	259140	113721	86931.2	319392	451650	245219	350327	415630	318904	356765	431550	214633	447513	284626	216799	120580	226681	455835	197478	206869	610190	276707	181309	0	0	262960	308757	128525	121678
O14745	SLC9A3R1	Na(+)/H(+) exchange regulatory cofactor NHE-RF1	NHRF1_HUMAN	117006	85841.1	40672.9	119978	107428	21309.3	236522	276910	137518	392021	125774	101981	122557	212155	164238	1.53051e+06	152847	87607.1	110089	154140	102133	104001	89399.6	190109	0	0	82039.2	238362	38123.4	322362
O14756	HSD17B6	17-beta-hydroxysteroid dehydrogenase type 6	H17B6_HUMAN	34440.7	49716.1	8383.22	71207.8	116007	179085	40355.1	89526	16766.4	8383.22	48553.8	43974.5	103180	8383.22	24096.8	8383.22	38138.5	104487	25176.4	8383.22	126958	51928.2	8383.22	33144.6	1	5	76473.3	43788.9	56625.6	36665.7
O14773	TPP1	Tripeptidyl-peptidase 1	TPP1_HUMAN	1015666	1.04057e+06	451472	1.25605e+06	409564	1.00108e+06	904410	817686	1.2729e+06	868698	1.25275e+06	1.29892e+06	1.21244e+06	564202	812530	2.25303e+06	2.33261e+06	2.7019e+06	774213	1.94736e+06	1.3792e+06	1.03473e+06	955542	1.51628e+06	0	0	862400	1.32774e+06	317110	588237
O14776	TCERG1	Transcription elongation regulator 1	TCRG1_HUMAN	79644.6	32625.3	75653	74400.5	121026	76670.5	178093	99067.8	89477.7	183414	177617	184792	191932	158577	98305.5	67537.7	78045.9	65250.6	262177	81348.7	85472	94862.5	101461	109494	1	0	76670	128163	25568.2	54626.9
O14786	NRP1	Neuropilin-1	NRP1_HUMAN	20384.9	5678.9	16584.9	65003.2	56875.7	32403.2	126027	17501.2	14204.9	70760.8	53643.8	24194.7	69793.4	11357.8	27028.9	5678.9	34213.9	40223.9	23942.7	100767	36999.6	21476.9	48840.2	16444.5	1	1	32821.8	41283.3	21484.3	31577.1
O14787	TNPO2	Transportin-2	TNPO2_HUMAN	24093	92974.4	24394.2	36614.4	35560.9	43773.2	64195.8	20802.7	64040.8	18310.1	54109.3	49157.6	20001.1	28078	35848.9	29756.1	39791.7	13228.9	71576.8	22926.2	62494.1	34697	37531.4	37766	0	0	42901.7	39128.5	23444.1	17458.6
O14795	UNC13B	Protein unc-13 homolog B	UN13B_HUMAN	4280.97	4280.97	4280.97	4280.97	4280.97	4280.97	19643.8	8561.95	4280.97	15538.7	17738.7	24574.3	15220.7	4280.97	4280.97	4280.97	4280.97	4280.97	14681.5	11786.4	4280.97	10451.2	60615.4	4280.97	6	8	4280.97	12947.8	0	13160.9
O14802	POLR3A	DNA-directed RNA polymerase III subunit RPC1	RPC1_HUMAN	2648.55	6162353	18688344	8403571	2648.55	95064.5	126511	2648.55	2648.55	12018067	5001960	203249	10590460	2648.55	35846.1	29777.3	53741.8	146673	7189101	117766	59534.3	4.14639e+06	2648.55	5297.1	2	4	5.5591e+06	2.2075e+06	6.7384e+06	3.82153e+06
O14818	PSMA7	Proteasome subunit alpha type-7	PSA7_HUMAN	1.24024e+06	828715	1.30515e+06	898592	1103975	1.56514e+06	1.78992e+06	1.75836e+06	1.91316e+06	1.69089e+06	1.41109e+06	1.32641e+06	1.39883e+06	3.1326e+06	1.8103e+06	1.44261e+06	2204214	946379	1344168	1623310	1.41114e+06	2163271	2.40407e+06	2385533	0	0	1.15697e+06	1.78646e+06	249270	504720
O14828	SCAMP3	Secretory carrier-associated membrane protein 3	SCAM3_HUMAN	186808	60693.1	72812.3	122208	136782	85848.2	159985	77357.4	90948.9	285106	261708	210949	172004	127533	120531	137121	233053	125437	144308	140724	111324	158216	110924	168970	0	0	110859	157567	43125.3	55464.4
O14841	OPLAH	5-oxoprolinase	OPLA_HUMAN	114465	210951	737346	10634	36807.9	105577	52960.4	57370.9	94842.3	268004	74183.5	43344.7	63267	345575	100670	163826	41680.4	67791.1	21268.1	40044.9	77537.6	29519.9	21525.6	31096.4	1	0	202630	88583.7	247501	85033.5
O14874	BCKDK	[3-methyl-2-oxobutanoate dehydrogenase [lipoamide]] kinase, mitochondrial	BCKD_HUMAN	46754.2	21936.2	47250.9	7809.87	38908.4	23019.1	33838.6	44162.3	94615	7809.87	34516.8	42683.4	35003.3	17911.5	41979.8	53588.4	54704.3	42879.5	31622.2	42952	32294.6	15619.7	37884	31864.1	1	1	30946.4	38662.8	14482.4	17963.9
O14879	IFIT3	Interferon-induced protein with tetratricopeptide repeats 3	IFIT3_HUMAN	45259.1	8604.21	8604.21	8604.21	23457.3	8604.21	8604.21	56864.2	8604.21	148172	8604.21	76524.3	28463.1	8604.21	8604.21	76173.6	250195	20644.8	8604.21	8604.21	32412.5	17208.4	8604.21	89037.6	4	8	17188.9	48029.4	13674.9	61924.9
O14880	MGST3	Microsomal glutathione S-transferase 3	MGST3_HUMAN	425604	1138862	436236	325733	508149	444748	393990	158695	403894	510818	352215	412406	387410	466968	338683	524332	264822	192850	190904	261322	377778	236800	312674	334401	0	0	546555	340053	270256	104181
O14896	IRF6	Interferon regulatory factor 6	IRF6_HUMAN	98962.8	54649.5	2778.09	1389.04	1389.04	1389.04	54959.9	22001.7	109737	43096	48297.9	19984.1	9677.65	66408.8	214301	6092.09	33267.8	52510	31073.2	44321.9	14610.7	15862.8	67767	174304	3	0	26759.6	57126.3	37632.6	54819.9
O14907	TAX1BP3	Tax1-binding protein 3	TX1B3_HUMAN	1.44695e+06	548216	2.00604e+06	1166869	836591	1.7475e+06	1.2499e+06	1336789	665958	1308630	612183	505357	557395	703828	1.14117e+06	1.73853e+06	860959	682810	523250	799172	702816	581429	655500	673219	0	0	1.29203e+06	849938	502927	341400
O14908	GIPC1	PDZ domain-containing protein GIPC1	GIPC1_HUMAN	102952	100569	47617.7	114315	14570.7	14794.9	52357.1	82759.6	45392.8	7285.33	40083.3	41418.8	29249.4	81778.5	125752	190825	78472.6	32093.3	72964.9	96139.7	100567	52677.8	139180	34146.7	0	1	65803.3	72396.8	41831.9	44493.4
O14910	LIN7A	Protein lin-7 homolog A	LIN7A_HUMAN	123343	1404.37	133420	1404.37	1404.37	66970.1	2808.73	16629.8	169183	174132	102468	60373.8	5390.97	148254	232458	303848	205219	108555	147407	142788	90575.9	76629.6	189230	165157	3	0	54657.7	130062	57126.3	78326.9
O14920	IKBKB	Inhibitor of nuclear factor kappa-B kinase subunit beta	IKKB_HUMAN	67373.8	13765.2	3363.54	3363.54	18392.6	3363.54	30012.6	120100	114918	141703	100444	107945	75400.8	3363.54	103078	52259.1	3363.54	6727.08	30233.6	297450	82922.5	44219	228108	81356.1	3	2	18270.4	90200.2	22723.3	74493
O14924	RGS12	Regulator of G-protein signaling 12	RGS12_HUMAN	1086.59	1086.59	1086.59	1086.59	67511.1	1086.59	1086.59	1086.59	1086.59	1086.59	2585.17	1086.59	2576.87	1086.59	2173.18	1086.59	1086.59	1086.59	6070.28	10540.1	13285.3	2737.51	1086.59	16554.8	5	10	12157.3	3743.84	24755	4616.13
O14925	TIMM23	Mitochondrial import inner membrane translocase subunit Tim23	TIM23_HUMAN	85489.8	23003.3	46240.7	23003.3	73363.6	23003.3	104654	119847	148447	65467.5	89280.9	74799.3	94617.8	184443	161015	102356	142532	55743.3	46006.6	79001.8	99071	93784.1	105289	53145.8	3	0	45684	101083	25476.2	37236.9
O14929	HAT1	Histone acetyltransferase type B catalytic subunit	HAT1_HUMAN	16300.2	16300.2	16300.2	16300.2	32600.3	16300.2	205441	181155	109747	170100	70616.6	38923.8	44595	325393	186739	36018.4	87473.9	60866.5	148372	161181	73342	190515	153510	104093	5	0	19016.8	130449	6074.71	72901
O14933	UBE2L6	Ubiquitin/ISG15-conjugating enzyme E2 L6	UB2L6_HUMAN	26982.1	62912.4	33007.9	56745.5	11203	56828.4	33711.7	151257	58604.1	12950.7	16063.3	24814	10623.7	66318.6	80801.1	69100.2	150333	21797.7	15150.8	34271.4	23851.8	22329.7	28508	63245.8	0	0	41279.9	49096.2	18825.4	41684.8
O14936	CASK	Peripheral plasma membrane protein CASK	CSKP_HUMAN	130349	56056.6	589836	54313.1	176219	86118.5	82373	64878.9	102025	197252	127456	79508.1	134363	104392	173880	67583.2	86508	163763	98721	191756	126486	171079	109855	185639	0	0	182149	125973	187257	43204.8
O14939	PLD2	Phospholipase D2	PLD2_HUMAN	5277.05	852.058	113356	70334.2	16664.4	90552.2	23629.4	57924	63746	49942.9	37651	32048.7	67478.5	58975.2	664045	45743.8	105914	116870	93397.3	139961	35778.7	46572	1704.12	68310.8	1	0	49506	94982.9	43964.8	141992
O14949	UQCRQ	Cytochrome b-c1 complex subunit 8	QCR8_HUMAN	25789.6	152180	590785	151615	12894.8	12894.8	194552	12894.8	1.11692e+06	12894.8	717484	600333	576660	12894.8	12894.8	235871	12894.8	1.29059e+06	746174	321202	601707	451089	869679	511146	2	5	157693	460994	202882	382463
O14950	MYL12B	Myosin regulatory light chain 12B;Myosin regulatory light chain 12A	ML12B_HUMAN;ML12A_HUMAN	7479277	4066439	12683024	5461477	4110698	6613664	9606167	8270878	5579468	6.90996e+06	6408609	3979323	5.57852e+06	5123316	6.93372e+06	6118799	7.40358e+06	5254685	4024343	4.36244e+06	4862578	3.97414e+06	5546406	5.84805e+06	0	0	6.73576e+06	5.87694e+06	2.93194e+06	1.48535e+06
O14957	UQCR11	Cytochrome b-c1 complex subunit 10	QCR10_HUMAN	85601.1	21433.5	118618	118439	53448.7	61426.4	106803	101638	121653	42866.9	47759.4	62961.1	85882.5	75778.2	102276	95269.7	62241.1	43357.5	44613	67176.7	65512.7	58312.5	73953.7	45627.9	1	0	76494.4	72426.8	35134.3	23982.2
O14964	HGS	Hepatocyte growth factor-regulated tyrosine kinase substrate	HGS_HUMAN	119872	162958	127136	46611	113926	128276	138598	96373.9	167233	142235	128371	149640	110138	196556	93221.9	46611	129602	201146	238117	138328	198938	177318	160762	190149	1	1	116463	150185	34910.9	45522.7
O14966	RAB29	Ras-related protein Rab-7L1	RAB7L_HUMAN	38076.8	163028	73522.6	53246.5	52136.3	113004	45641.6	92115.6	70055.3	109791	53393.5	33661.6	46360.9	74222.1	83598.5	208504	58237.1	51381.5	14601.4	20058.5	31606.8	32893.7	76029	50264.9	0	0	82169	64023.2	43294.1	42745.2
O14972	VPS26C	Vacuolar protein sorting-associated protein 26C	VP26C_HUMAN	91055.8	72798	8595.7	43009.1	95442.5	52277.9	56460	71969.2	62015.9	85327.7	59553.1	65018.2	56314.6	65964.9	67546.9	59677.8	51815.8	55664	16274.9	58420.6	59789	67964.7	63138.8	81357	0	0	60529.8	61348.5	29926.2	13803.9
O14974	PPP1R12A	Protein phosphatase 1 regulatory subunit 12A	MYPT1_HUMAN	204896	92036.6	214803	201635	201808	137221	152381	162221	97575.3	114729	149077	119218	104953	96431.5	116865	81766.7	3519.48	136894	111531	69945.3	95351.6	77191.3	62977.2	79694.8	0	0	175400	101796	45120.9	36699.2
O14975	SLC27A2	Very long-chain acyl-CoA synthetase	S27A2_HUMAN	14407.8	14407.8	14407.8	14407.8	14407.8	14407.8	184906	28815.7	116752	90428.7	33325.5	42767.8	35166.5	132516	32227	14407.8	42788.4	14407.8	14407.8	14407.8	14407.8	14407.8	124443	60023.8	6	6	14407.8	56144.9	0	50016.3
O14976	GAK	Cyclin-G-associated kinase	GAK_HUMAN	53253	62559.2	38146.3	56950.1	29514.2	41114.3	47391.1	53299.6	19401.4	28120.4	52736	44553.1	42897.2	11109.8	47373.8	40425.5	46547.4	29450.6	45750.2	38054.1	39940.2	33097	23603.6	41623.5	0	0	46922.8	38076.4	11539.4	11355.4
O14979	HNRNPDL	Heterogeneous nuclear ribonucleoprotein D-like	HNRDL_HUMAN	947500	805478	1.27598e+06	474453	781417	910595	1.14581e+06	1.37105e+06	929704	622865	834952	500389	857745	1.86243e+06	1.26105e+06	578918	238905	299833	734747	716968	472638	1.5539e+06	769333	515569	0	0	865903	848156	238341	426236
O14980	XPO1	Exportin-1	XPO1_HUMAN	142463	92523.7	198439	99401.5	171394	132465	262853	106305	113253	358215	129511	164378	143010	215863	124701	69963.1	69214	86502.4	140711	135600	108198	85944.9	122948	92366	0	0	139448	140530	37336.2	70926.3
O14981	BTAF1	TATA-binding protein-associated factor 172	BTAF1_HUMAN	44244.7	81087.3	2321.48	19875.1	4642.96	2321.48	18899.3	40582.3	30444.1	24425.9	64872	99157.2	49999.5	41639.7	19244.1	2321.48	2321.48	45237.3	12390	2321.48	23856.8	12619.7	19778.4	18697.4	2	3	25748.8	29378.2	28815.8	23946.8
O15020	SPTBN2	Spectrin beta chain, non-erythrocytic 2	SPTN2_HUMAN	58566.8	50039.7	7949.98	31978.2	30280.9	138528	33215.8	39681.8	32750.2	41081.8	35556.4	28991.7	53971.9	43358.3	25011.2	69919.4	34937.2	21620.2	74051.4	61352.9	42819.9	33754	15900	36803.1	1	0	52890.6	40265.4	41517.6	15243.8
O15027	SEC16A	Protein transport protein Sec16A	SC16A_HUMAN	108337	8830.25	4415.13	73609.2	20317.4	22265.5	95651.5	28843.6	31310.2	79311.6	101389	89196.8	69505.2	24658.1	38102.9	100321	51842.3	38894.2	112302	39073.6	55934.6	47650.2	26981.7	61496.4	1	0	39629	60692.5	38162.9	28270.8
O15031	PLXNB2	Plexin-B2	PLXB2_HUMAN	107636	63964.5	70447.6	39447.7	212463	131965	108331	97915.2	89316.3	148487	170518	120781	130176	94984.2	108317	280985	128700	147990	172606	225287	129965	82768.3	101777	131888	0	0	104321	137266	56942.3	48885.5
O15037	KHNYN	Protein KHNYN	KHNYN_HUMAN	46960.6	15437.5	1317.36	1317.36	106246	1317.36	50646.3	1317.36	4858.73	95930.2	37945.2	13767.9	54597	1317.36	11074.9	1317.36	1317.36	1317.36	2634.72	1317.36	1317.36	5533.64	1317.36	1317.36	3	9	28766	16046.9	38236.3	25757.7
O15042	U2SURP	U2 snRNP-associated SURP motif-containing protein	SR140_HUMAN	59394.1	59820.1	43364.2	10910.6	77254.6	10910.6	139592	62308.2	71510.2	107041	117552	93492.6	70002.7	99984.9	70618.4	21821.2	815390	34068.1	93731.9	51612.9	46156.9	50755.5	71673	46622.2	2	0	43609	114663	25107.9	172513
O15047	SETD1A	Histone-lysine N-methyltransferase SETD1A	SET1A_HUMAN	56879.3	10486.5	62201.7	10486.5	36694.8	61549.7	33361	23467.9	26074.3	47688.5	38711.9	33416.8	32017.8	34604.7	61539.5	46723.2	10486.5	20972.9	53043.4	39845.1	40671.6	29004.7	26108.9	120300	2	1	39716.4	39891	22341.1	22831.3
O15056	SYNJ2	Synaptojanin-2	SYNJ2_HUMAN	7801.19	7801.19	7801.19	7801.19	26717.6	7801.19	50431.4	15602.4	19922.9	107974	61294.6	48801.1	7801.19	28284.2	7801.19	7801.19	7801.19	7801.19	44438	7801.19	7801.19	7801.19	33042.5	29914.4	5	8	10953.9	27895.3	7049.74	26057.9
O15061	SYNM	Synemin	SYNEM_HUMAN	279792	695515	307158	558857	738717	685583	224553	557138	68443.2	88108	426511	313376	231461	75757.7	190813	60558.6	244276	340751	141849	46638.5	79282.2	140875	68784.2	109473	0	0	544270	189369	185758	139087
O15067	PFAS	Phosphoribosylformylglycinamidine synthase	PUR4_HUMAN	108207	147505	66906.5	204545	124215	112372	148776	99805.1	79270	86298.2	151140	4.51072e+06	69776.5	88610.3	65225.3	82893.1	104056	77591.6	200693	120706	123512	165780	243677	150026	0	0	127292	364920	42070.1	1.0066e+06
O15075	DCLK1	Serine/threonine-protein kinase DCLK1	DCLK1_HUMAN	113929	173262	92406.8	117243	186591	117988	49772.3	191984	64157.4	27490.1	61191.6	133172	84051.5	30014.7	63848.9	139097	92309.9	150965	35212.8	35093.2	147566	151498	40194.8	72633	0	0	133570	87236.2	34098.6	50274.3
O15084	ANKRD28	Serine/threonine-protein phosphatase 6 regulatory ankyrin repeat subunit A	ANR28_HUMAN	1730.48	1730.48	1730.48	1730.48	1730.48	45368.8	49246.1	3460.96	7245.19	12765.2	19304.4	48507.7	21553.8	1730.48	6217.04	14426.8	28956.1	1730.48	51356	9374.49	24567.2	10184.3	23559.6	32534.7	5	2	9003.53	20373.4	16263	15827
O15085	ARHGEF11	Rho guanine nucleotide exchange factor 11	ARHGB_HUMAN	52767.4	8314.79	66109.8	8314.79	83696.6	8314.79	28658.9	8314.79	39948.1	75675.4	53905.5	39872.7	43312.8	38013.3	40143.4	32935	38531.2	35474.1	16629.6	29462.2	19546.8	19557.5	47078.3	8314.79	3	2	37919.7	34187.5	30930.1	16030.4
O15091	PRORP	Mitochondrial ribonuclease P catalytic subunit	MRPP3_HUMAN	3805.11	11360.6	677.569	677.569	3153.38	677.569	5958.25	6987.46	6352.05	3989.69	4609.67	8095.38	6570.81	6052.57	3294.97	1650.71	677.569	677.569	2738.69	677.569	1644.74	2715.77	2804.24	1355.14	3	3	3391.96	3714.05	3782.2	2370.31
O15116	LSM1	U6 snRNA-associated Sm-like protein LSm1	LSM1_HUMAN	169097	414671	335580	37165.2	106088	37165.2	37165.2	37165.2	142451	74330.4	128072	104397	118111	244173	166144	37165.2	37165.2	161677	204634	168714	177029	311094	342928	237773	2	4	183294	151677	144681	89580.5
O15118	NPC1	NPC intracellular cholesterol transporter 1	NPC1_HUMAN	47217.9	3191.48	1595.74	98730	77162.6	62849.1	17655	27593.5	23349.5	153496	67724.7	58587.5	63674.6	65564.5	33367.8	26802.5	77643.4	55891.5	53101.7	62724	38597.5	40363.9	46260.2	44239.3	1	0	48457.8	53146.5	36067.1	29499.5
O15126	SCAMP1	Secretory carrier-associated membrane protein 1	SCAM1_HUMAN	28886.4	12154	12154	12154	48616.8	24307.9	47787.6	160805	36002.4	54167.7	112532	133146	59767.3	76798.8	29673.4	62482.1	60115.2	50458.3	102299	44562.3	65945.8	45109.1	39729.1	95491	3	0	23045.5	70937.3	13200.2	35064.7
O15127	SCAMP2	Secretory carrier-associated membrane protein 2	SCAM2_HUMAN	103754	50338.9	41818.5	14196.3	119963	73862.7	193943	108868	71558.2	242954	372718	217518	260009	195908	167661	440471	194282	159990	195705	153004	217153	171356	129520	286975	0	0	67322.2	209977	36291.3	86611.4
O15143	ARPC1B	Actin-related protein 2/3 complex subunit 1B	ARC1B_HUMAN	322700	163449	172568	132121	183885	96920.5	327546	470188	397933	432729	264237	333973	400053	245667	392941	717036	572491	339939	314362	435535	443592	383445	430101	593959	0	0	178607	416429	70581.5	114558
O15144	ARPC2	Actin-related protein 2/3 complex subunit 2	ARPC2_HUMAN	1.36344e+06	646840	952984	794892	787415	818202	1.1388e+06	1385137	1.39511e+06	1.37597e+06	847627	949651	1.03384e+06	1153310	1.45373e+06	1.80507e+06	1.53163e+06	1.2015e+06	951595	1.74569e+06	1.28324e+06	1.15826e+06	1.15474e+06	1.57774e+06	0	0	893962	1.2857e+06	227986	262978
O15145	ARPC3	Actin-related protein 2/3 complex subunit 3	ARPC3_HUMAN	124574	369887	98325.9	242700	94670.4	93301.6	117298	228711	142551	142619	75113.5	85163.6	102692	119665	108908	168141	86491.3	100817	78872.6	125980	96493.4	97488.6	89629.5	118485	0	0	170577	115840	103276	36289.5
O15155	BET1	BET1 homolog	BET1_HUMAN	169198	9762.39	163163	9762.39	9762.39	96544.8	231860	326135	86695.4	171632	26644.2	103088	9762.39	9762.39	70260	103292	62542.9	30659	20569.3	85434.3	334761	19524.8	270184	189241	3	2	76365.6	119558	70553.7	105611
O15160	POLR1C	DNA-directed RNA polymerases I and III subunit RPAC1	RPAC1_HUMAN	204312	111061	181219	53671.1	55308.8	169151	245283	309884	316739	206107	151146	222529	144072	239662	165831	118957	190869	91820.5	262525	141931	124520	210345	364935	166432	0	0	129120	204088	59773.7	73038.2
O15162	PLSCR1	Phospholipid scramblase 1	PLS1_HUMAN	30497.6	221465	63951.6	38638.7	41904.9	68106	63077.7	74407	33073.3	101942	38416.8	52975.5	31612.6	78709.4	136109	81870.4	82759.3	60552.8	13169.3	68135.3	41736.7	39533	29656.6	41727.8	0	0	77427.2	59414.7	65807.8	29270.4
O15164	TRIM24	Transcription intermediary factor 1-alpha	TIF1A_HUMAN	21556.5	534.91	534.91	534.91	5027.18	29024.7	38026.3	32939.4	21306.6	22177	16549	14846.4	15904.7	36913.8	35936.4	534.91	534.91	1069.82	38000.8	534.91	26064.6	25586.6	36468	18567.3	3	3	9535.52	21220.1	11457.8	13390.7
O15173	PGRMC2	Membrane-associated progesterone receptor component 2	PGRC2_HUMAN	1.54189e+06	1.16853e+06	3.08168e+06	1856196	1.50502e+06	3.49055e+06	1.22004e+06	1.5881e+06	1.8223e+06	885376	937722	946718	1.06066e+06	1.01681e+06	1.74542e+06	2.53996e+06	1.49303e+06	1704450	1.48051e+06	1.04893e+06	1.29708e+06	1.36336e+06	1.89095e+06	1.52336e+06	0	0	2.10731e+06	1.42027e+06	865023	415183
O15211	RGL2	Ral guanine nucleotide dissociation stimulator-like 2	RGL2_HUMAN	111567	22843.2	73584.5	62198.7	4568.58	143690	37669.4	94239.7	9137.17	11201.4	30188.3	52974.8	16182.5	18084.3	99965.5	78429.6	15660.8	47074.1	22582	63462	44622.7	57735.3	21285.3	18576.5	1	0	69741.9	41059.5	47847.5	27623.8
O15212	PFDN6	Prefoldin subunit 6	PFD6_HUMAN	167820	301311	144638	74750.4	164193	224265	144124	195568	150146	286194	178880	188243	128202	252940	135908	126907	153263	144696	241868	205046	186281	182529	158526	206247	0	0	179496	181420	70000.4	43531
O15217	GSTA4	Glutathione S-transferase A4	GSTA4_HUMAN	54275.1	106329	104955	101901	124245	300215	45014.9	267114	76002.4	155475	81021.4	48871.8	61054	13232.5	49528.8	91416.7	96225	78563.2	227432	79751	13232.5	13232.5	159873	26464.9	0	3	131987	87972.5	78202.6	69846.2
O15230	LAMA5	Laminin subunit alpha-5	LAMA5_HUMAN	590355	656673	412543	1.17791e+06	366946	831174	163912	226124	92015.2	86796.9	112453	147373	151623	71432.4	162432	765262	229260	378056	87296	88226.6	199040	155587	153843	122669	0	0	672601	188522	273423	156731
O15231	ZNF185	Zinc finger protein 185	ZN185_HUMAN	80962.2	271213	27864.8	97910.6	90976.9	12312.8	27750.2	129926	13481.5	14340.4	58406.4	50000.6	44840.9	26629.1	56875.3	74683	56039	78798.9	31095	37491.1	55180.9	52170.3	109885	73835.1	0	0	96873.3	55079.4	84257.4	29711.3
O15235	MRPS12	28S ribosomal protein S12, mitochondrial	RT12_HUMAN	44398.3	54557.3	145025	3738.6	3738.6	3738.6	118163	100138	419898	3738.6	124844	93626	135868	3738.6	7477.21	123903	272432	102403	72583.5	145784	171707	160802	677643	257220	3	2	42532.7	166220	50278.7	158667
O15240	VGF	Neurosecretory protein VGF	VGF_HUMAN	64.2397	15194.4	20834.1	34280.9	64.2397	41188	121120	93258.4	1.84286e+06	77468	61152.3	91122.8	30107.2	17245.4	18117.7	64.2397	128.479	30392.2	185628	597941	33057.5	39112.7	202853	34777.2	2	1	18604.3	193134	15598.3	422003
O15247	CLIC2	Chloride intracellular channel protein 2	CLIC2_HUMAN	220209	620706	603811	525043	420529	306766	108025	234407	95078.8	162436	91774.4	142079	118578	14339.9	149875	103537	119755	187163	38212.1	41018.3	121916	122731	28679.9	114045	0	1	449511	110758	148670	54546.1
O15254	ACOX3	Peroxisomal acyl-coenzyme A oxidase 3	ACOX3_HUMAN	33862.1	3183.66	3183.66	3183.66	3183.66	3183.66	3183.66	3183.66	19976.4	3183.66	3183.66	3183.66	19748	3183.66	29454.3	23880.1	3183.66	3183.66	17924.8	3183.66	9020.16	3183.66	13576.3	6367.31	5	10	8296.74	9543.56	11433.2	8551.49
O15258	RER1	Protein RER1	RER1_HUMAN	23439.1	23439.1	23439.1	23439.1	23439.1	54978.6	23439.1	68793.7	46878.1	143652	85606.7	87414.2	79002.6	60546	108882	87135.3	23439.1	88748.3	65376.8	56668.7	129997	84391.4	74839.8	97243.2	5	2	28695.7	78447.4	11754.1	30420.8
O15260	SURF4	Surfeit locus protein 4	SURF4_HUMAN	50637.8	325512	33415.1	133996	161203	240788	75264.5	111727	54986	88722.6	34610.6	77612.5	102223	72305.3	81468.2	84780.2	85453.7	57125.1	16424.9	49927.9	108408	21125.1	87651.1	30642.1	0	0	157592	68914.3	102101	28313.6
O15264	MAPK13	Mitogen-activated protein kinase 13	MK13_HUMAN	102713	14180.3	14180.3	14180.3	14180.3	80928.5	123541	143768	115133	193699	76968.6	101055	120931	198927	144759	117133	69676.2	336954	172690	90387.4	28360.6	83377.1	107648	149827	4	0	40060.4	131935	37136.4	65220.4
O15269	SPTLC1	Serine palmitoyltransferase 1	SPTC1_HUMAN	31438.1	76562.9	8934.12	8934.12	62897.9	53781.6	28566.6	21237.7	29236.9	43046.9	95437.2	187158	222660	46047.6	52163.9	35392.4	21196.2	21885.3	49705.1	17868.2	36326.4	111447	57391	32162.4	2	0	40424.8	61607.1	25992	56397
O15270	SPTLC2	Serine palmitoyltransferase 2	SPTC2_HUMAN	59613.5	183898	28141.2	157482	88738.4	45698.4	91102	71791.1	121797	196057	169177	162459	118787	247521	102653	109296	128934	139911	80072.1	78303.8	71734.9	85323.8	100106	197487	0	0	93928.7	126251	57723.8	48810.6
O15294	OGT	UDP-N-acetylglucosamine--peptide N-acetylglucosaminyltransferase 110 kDa subunit	OGT1_HUMAN	23592.9	44102.8	15210.3	5923.82	44528.1	52236.3	46290.9	55867.5	36323	86259.3	47156.9	37864.7	31876.2	29540.6	46222.6	31740.4	23393.8	11847.6	57348.1	21005.9	30483.9	29753.7	22401.7	37690.1	1	0	30932.4	37948.2	17022.7	16579.4
O15304	SIVA1	Apoptosis regulatory protein Siva	SIVA_HUMAN	2501.36	2501.36	2501.36	2501.36	2501.36	2501.36	20911	2501.36	28080.4	2501.36	2501.36	37763.1	2501.36	61757.2	10231.5	2501.36	2501.36	2501.36	26297.3	11679	5002.73	26394.2	14832.1	30488	6	7	2501.36	16163.7	0	16004.6
O15305	PMM2	Phosphomannomutase 2	PMM2_HUMAN	163106	56596	112458	92115.2	56237.8	87451.9	117919	156646	174731	141123	28858.2	103823	80840.3	934030	94248.4	68086.4	141481	86023	68739.1	110706	107567	95907.5	222382	513379	0	0	94660.8	180361	36481	208913
O15315	RAD51B	DNA repair protein RAD51 homolog 2	RA51B_HUMAN	3125.54	3125.54	3125.54	3125.54	3125.54	3125.54	21645.8	3125.54	20957.2	3125.54	3125.54	6251.08	3125.54	36273.6	30847.8	3125.54	3125.54	3125.54	19531.1	3125.54	3125.54	43558.5	28220.2	3125.54	6	10	3125.54	13252.3	4.55e-13	13387.1
O15321	TM9SF1	Transmembrane 9 superfamily member 1	TM9S1_HUMAN	119947	34097	966224	467708	570263	58093.6	146949	76076.3	17048.5	668758	110171	172019	429083	957295	813510	128825	114426	99690.9	113237	125377	117045	154753	891618	197421	0	1	369389	296295	336099	301709
O15327	INPP4B	Inositol polyphosphate 4-phosphatase type II	INP4B_HUMAN	21344.3	44386.3	3793.81	63610.3	38635.5	3793.81	3793.81	3793.81	3793.81	3793.81	40891.5	50245.5	26271.8	35158.7	3793.81	3793.81	3793.81	7587.62	20056.7	19381.7	8313.03	18268.4	3793.81	24071.8	2	8	29260.7	15588.7	21818.8	14302
O15344	MID1	E3 ubiquitin-protein ligase Midline-1	TRI18_HUMAN	45542.2	2376.89	2376.89	2376.89	39434.3	2376.89	110932	32912.6	31247	2376.89	121814	43257.6	21531.7	2376.89	2376.89	4753.78	125427	2376.89	237756	114394	155000	2376.89	449353	16222.8	4	5	15747.3	82027	18990.7	111063
O15347	HMGB3	High mobility group protein B3	HMGB3_HUMAN	156755	127081	16817.3	33634.6	127539	16817.3	415235	191538	407344	682321	1.06268e+06	352716	462034	806990	392031	59920.2	216899	142278	614028	804157	255964	690193	2.12855e+06	578206	2	0	79774.1	570172	58454.4	457195
O15355	PPM1G	Protein phosphatase 1G	PPM1G_HUMAN	128982	85806	122106	28169.1	75594.3	28169.1	223836	131365	196602	367849	87593.8	172729	230705	381326	213021	56338.1	71865.5	85767.4	192826	150755	152418	132359	211501	146214	2	0	78137.7	178060	39952.8	86479.4
O15357	INPPL1	Phosphatidylinositol 3,4,5-trisphosphate 5-phosphatase 2	SHIP2_HUMAN	39627.9	133523	8212.65	153598	36415.3	50758.5	35792.9	25705.9	30344.5	175384	26501.6	37559	39237.7	66031.1	2523.56	72656.5	1261.78	12145	41217.2	74293	78528.4	90352.3	49584.5	24631.7	0	1	70356	49097.2	53636.8	39646.7
O15371	EIF3D	Eukaryotic translation initiation factor 3 subunit D	EIF3D_HUMAN	334316	184589	238078	307222	486103	497728	385090	450732	369747	410012	367612	400048	383058	454078	377796	360542	410934	227343	478228	362545	382949	453067	378835	427251	0	0	341339	393326	116805	53265.7
O15372	EIF3H	Eukaryotic translation initiation factor 3 subunit H	EIF3H_HUMAN	175675	171511	301354	61329	125175	346733	155387	217283	260161	237980	127491	232726	122658	182941	204156	154146	293655	177381	207813	183495	148630	187552	152480	163886	1	0	196963	189434	98302.1	44743.1
O15379	HDAC3	Histone deacetylase 3	HDAC3_HUMAN	18042.6	66296.5	21082.4	7599.6	31085.7	7599.6	18213.8	26604	30075.7	7599.6	35974.3	31164.7	15798.3	31815.2	112360	24750.9	7599.6	15199.2	46854.1	70430.4	29622.5	19790.9	28568.7	65554.8	2	2	25284.4	34332.1	20046.8	25141
O15382	BCAT2	Branched-chain-amino-acid aminotransferase, mitochondrial	BCAT2_HUMAN	167417	58413.7	140026	49907.5	108386	147271	196734	128089	287365	273076	135085	129200	156298	149518	167103	140345	108354	105788	31084.5	120282	64247	38056.5	96867.6	69486.2	0	0	111904	133166	44423.2	66901.3
O15394	NCAM2	Neural cell adhesion molecule 2	NCAM2_HUMAN	2324.59	21082.3	2324.59	61581.1	47850.3	2324.59	2324.59	2324.59	2324.59	2324.59	2324.59	6154.57	17222.3	2324.59	2324.59	22580.2	2324.59	23432	5463.99	4649.18	11100.4	30041.2	2324.59	2324.59	3	10	22914.6	7993.88	23777.1	8738.09
O15397	IPO8	Importin-8	IPO8_HUMAN	17182.6	32897.3	8591.31	46280.5	25769.8	53107.4	102384	42050.6	31219.7	144896	105034	94319.9	36392.8	55779.6	48559.6	23381.5	19599.6	25816.3	90160.7	59118.2	21556.7	57038.7	56977.3	28659.7	1	0	30638.2	57941.4	15521.3	34576.8
O15400	STX7	Syntaxin-7	STX7_HUMAN	352020	200772	426335	171782	402561	389546	264992	386250	222574	433527	233915	273017	377551	434839	402334	557665	663050	366587	171456	293081	332919	357366	213504	324141	0	0	323836	350487	100067	119725
O15405	TOX3	TOX high mobility group box family member 3	TOX3_HUMAN	7508.61	7508.61	7508.61	7508.61	7508.61	7508.61	7508.61	7508.61	7508.61	7508.61	29898.7	33203.9	7508.61	79071.5	42854.3	7508.61	173594	105698	64464.6	15017.2	164120	67967.4	7508.61	189690	6	7	7508.61	56563.3	9.09e-13	60606.1
O15427	SLC16A3	Monocarboxylate transporter 4	MOT4_HUMAN	110455	202865	16676.8	16676.8	52536.8	16676.8	94947.6	174669	16676.8	267365	150148	61405.7	169758	128874	65571.7	79266	60428.9	49610.7	52883.1	113183	127942	33353.7	194493	168140	3	1	69314.6	111595	68461.6	64440.9
O15460	P4HA2	Prolyl 4-hydroxylase subunit alpha-2	P4HA2_HUMAN	170120	87471	25180.2	135563	25180.2	25180.2	88761.7	139104	25180.2	280710	79171.1	70510.5	162189	108699	116632	223006	112468	25180.2	115129	72006	100465	75252.1	50360.5	125345	3	2	78115.9	109454	58107.8	62110.7
O15484	CAPN5	Calpain-5	CAN5_HUMAN	49013.7	291917	6254.74	161136	180558	82440.5	26665.9	28845.1	6254.74	34810.1	18789.8	53786.8	45746.8	6254.74	33857	30983.4	47006.9	76936.6	14141.9	56197	33629.3	12509.5	6254.74	21208.1	1	3	128553	30771	94748.6	19000.2
O15488	GYG2	Glycogenin-2	GLYG2_HUMAN	6579.2	122088	6579.2	141215	51716.3	6579.2	62465.9	6579.2	24419.5	19998.8	19175.9	38666	6579.2	6579.2	6579.2	83534.7	43382.1	27209.1	6579.2	13158.4	6579.2	6579.2	131180	6579.2	3	8	55792.7	28656.9	56235.3	32750.8
O15498	YKT6	Synaptobrevin homolog YKT6	YKT6_HUMAN	55340.2	95541.5	98496.5	97437.6	71182.4	67647.8	97660.4	46857.9	125453	107104	85214.7	52452.2	93448.9	134366	70241.4	98476.2	152546	93380.4	120804	179001	142609	88017.2	236056	145964	0	0	80941	114981	16935.4	44809.1
O15504	NUP42	Nucleoporin NUP42	NUP42_HUMAN	11232.7	2722.59	2722.59	2722.59	2722.59	23102.6	11869.6	18345.8	29010.4	2722.59	5445.18	2722.59	2722.59	26357.1	32401	9019.76	2722.59	7830.5	14821.2	2722.59	8455.33	17742	25640.1	8465.96	4	5	7537.61	12723.2	7622.99	9701.59
O15511	ARPC5	Actin-related protein 2/3 complex subunit 5	ARPC5_HUMAN	1.77617e+06	533179	1276158	1.07339e+06	776365	465076	1.82403e+06	2.22398e+06	1.98861e+06	1.47689e+06	951714	1.00436e+06	1.213e+06	1.11391e+06	1682606	2.12477e+06	2.12887e+06	1.36151e+06	1.35409e+06	1.7643e+06	1.45011e+06	1.15834e+06	1743860	1.47135e+06	0	0	983390	1.55757e+06	453966	386972
O15514	POLR2D	DNA-directed RNA polymerase II subunit RPB4	RPB4_HUMAN	190658	70852.1	296949	160679	70852.1	70852.1	324150	314135	347447	264412	235074	182125	70852.1	377460	241368	70852.1	172433	141704	392419	70852.1	160469	70852.1	367339	70852.1	3	5	143474	215266	83565.1	115237
O15525	MAFG	Transcription factor MafG	MAFG_HUMAN	116680	97279.4	571663	376372	141033	156168	145191	139624	231238	224023	298957	179714	124535	319593	266438	156252	149458	106315	108717	217752	111579	127711	204138	165485	0	0	243199	182040	173655	63751.6
O15530	PDPK1	3-phosphoinositide-dependent protein kinase 1	PDPK1_HUMAN	25561.1	9830.34	35503.5	9830.34	41903.7	9830.34	27549.9	33067	19660.7	34953.6	32056	43856.4	39417.6	30408.7	36316.6	43508.9	25666.2	25625.8	38478.7	28867.2	43291.8	46826.2	25921.1	38571.1	3	0	22076.6	34113.5	13136.8	7493.42
O15533	TAPBP	Tapasin	TPSN_HUMAN	215039	58408.2	194762	20439.8	141177	40879.6	376579	351779	512558	330348	148075	197420	297449	616646	396323	549184	1.32776e+06	128819	118692	119717	383377	250012	226306	703411	1	0	111784	390803	75972.8	282850
O15551	CLDN3	Claudin-3	CLD3_HUMAN	232253	19508.5	19508.5	19508.5	19508.5	19508.5	101176	19508.5	326463	457502	379979	397746	286485	622917	174766	39016.9	114999	40526.1	80890.5	247784	62245.1	85126.1	179475	221425	5	1	54965.9	213224	79285.2	164665
O43143	DHX15	Pre-mRNA-splicing factor ATP-dependent RNA helicase DHX15	DHX15_HUMAN	487777	222194	467187	266793	421572	302127	645027	803206	741346	750818	624873	451270	604961	940492	514604	295289	282399	342214	724073	510079	408620	739120	859434	602526	0	0	361275	602242	102164	188398
O43148	RNMT	mRNA cap guanine-N7 methyltransferase	MCES_HUMAN	39673.4	46386.6	32616.8	8227.62	38053.1	33221.9	66572.1	48859.5	22252.9	74060	40198.6	34471.8	34010	85521	48579.6	35950.1	21099.7	16455.2	33893.3	19835.5	27730.6	27854.7	45135.1	54953.3	1	0	33029.9	40968.5	11994	18819.1
O43149	ZZEF1	Zinc finger ZZ-type and EF-hand domain-containing protein 1	ZZEF1_HUMAN	5686.2	13385.1	2843.1	18998.8	10126.1	10616.9	56285.8	2843.1	2843.1	11579.6	59772.3	49763.4	11358.7	2843.1	2843.1	110451	2843.1	12833.8	33171.1	10181.9	24847.9	6181.75	25090.6	36591.8	1	5	10276	25684.8	5199.46	27727.2
O43156	TTI1	TELO2-interacting protein 1 homolog	TTI1_HUMAN	12658.4	12658.4	12658.4	12658.4	12658.4	12658.4	12658.4	12658.4	12658.4	80741.7	101568	77433.7	33800.1	55093.1	60811.5	25316.8	42916.5	12658.4	155918	39405.8	37849.3	33653.5	42412.6	31326.6	6	4	12658.4	48271.1	1.82e-12	35821.6
O43157	PLXNB1	Plexin-B1	PLXB1_HUMAN	28641.9	10521.8	10521.8	135359	80429	82293.3	41688.9	21043.6	36944.1	63683.8	56738.3	34068.1	41631.1	10521.8	41670.5	77214	10521.8	41264.8	31681.2	28980.8	50129.1	43401.2	32401.6	36919.1	2	2	57961.2	38916.9	45548.4	16208
O43159	RRP8	Ribosomal RNA-processing protein 8	RRP8_HUMAN	91536.8	1534.36	1534.36	1534.36	1534.36	1534.36	30294.9	71515.1	34499.9	1534.36	1534.36	9009.6	1534.36	39174.3	33159.6	1534.36	1534.36	3068.72	13414.7	1534.36	82228.6	64004.5	18199	30642.9	5	6	16534.8	24356.6	33541.9	25376.3
O43169	CYB5B	Cytochrome b5 type B	CYB5B_HUMAN	93040.3	348361	190093	391723	113411	22751.5	86792.5	132864	132216	107184	46573.4	47253.1	64699.4	201085	22751.5	217396	22751.5	120870	107720	45503	159539	70610.4	255266	219033	1	2	193230	114450	134751	69742.7
O43172	PRPF4	U4/U6 small nuclear ribonucleoprotein Prp4	PRP4_HUMAN	118075	240284	50239.5	200282	120118	134415	200835	195724	244533	219962	195518	154754	124348	340101	202184	71010.4	136265	89888.7	184426	46101.6	75201.2	120858	110720	108190	0	0	143902	156701	61323.8	71129.1
O43175	PHGDH	D-3-phosphoglycerate dehydrogenase	SERA_HUMAN	412268	949432	820105	866560	2.13473e+06	2.21186e+06	1.56528e+06	1.95327e+06	2.62986e+06	1.28927e+06	1413138	853282	676001	2.22483e+06	1.60508e+06	2.19917e+06	1.51804e+06	1.08579e+06	1.65602e+06	1.27739e+06	1.43334e+06	2129148	3.59729e+06	7463941	0	0	1.23249e+06	2.03167e+06	686788	1.47546e+06
O43181	NDUFS4	NADH dehydrogenase [ubiquinone] iron-sulfur protein 4, mitochondrial	NDUS4_HUMAN	439227	957414	804136	1209213	313971	820829	283542	812123	533944	304413	359254	243092	360581	556140	596770	615272	594867	241575	168028	558579	202715	478042	258369	286300	0	0	757465	414089	302272	177046
O43189	PHF1	PHD finger protein 1	PHF1_HUMAN	55932.6	3890.53	144710	3890.53	46960.1	136696	62558	28844.2	39266.3	3890.53	30202.4	27349	39131.9	64259.6	49350.9	24496.7	3890.53	3890.53	19707.5	7781.07	55418.4	63380.3	62069.2	39447.4	2	3	65346.6	34718.6	56817.9	21000.2
O43237	DYNC1LI2	Cytoplasmic dynein 1 light intermediate chain 2	DC1L2_HUMAN	66772.4	29789.4	65828.1	35617.6	177391	118924	65661.9	82057.2	32048.4	85786.6	61873.4	54055.3	81601	193200	71474.6	104079	34802.2	65881.4	69667.2	55305.6	68309.5	67545.8	13015	58293.7	0	0	82387.1	70258.7	51368.9	36143.4
O43240	KLK10	Kallikrein-10	KLK10_HUMAN	3942.49	77406.2	3942.49	74313.3	58173.3	380294	19926.6	108165	8011.54	3942.49	31649.6	3942.49	3942.49	3942.49	121517	7884.97	33688.3	14200.6	3942.49	50943.5	3942.49	3942.49	3942.49	42585.2	2	8	99678.7	26117.3	129060	34627.2
O43242	PSMD3	26S proteasome non-ATPase regulatory subunit 3	PSMD3_HUMAN	91208	92664.9	79413.5	68654.3	214316	149511	123909	1.47865e+06	92416	221621	237748	221480	202816	115868	104431	129309	91203.9	120319	174784	141125	109921	126178	82986.9	147295	0	0	115961	217892	50872.9	309340
O43251	RBFOX2	RNA binding protein fox-1 homolog 2	RFOX2_HUMAN	445885	230022	594681	255874	215129	383949	179475	355684	255716	181262	216216	156202	202771	287315	245274	148592	100971	209803	264133	172296	247204	300624	295999	166519	0	0	354257	221447	136352	63163.4
O43252	PAPSS1	Bifunctional 3'-phosphoadenosine 5'-phosphosulfate synthase 1	PAPS1_HUMAN	163121	71779.4	4783.92	1494.37	5155.42	14673.7	30213.7	29722	29337.9	54004.2	27937.2	18105.3	6352.88	32503.7	23643	32024.3	2988.74	18580.1	23954.7	15326.4	5898.22	23694.3	35126.9	12192.5	1	0	43501.4	23422.6	58699.3	12086.9
O43264	ZW10	Centromere/kinetochore protein zw10 homolog	ZW10_HUMAN	34391.2	15234.1	7617.07	54631.5	45775.5	36176.4	77826.4	30649.9	37214	47268.2	44755.4	80583.6	63803.7	35141.7	28049.3	49356.5	48512.3	31213.9	64336.3	38312.6	63731.2	42867.5	35138.2	48803.8	1	0	32304.3	48198	16330.8	15414
O43278	SPINT1	Kunitz-type protease inhibitor 1	SPIT1_HUMAN	31023	478393	3.23228e+06	5337.75	11980.5	5337.75	73496.1	15366.4	43239.7	82036.7	114296	38725.6	56726.6	73573.2	66532.9	106166	171846	929241	60148.4	84246.8	10675.5	72839.2	41838.3	56326.5	2	0	627392	116518	1.17728e+06	200393
O43281	EFS	Embryonal Fyn-associated substrate	EFS_HUMAN	34755.4	7131.91	7131.91	7131.91	52144.3	46364.7	29937.3	44949.8	44200.9	7131.91	18481.5	7131.91	7131.91	7131.91	70215.4	7131.91	7131.91	7131.91	58294.4	26412.3	14263.8	7131.91	7131.91	31239.1	3	9	25776.7	22343.4	19333.1	19563.4
O43290	SART1	U4/U6.U5 tri-snRNP-associated protein 1	SNUT1_HUMAN	57902.3	57400	40955.8	7266.05	48684.2	7266.05	68250.1	25369	60324.5	45355.6	71576.9	64197.5	57878.5	51224	96179.8	14532.1	33797.7	24053.6	81495.9	26004	32387.5	58857.3	58551.9	54392.1	2	0	36579.1	51357.1	21495.7	21266.3
O43291	SPINT2	Kunitz-type protease inhibitor 2	SPIT2_HUMAN	384623	38715	15229.8	15229.8	212650	43986.9	35811.8	15229.8	108843	88059.7	61064.2	51831.4	35495.7	66264.3	39788	75875.9	37492.3	15229.8	30459.6	71022	61465	32736.5	220401	84089.1	2	2	118406	62842.2	137194	45670.6
O43292	GPAA1	Glycosylphosphatidylinositol anchor attachment 1 protein	GPAA1_HUMAN	83702.5	115457	41851.2	267284	138316	168010	118631	89116.3	182898	369072	216960	163042	145019	124756	134392	125989	133512	103408	107765	125889	106789	92417.8	176270	120131	1	0	135770	146448	71047	62914.2
O43293	DAPK3	Death-associated protein kinase 3	DAPK3_HUMAN	93716.8	4595.78	1042.3	1042.3	1042.3	1042.3	1042.3	12074.9	75308.5	60857	51875.4	44906.2	21676.1	1042.3	55244.3	44653.5	47363.6	2084.61	80370.2	41506.8	31358.7	32010.3	61539.1	51401.6	4	2	17080.3	39795.3	34297.4	23696.4
O43294	TGFB1I1	Transforming growth factor beta-1-induced transcript 1 protein	TGFI1_HUMAN	1.04692e+06	1.02607e+06	398578	1.10443e+06	294094	269025	187349	254438	140205	113110	115650	115526	275571	80853.2	150709	46015.7	86970.9	198898	229569	107643	175030	170184	132753	147980	0	0	689852	151581	372149	59287.2
O43299	AP5Z1	AP-5 complex subunit zeta-1	AP5Z1_HUMAN	7983.65	21439.6	1701.61	1701.61	10625.6	6723.35	6915.66	36496.3	12159.8	10919.2	10379.8	10737.6	6338.82	7678.28	1701.61	20869.5	12414.5	3403.23	17111.3	6738.75	9210.87	14178.2	13345.4	1701.61	2	2	8362.56	11238.9	6679.52	7833.79
O43301	HSPA12A	Heat shock 70 kDa protein 12A	HS12A_HUMAN	93922.7	183173	160516	249987	518074	1069152	32444.6	71447.4	46999.4	61884.7	62806.4	91872.3	97588.7	18248.7	44591.6	724625	99617.1	191024	47339.8	33947.9	155199	93214.7	47200.2	102928	0	0	379137	112388	336563	154480
O43310	CTIF	CBP80/20-dependent translation initiation factor	CTIF_HUMAN	6731.3	9772.99	5404.71	214504	5123.61	5957.57	853.332	103997	86394.8	853.332	2222.1	3332.31	8520.73	853.332	7942.07	853.332	5512.26	2600.71	9414.66	1706.66	2415.13	3482.27	853.332	71340.6	0	5	41248.9	17397.1	77497	31818.1
O43314	PPIP5K2	Inositol hexakisphosphate and diphosphoinositol-pentakisphosphate kinase 2	VIP2_HUMAN	32954.8	3848.47	393933	3848.47	40945.7	3848.47	21137.4	3848.47	3848.47	129164	7696.94	61428.2	12399.2	46666.6	68708.7	14979.9	31729.9	19706.3	107847	3848.47	27342.5	23209.7	3848.47	34356	3	4	79896.4	34542.6	141238	35209.1
O43318	MAP3K7	Mitogen-activated protein kinase kinase kinase 7	M3K7_HUMAN	27595.7	23118.7	10724.1	3158.84	15482.8	3158.84	28199.5	19056	19195.5	26511.4	24346.1	33644.4	18296.1	39736.7	13566.1	14533.9	31052.6	6317.67	34224.1	22139.3	19262.7	24524.7	28791.2	45051.7	2	0	13873.2	24913.9	9272.63	9391.1
O43324	EEF1E1	Eukaryotic translation elongation factor 1 epsilon-1	MCA3_HUMAN	297188	387917	364956	813914	195964	613404	333312	457298	645102	350372	343378	467192	352665	588889	370811	269187	658300	184912	455815	361271	266087	340290	665754	338508	0	0	445557	413841	207360	138228
O43325	LYRM1	LYR motif-containing protein 1	LYRM1_HUMAN	122051	2056.87	56774.7	2056.87	24560.6	205540	2056.87	30910.1	10778.3	4113.73	2056.87	113086	2056.87	2056.87	2056.87	73946.3	111158	2056.87	2056.87	2056.87	23251	2056.87	2056.87	17547.9	2	10	68840.1	22520	73648.4	36104.3
O43347	MSI1	RNA-binding protein Musashi homolog 1	MSI1H_HUMAN	18445	18445	18445	18445	18445	18445	100010	139425	162942	18445	36889.9	55294.2	18445	130526	139166	110959	18445	58969.8	18445	42525.6	108867	132241	231745	114167	6	4	18445	90972.6	0	59106.2
O43379	WDR62	WD repeat-containing protein 62	WDR62_HUMAN	43955.5	3357.79	3357.79	3357.79	3357.79	3357.79	33969.1	3357.79	18744.7	3357.79	19474.9	3357.79	33999.6	35607.2	12194.3	3357.79	3357.79	3357.79	6715.59	9309.75	21286.8	13314.4	31456	11344.5	5	6	10124.1	14864.6	15129.9	11613.8
O43390	HNRNPR	Heterogeneous nuclear ribonucleoprotein R	HNRPR_HUMAN	2214777	909392	1.91808e+06	1.06726e+06	2.06988e+06	2.13202e+06	2.45133e+06	2764227	2.57803e+06	2189272	2.50952e+06	1.9731e+06	2.04772e+06	4.75901e+06	2.78923e+06	1.05852e+06	541343	1.07105e+06	3.59655e+06	1121234	1534119	3.11002e+06	2.59541e+06	2.07178e+06	0	0	1.71857e+06	2.26453e+06	525889	983272
O43395	PRPF3	U4/U6 small nuclear ribonucleoprotein Prp3	PRPF3_HUMAN	5702.2	5702.2	107359	5702.2	49681.4	5702.2	79617.7	97634.5	101703	86110.7	52907.4	53119.3	62111.5	144237	88291.8	5702.2	5702.2	11404.4	135821	52868.7	38629.2	72451.9	100754	50214.3	4	2	29974.8	68848.9	38151.6	38899.6
O43396	TXNL1	Thioredoxin-like protein 1	TXNL1_HUMAN	739157	337797	478994	489377	443279	1.14833e+06	646457	802085	616990	456631	570814	615029	338378	1.302e+06	657106	618351	489100	508492	770859	1.23985e+06	624140	666681	1.07606e+06	742091	0	0	606156	707840	270800	250728
O43399	TPD52L2	Tumor protein D54	TPD54_HUMAN	619665	202108	678226	477843	495735	867502	510637	498450	468422	674272	243173	407386	409115	720916	541800	512124	752788	527659	560305	596712	538928	417882	882855	487588	0	0	556847	541723	204533	142652
O43402	EMC8	ER membrane protein complex subunit 8	EMC8_HUMAN	137727	20278.5	20278.5	20278.5	20278.5	40556.9	108900	102254	161402	20278.5	191757	121920	103668	161660	194890	166455	286246	20278.5	243828	151667	134521	20278.5	20278.5	163988	4	4	43232.9	131904	42902.7	74692
O43405	COCH	Cochlin	COCH_HUMAN	11961.3	13713.6	1606.74	138607	3213.48	164060	52992.7	201877	1334112	35903.2	49788.6	112404	70568.7	393577	4933.91	74780.8	339104	38689.3	259379	277836	24455.1	366514	420939	188303	1	0	55526.9	235898	68278.9	299277
O43414	ERI3	ERI1 exoribonuclease 3	ERI3_HUMAN	94257.4	130030	292292	62833	89895.3	126520	85736.4	102720	172119	215064	57536.5	45382.5	51723.7	119755	108100	75423.8	83927.9	61550.7	94877.3	81236.8	70112.8	80670.7	112988	79099.6	0	0	132638	94334.7	74951.6	40986.5
O43426	SYNJ1	Synaptojanin-1	SYNJ1_HUMAN	7692.73	23077.3	2236.16	2236.16	12196.7	2236.16	15243.9	7892.15	6024.67	2236.16	6029.58	9360.16	9625.16	14438.9	4472.32	8084.11	10774.3	5217.28	9441.14	10914.2	7322.34	5577.6	6761.98	2236.16	3	2	8279.2	7869.56	7574.41	3485.52
O43427	FIBP	Acidic fibroblast growth factor intracellular-binding protein	FIBP_HUMAN	8461.86	8461.86	8461.86	41489.4	28895.5	8461.86	28253.1	32182.4	68579.6	36665.5	26097.3	31055	16923.7	63571.4	21875.6	25395.9	32832.5	30259	29635.3	38273.8	20301.7	30698.1	69397.3	48012.2	4	0	17372.1	36111.6	13114.9	15487.8
O43432	EIF4G3	Eukaryotic translation initiation factor 4 gamma 3	IF4G3_HUMAN	86707.8	47273	149724	81007.7	76797.7	195729	77082.2	60353	97350.5	146443	261940	130636	104829	63655.5	56456.1	83165	129773	59933.3	184572	108678	79945.6	73051.8	58413.9	84593.3	0	0	106207	103382	50433.6	51400.8
O43447	PPIH	Peptidyl-prolyl cis-trans isomerase H	PPIH_HUMAN	325898	236400	648140	397554	119212	445288	332313	417390	601823	244286	146784	127387	138935	458854	531750	203029	349632	284992	288938	357688	271324	444994	869110	454928	0	0	362082	362453	166384	179854
O43451	MGAM	Maltase-glucoamylase, intestinal	MGA_HUMAN	672.507	121991	672.507	672.507	672.507	672.507	1345.01	672.507	36978.6	21648.4	17640	3437.26	672.507	672.507	672.507	672.507	13021.8	68860.3	672.507	56398.4	672.507	14380.7	21358.9	36563.6	5	7	20892.3	16463.4	45212.7	20244.7
O43464	HTRA2	Serine protease HTRA2, mitochondrial	HTRA2_HUMAN	564523	410478	1.35742e+06	747946	386953	1.75278e+06	476630	599375	704372	720813	332510	368136	316158	804940	972027	980600	868292	665009	530471	794820	755122	480983	932644	587572	0	0	870017	660582	511466	207340
O43488	AKR7A2	Aflatoxin B1 aldehyde reductase member 2	ARK72_HUMAN	753844	654832	1.76972e+06	859924	1.13765e+06	1.53796e+06	686902	745801	1.70425e+06	539190	530272	537717	405917	1.05157e+06	783513	701392	789982	770734	557255	794564	795551	661695	714715	698234	0	0	1.11899e+06	748292	411345	270812
O43490	PROM1	Prominin-1	PROM1_HUMAN	7692.64	7692.64	7692.64	7692.64	15385.3	7692.64	7692.64	7692.64	7692.64	188568	49809.6	44993.5	31692.6	61931.2	7692.64	27361.3	7692.64	63235.1	7692.64	7692.64	33201.7	7692.64	7692.64	49941.8	5	9	8974.75	34442.7	2866.88	42443.5
O43491	EPB41L2	Band 4.1-like protein 2	E41L2_HUMAN	331483	780552	155270	750210	1.75695e+06	1.51709e+06	96563.7	124235	329471	389957	295297	341689	357725	251553	456813	362981	220393	459660	200924	299595	492316	313220	143378	342849	0	0	881925	304368	581339	111072
O43502	RAD51C	DNA repair protein RAD51 homolog 3	RA51C_HUMAN	8778.03	534.307	534.307	534.307	534.307	534.307	33761.1	19683	10701.4	14936.7	10593	28385.3	11104.4	62759.2	7880.98	534.307	534.307	534.307	29281.1	534.307	2919.58	20491.2	33017.1	1068.61	5	4	1908.26	16040	3072.25	16079.8
O43504	LAMTOR5	Ragulator complex protein LAMTOR5	LTOR5_HUMAN	97063.9	143848	164784	52007.9	116595	74324.7	61654.5	130199	84672.4	19476.3	13996.1	17428.2	18826.2	111788	127029	87700.9	179277	82774.9	49970.5	82799.4	54376.8	47154.6	40021.8	47613.4	0	0	108104	69819.9	38669.6	44176
O43505	B4GAT1	Beta-1,4-glucuronyltransferase 1	B4GA1_HUMAN	71254.1	13961.3	13961.3	13961.3	62348.9	79096.5	71837.7	91666.7	232735	55288.3	49415.8	79611.5	13961.3	51238.4	13961.3	43478.6	154427	58462.7	97433.5	251543	74417.6	49257.3	27922.6	47895.5	3	2	42430.6	81364.1	28877.4	65140.8
O43508	TNFSF12	Tumor necrosis factor ligand superfamily member 12	TNF12_HUMAN	6814.48	6814.48	90445	6814.48	92881.8	62402.3	6814.48	30165.1	6814.48	33446	13629	6814.48	6814.48	6814.48	6814.48	6814.48	6814.48	49930.1	6814.48	6814.48	39788.9	27295.3	23297.3	25128.2	3	10	44362.1	17268	38800.2	13553.9
O43516	WIPF1	WAS/WASL-interacting protein family member 1	WIPF1_HUMAN	378044	163335	302484	278544	360554	203162	378878	687185	324335	420192	218748	288485	321089	195158	655487	375717	491250	478545	306522	409252	421764	365914	198953	482634	0	0	281020	390006	77586.3	133083
O43521	BCL2L11	Bcl-2-like protein 11	B2L11_HUMAN	400.723	400.723	400.723	400.723	400.723	22789	400.723	400.723	2072.99	27769.5	1128.71	400.723	801.446	6602.69	7008.87	400.723	400.723	400.723	6668.89	400.723	400.723	400.723	2666.83	400.723	5	10	4132.1	3262.62	8343.61	6375.59
O43556	SGCE	Epsilon-sarcoglycan	SGCE_HUMAN	240988	47740.9	132170	123571	124238	244090	20624.5	108588	64284.4	10312.3	42014.4	59893	81768.6	10312.3	60213.2	47958.3	75570.1	140020	57116.5	10312.3	116537	66407	97450.3	40643	0	3	152133	61668.1	69810.8	36436.5
O43581	SYT7	Synaptotagmin-7	SYT7_HUMAN	11197.7	11197.7	11197.7	11197.7	11197.7	11197.7	57336.5	11197.7	32770.2	11197.7	67672.2	70135.1	38969.5	11197.7	11197.7	11197.7	11197.7	11197.7	44355	53846.8	11197.7	11197.7	22395.4	33761.4	6	9	11197.7	29001.2	0	20917.7
O43592	XPOT	Exportin-T	XPOT_HUMAN	47745.5	76156.9	56490.8	94609	77506.5	66845.9	135959	78013.6	52699.7	120036	80653.7	95042.4	91217.2	105733	63727.6	39823	49095.6	40130.2	94868.4	87820.8	55379.9	74423.4	67697.9	67012.8	0	0	69892.4	77740.8	15206.9	25894.6
O43598	DNPH1	2'-deoxynucleoside 5'-phosphate N-hydrolase 1	DNPH1_HUMAN	1.77533e+06	647151	862062	1.91811e+06	357145	285638	618401	829698	1.15104e+06	365906	306810	424172	405621	396986	561655	1.17217e+06	2.14022e+06	757139	434805	561668	896881	1.02895e+06	2.59176e+06	891237	0	0	974239	863062	646423	598165
O43602	DCX	Neuronal migration protein doublecortin	DCX_HUMAN	16487	5557.76	5557.76	5557.76	5557.76	5557.76	5557.76	107038	241560	5557.76	58889.5	20048	5557.76	110291	5557.76	5557.76	5557.76	11115.5	189480	120031	5557.76	445355	92458.7	20774.6	5	7	7379.31	80885.9	4073.09	112063
O43615	TIMM44	Mitochondrial import inner membrane translocase subunit TIM44	TIM44_HUMAN	38206.1	36128.6	16679.1	36930.3	17684.7	25447.1	38440.5	46116.2	37887.9	16975	28375.7	50758.3	35303.9	40877.3	30384.6	42858.4	45831.9	34497.8	23151.2	24002	33613.2	30684.4	54504.9	22645.3	0	0	28512.7	35383.8	9032.32	10023.4
O43617	TRAPPC3	Trafficking protein particle complex subunit 3	TPPC3_HUMAN	476754	278824	621162	879848	613430	655501	591479	665390	715613	1.34822e+06	511084	385223	296070	804749	688034	531101	975053	412997	613574	712691	550268	664614	950285	628126	0	0	587586	669143	182320	236993
O43633	CHMP2A	Charged multivesicular body protein 2a	CHM2A_HUMAN	737145	227482	1.00708e+06	245525	113741	865133	780734	740974	835380	238860	307060	377742	113741	835942	1.33272e+06	1.44376e+06	1.19158e+06	874174	614956	1.32413e+06	1.37408e+06	444730	1.91321e+06	655725	1	1	532685	855528	348449	473748
O43639	NCK2	Cytoplasmic protein NCK2	NCK2_HUMAN	172548	48437	95993.1	113416	135355	97403.1	139322	162536	93738.5	195097	102866	40381.5	140665	65498.2	154246	136358	103865	74164.4	155102	109596	97867.7	63069.1	92518.1	116539	0	0	110525	113524	38100.8	39035.1
O43657	TSPAN6	Tetraspanin-6	TSN6_HUMAN	1136.2	2911.08	1136.2	1136.2	21080.5	1136.2	1136.2	2272.4	4309.96	2648.22	11364.6	6818.78	6309.51	1136.2	5340.83	7175.98	7966.91	5610.24	14214.7	1136.2	8646.07	20726.6	1136.2	14258.6	4	4	4756.06	6789.34	7329.21	5303.77
O43660	PLRG1	Pleiotropic regulator 1	PLRG1_HUMAN	33551.8	9722.16	44033.2	19887.7	26244.5	37421.9	43874.3	46133	59979.3	28163.9	31097.8	26310.4	21650	75998.2	56722.4	19444.3	20184.7	24272.8	62411.8	28056.2	33094.8	52290.7	67681.5	41713.6	1	0	28476.9	41060	11389.1	17362.1
O43665	RGS10	Regulator of G-protein signaling 10	RGS10_HUMAN	53776.4	8997.8	109447	8997.8	54483.3	61862	86627.6	111787	88847.4	65615.7	35590.2	23806.2	29580.1	8997.8	64133.1	89041.4	65958.1	17995.6	80876.1	94124	79912.5	55518.1	8997.8	34724.8	2	2	49594	57896.3	34327.7	31202.4
O43670	ZNF207	BUB3-interacting and GLEBS motif-containing protein ZNF207	ZN207_HUMAN	671977	54293.7	54293.7	54293.7	54293.7	54293.7	364743	615019	594904	551755	555139	418030	610016	1.1097e+06	475643	387239	526327	54293.7	244381	356724	333730	121317	149654	108587	5	1	157241	420956	230197	243797
O43674	NDUFB5	NADH dehydrogenase [ubiquinone] 1 beta subcomplex subunit 5, mitochondrial	NDUB5_HUMAN	44022.5	272853	218506	189820	105935	44022.5	129457	44022.5	317928	144740	150422	160677	154806	222924	171887	157405	206387	44022.5	152196	130301	152937	375979	88045	88797.1	2	2	145860	160719	87247.6	80713.7
O43676	NDUFB3	NADH dehydrogenase [ubiquinone] 1 beta subcomplex subunit 3	NDUB3_HUMAN	384200	118023	118023	118023	118023	236046	315459	334249	548067	118023	340348	338957	342384	487283	605446	520077	289800	118023	273559	283204	118023	118023	350338	287010	4	4	182056	321571	100148	143870
O43677	NDUFC1	NADH dehydrogenase [ubiquinone] 1 subunit C1, mitochondrial	NDUC1_HUMAN	7836.89	7836.89	7836.89	7836.89	27630	7836.89	7836.89	43773.7	25244	7836.89	47364.1	40347.4	32524.4	31400	7836.89	35360.8	7836.89	15673.8	7836.89	23004.2	16894.1	25629.4	7836.89	22187.1	5	6	11135.7	22579.1	7376.45	13165.7
O43678	NDUFA2	NADH dehydrogenase [ubiquinone] 1 alpha subcomplex subunit 2	NDUA2_HUMAN	447743	314475	309641	713046	180988	335055	410597	525848	505952	322731	349210	327469	321879	261382	398465	374682	505194	194241	244432	245401	137570	234395	342465	250742	0	0	383491	330703	166486	106432
O43681	ASNA1	ATPase ASNA1	ASNA_HUMAN	457047	257175	487462	283113	535630	824384	628507	564647	777675	465227	556192	517812	267454	1.04632e+06	639941	731612	435239	450253	675844	595091	832347	741484	648827	581880	0	0	474135	619797	187300	169013
O43684	BUB3	Mitotic checkpoint protein BUB3	BUB3_HUMAN	592740	330459	804668	387463	434794	540825	810647	930632	1.0069e+06	805595	697513	470416	516243	1.74857e+06	969109	366801	511377	401559	854827	598296	660999	1.15923e+06	1.39761e+06	795537	0	0	515158	816770	156723	346564
O43692	PI15	Peptidase inhibitor 15	PI15_HUMAN	379834	160316	188971	154787	66097.5	612106	45768.6	232630	6335.62	6335.62	59125.7	6335.62	57890.8	6335.62	659445	6335.62	32967.4	116994	12671.2	63916.7	57856.7	6335.62	54848.9	19000.9	0	6	260352	80618.3	183479	150354
O43707	ACTN4	Alpha-actinin-4	ACTN4_HUMAN	2714294	1.42714e+06	1.72872e+06	1.61998e+06	1.92948e+06	1.96117e+06	2.00819e+06	1.27869e+06	931859	2.66796e+06	2.47978e+06	1.91579e+06	1.77607e+06	974406	1.5074e+06	2.07081e+06	812838	1.24673e+06	1.77461e+06	1.70463e+06	1.78419e+06	1053109	2637175	1.17817e+06	0	0	1.8968e+06	1.65569e+06	408037	562725
O43708	GSTZ1	Maleylacetoacetate isomerase	MAAI_HUMAN	140006	43042.6	143390	96885.8	76675.4	152046	179592	179558	224624	72884.5	121549	319521	68232.5	183078	169322	142296	147799	78292.4	142806	160386	82311.7	111931	123975	169113	0	0	108674	148737	39871.4	59337
O43709	BUD23	Probable 18S rRNA (guanine-N(7))-methyltransferase	BUD23_HUMAN	42041.1	9612.91	82316.3	19225.8	9612.91	36376.5	71064.2	71679.5	110286	41210	52759.9	43080.1	33565	150794	94790.4	28805.9	56945.7	26228.4	54314.3	62120.4	52871.2	60273.1	160819	50141.6	2	0	33197.6	67874.9	25194.7	37258.9
O43716	GATC	Glutamyl-tRNA(Gln) amidotransferase subunit C, mitochondrial	GATC_HUMAN	42744.6	40087.2	20043.6	20043.6	20043.6	69159.1	20043.6	20043.6	50972.4	20043.6	20043.6	91731.4	20043.6	20043.6	20043.6	88920.4	76370.2	20043.6	46184	20043.6	20043.6	20043.6	20043.6	20043.6	3	13	35353.6	34152.5	17902.7	24846.9
O43719	HTATSF1	HIV Tat-specific factor 1	HTSF1_HUMAN	88604	50198.6	78034.1	14286.3	202063	87373.9	172790	70388.3	85503	142411	120634	133779	142726	173858	95194.8	63409.5	14286.3	39767.1	53474.9	73245.4	112325	76552.2	28572.6	56914.7	1	1	86760.1	91990.7	57683	46400.3
O43739	CYTH3	Cytohesin-3	CYH3_HUMAN	57972.4	113459	63144.1	262482	70235.7	120800	64723.9	129247	70736.1	157052	58380	58549.6	72247.6	11154.9	105876	80152.1	88906.1	64289.5	91063.7	94037.8	67376.4	111975	99514.8	65164.3	0	0	114682	82802.7	70393.2	31060.3
O43741	PRKAB2	5'-AMP-activated protein kinase subunit beta-2	AAKB2_HUMAN	29611.4	97316.3	6021.74	6021.74	44949.6	6021.74	6021.74	31281.9	45617	31385.5	32980.6	31691.6	19248.3	6021.74	15450.1	6021.74	6021.74	12043.5	22858.8	38836.8	6021.74	53337.9	59452.6	42230	3	5	31657.1	25918	32821.5	16955.1
O43747	AP1G1	AP-1 complex subunit gamma-1	AP1G1_HUMAN	260941	162990	74386.7	174638	245344	214271	340502	183160	95378.3	399954	247408	213391	317336	279062	137956	334987	232181	155854	199010	203771	226961	206646	242203	373012	0	0	188762	243821	61923.9	80411.6
O43752	STX6	Syntaxin-6	STX6_HUMAN	66426	107082	118029	748440	57369.7	171840	120762	146712	143070	161403	133981	83068.9	87376.4	278958	180007	141854	161418	100516	178114	122440	107932	149204	136574	128581	0	0	211531	142332	243009	42673.7
O43759	SYNGR1	Synaptogyrin-1	SNG1_HUMAN	168078	249678	163967	54528	437194	1.03992e+06	262764	156360	544963	109056	204846	178537	252650	214593	54528	273359	691224	490526	216079	499218	757480	474714	54528	504037	1	2	352228	329970	328795	207420
O43760	SYNGR2	Synaptogyrin-2	SNG2_HUMAN	654429	183567	94527.9	142443	272208	103769	425622	540599	122491	958401	404022	507995	228113	170288	684350	258789	469370	330962	211000	352857	313511	317596	182073	477594	0	0	241824	386424	193732	199447
O43761	SYNGR3	Synaptogyrin-3	SNG3_HUMAN	10712	26667.6	10712	29502.1	54692.8	82032.9	61202.8	10712	10712	10712	61617.4	10712	10712	10712	10712	62315.5	21424	41209.5	92803.7	137769	113940	10712	10712	94852.5	2	9	35719.9	43530.1	25417.4	40879.3
O43765	SGTA	Small glutamine-rich tetratricopeptide repeat-containing protein alpha	SGTA_HUMAN	100281	93030.6	115721	201111	60891.1	82599.8	141920	162317	220300	134877	96826.9	120634	57741.8	447388	201671	73922.9	136337	104208	295594	190194	195851	195555	476208	172618	0	0	108939	190231	44482.5	110943
O43768	ENSA	Alpha-endosulfine	ENSA_HUMAN	162961	109020	460832	251363	356605	220422	157455	249544	327488	328564	440827	283162	146815	338505	174590	118552	279720	105551	187924	180376	198203	236517	280474	269067	0	0	260200	239074	117982	85686.7
O43772	SLC25A20	Mitochondrial carnitine/acylcarnitine carrier protein	MCAT_HUMAN	94028.6	45451.8	41168.3	47029.4	32267.8	88874.7	149421	104932	118582	122460	86330.3	156454	99140	92824.2	102874	99059.9	148527	111839	62869.4	99994.7	130535	151962	128810	124950	0	0	58136.8	116198	24064	24706.9
O43776	NARS	Asparagine--tRNA ligase, cytoplasmic	SYNC_HUMAN	160721	474379	132069	422524	237346	391340	222277	219817	232773	231683	224127	323666	222092	217112	157846	157680	181519	174449	235413	316806	197285	223125	416577	275437	0	0	303063	234982	132434	62447.1
O43790	KRT86	Keratin, type II cuticular Hb6	KRT86_HUMAN	141483	543435	326890	167675	85693.4	106005	29580	58630.7	2242.38	85856.3	53150.1	15336.3	82665.6	1.36602e+06	26938	13156.9	10194.9	114990	668310	2101953	5429.22	4484.76	29261.9	206276	0	1	228530	270804	161005	552272
O43795	MYO1B	Unconventional myosin-Ib	MYO1B_HUMAN	52008.5	98309.6	62561.6	47773.4	82676	61165.7	73555.3	62694	61366	78123.3	112066	66090.5	64400.1	20314.3	50600	80671.1	62095.1	99052	145725	95083.4	86218.9	59556.6	40628.7	103797	0	1	67415.8	75668.7	17668.9	27938.6
O43808	SLC25A17	Peroxisomal membrane protein PMP34	PM34_HUMAN	10458.1	24804.6	2125.2	2125.2	7111.14	30669.7	26860.9	25042.7	20473.6	22883.4	6027.61	12021.8	8594.24	43333.1	14448.6	2125.2	17634.6	4250.39	16158.2	18375.2	19136.2	15935.1	27536.4	51088.8	2	1	12882.3	19551.5	11023.8	12185.5
O43809	NUDT21	Cleavage and polyadenylation specificity factor subunit 5	CPSF5_HUMAN	1.3358e+06	1.52055e+06	2.26178e+06	2.08766e+06	389515	1.74464e+06	1.24643e+06	1779656	2378423	1.16889e+06	1.70136e+06	876347	771945	3.05237e+06	3059989	1.12798e+06	1.37682e+06	1.13461e+06	2.40609e+06	1.68777e+06	1.41644e+06	2836578	2717702	1.72694e+06	0	0	1.55666e+06	1.80369e+06	609208	731732
O43813	LANCL1	Glutathione S-transferase LANCL1	LANC1_HUMAN	263958	210702	310152	116579	304894	475620	131843	252786	171156	178893	187845	160607	146907	311820	262550	262331	178953	211190	227125	185857	158769	264303	140909	206419	0	0	280317	202237	109210	49615.7
O43815	STRN	Striatin	STRN_HUMAN	40274.9	6045.16	454324	27189.7	12090.3	104877	53644.3	53344.5	21994.2	78288.3	97764.4	57589.8	47690.1	75606.8	60623.4	116360	58961.4	33584.5	116949	107731	82396.8	86265.2	23917.4	83652.5	1	0	107467	69798	158461	28296.7
O43818	RRP9	U3 small nucleolar RNA-interacting protein 2	U3IP2_HUMAN	135516	9693.96	9693.96	9693.96	19387.9	62809	172432	303183	279032	114812	132583	85430.1	48344.5	179136	244052	71172.4	77626.8	103925	168882	124309	99280.3	195090	237883	95894.8	3	0	41132.5	151837	46217.1	73084.3
O43819	SCO2	Protein SCO2 homolog, mitochondrial	SCO2_HUMAN	18390.9	3182.68	9435.28	3182.68	3182.68	3182.68	18690.8	20415.9	17598.3	32474.4	12367.2	13697	12506.6	9522.9	28626.6	21220.6	7342.99	9921.37	6519.48	6365.36	14327	13838.2	13208	16816.1	4	0	6759.49	15303.3	5680.73	6919.54
O43822	CFAP410	Cilia- and flagella-associated protein 410	CF410_HUMAN	47945.1	34791.9	1906.16	22860.6	20837.6	45198.2	1906.16	39752.8	48020.6	3812.32	9668.22	7741.96	1906.16	22193.8	65265.1	32398.6	13527.3	11641.7	26548.4	16414.1	33748.7	30239.1	106848	12087.7	1	2	28923.3	26873.4	15775.5	25574.4
O43824	GTPBP6	Putative GTP-binding protein 6	GTPB6_HUMAN	5659.07	2649.47	2649.47	2649.47	12741.1	27007	6794.77	2649.47	53546.9	2649.47	28004.8	23760.5	8433.89	5298.95	42499.4	44363.6	34415.9	41743	36710.6	2649.47	35996.3	44769.2	56877.6	66330	3	3	8892.59	29860.8	8853.69	20160.8
O43826	SLC37A4	Glucose-6-phosphate exchanger SLC37A4	G6PT1_HUMAN	39943.1	13441.3	13441.3	13441.3	13441.3	66928.2	52168	13441.3	46312.6	79925.3	13441.3	34732.8	34066.1	45982.5	71836.4	64507	13441.3	52679.5	29582.9	13441.3	39832.8	26882.5	41842.5	28688.5	4	4	26772.7	39044.7	20399.5	19540
O43837	IDH3B	Isocitrate dehydrogenase [NAD] subunit beta, mitochondrial	IDH3B_HUMAN	26460.2	64721.2	66911.1	124307	42791.5	84370	65189.2	51223.8	59032.4	76142.9	64529.2	70286.7	86095	90347.5	26347.7	16575.1	87540.5	62359.4	38296	71525.7	73205.6	40444.7	47130.9	66283.1	0	0	68260.2	60697.5	31120.9	20045.8
O43847	NRDC	Nardilysin	NRDC_HUMAN	134689	47650.6	3773.3	320159	7546.59	3773.3	60232.9	51151.7	41556.1	130801	121887	99627.5	68641.6	84542.8	46388.2	85178.7	56045.3	40615.5	148934	111183	74927.4	59173.5	94675.2	106122	2	0	86265.4	82315.7	114272	31479.7
O43852	CALU	Calumenin	CALU_HUMAN	166196	134324	1294.6	1294.6	115824	1294.6	48648.3	113109	7509.57	136790	50313.2	74626.3	114508	221514	131785	54640.1	9996.78	16020.7	5802.05	157837	2589.21	6934.25	11279.1	1294.6	3	1	70038	64733.2	70299.8	64386.7
O43854	EDIL3	EGF-like repeat and discoidin I-like domain-containing protein 3	EDIL3_HUMAN	1862.14	1862.14	1862.14	1862.14	10798.9	44329.8	28128.7	1862.14	1862.14	1862.14	1862.14	18646.7	3724.29	1862.14	1862.14	1862.14	1862.14	21359.1	1862.14	5029	1862.14	1862.14	42947.5	1862.14	4	12	10429.5	7898.95	15507.9	11540.6
O43865	AHCYL1	S-adenosylhomocysteine hydrolase-like protein 1	SAHH2_HUMAN	61891.4	10303.6	38976	110898	56176.4	105520	97825.8	53796.5	84744.2	55375	57075.6	72477.9	20607.2	85657.5	133267	100791	68144.1	50845.2	68103.2	44851	58771.8	77979.6	79717.9	69480.1	1	0	63961	71083.9	35351.9	24205.8
O43866	CD5L	CD5 antigen-like	CD5L_HUMAN	107305	81435.7	55581.2	212264	248211	290737	147988	152270	53882	243988	115375	89381.5	99739.5	79424.9	141795	30647.6	89134.8	297585	250210	168091	367485	234731	95087.1	133681	0	0	165922	155027	88738.2	87538.9
O43913	ORC5	Origin recognition complex subunit 5	ORC5_HUMAN	2883.48	2883.48	2883.48	2883.48	2883.48	2883.48	40724.3	25660.7	39735.1	30633.9	12679.2	2883.48	10948.7	21942.9	23265.3	5766.96	2883.48	2883.48	12163.7	2883.48	2883.48	2883.48	56547.4	2883.48	6	7	2883.48	16680.7	0	15927.4
O43920	NDUFS5	NADH dehydrogenase [ubiquinone] iron-sulfur protein 5	NDUS5_HUMAN	507605	363084	546105	542631	274082	435308	373070	795394	758887	404541	476483	352150	363177	392455	590416	555591	742964	446792	380820	505658	269701	504561	338487	387464	0	0	444802	479923	99741.3	149837
O43924	PDE6D	Retinal rod rhodopsin-sensitive cGMP 3',5'-cyclic phosphodiesterase subunit delta	PDE6D_HUMAN	191507	287904	266471	392967	88253.6	236861	144915	201266	183240	118796	101469	72494.5	77162.8	233771	140011	299859	154928	151101	188085	214190	169246	178775	402353	143035	0	0	243994	176372	92814.5	76732.6
O43929	ORC4	Origin recognition complex subunit 4	ORC4_HUMAN	12205.3	22819.6	11494	2287.59	13549.2	9749.87	25711.8	19501.2	16591.8	31171.7	8984.79	4575.19	14292.1	30560.8	19996.9	11251.7	11015.8	7453.86	6612.83	7804.48	7947.58	22230.3	27204.4	12317.4	1	0	12017.6	15845.8	6043.66	8385.83
O43933	PEX1	Peroxisome biogenesis factor 1	PEX1_HUMAN	24400.7	5326.63	5326.63	5326.63	5326.63	5326.63	22336.1	11271.2	5326.63	5326.63	32930.6	42774.2	21306.7	10653.3	5326.63	14834.1	42865.3	10911.5	21431.8	5326.63	5326.63	5326.63	11136.4	5326.63	5	7	8505.64	15541	7108.47	12289.5
O60216	RAD21	Double-strand-break repair protein rad21 homolog	RAD21_HUMAN	51750	13321.3	102081	277454	172689	328698	122885	40869.2	110887	122634	76121	48549.1	63253.5	161569	76157.5	34479.4	26642.7	26887.7	150532	51665.4	30575.4	51604.5	47895.6	48690.4	1	0	157666	71772.1	114724	41935.1
O60218	AKR1B10	Aldo-keto reductase family 1 member B10	AK1BA_HUMAN	10742.9	454984	10742.9	10742.9	10742.9	10742.9	67215	127773	10742.9	10742.9	23348.4	27920.6	37854.7	10742.9	67265.9	10742.9	39632.2	21485.8	10742.9	93181.5	40422.4	38148	10742.9	10742.9	5	7	84783.1	36636	165559	32127.3
O60220	TIMM8A	Mitochondrial import inner membrane translocase subunit Tim8 A	TIM8A_HUMAN	118908	190822	294643	99413.8	90297.2	163282	161218	155642	210848	203900	198243	141800	105739	145255	161578	122374	176493	95305	86896.8	120083	63887.7	75775.4	49119.9	68327.1	0	0	159561	130138	69888.1	49035.3
O60229	KALRN	Kalirin	KALRN_HUMAN	152119	316362	182242	273597	100649	114817	12111.3	216881	24222.5	63310.3	73047.4	160768	120652	55837.1	122106	129512	12111.3	40677.9	98039.1	76402.5	76225.2	136175	141567	70055.6	0	2	189964	90539	79673.5	53396.3
O60231	DHX16	Pre-mRNA-splicing factor ATP-dependent RNA helicase DHX16	DHX16_HUMAN	30027.6	34398.8	15365.2	26200.1	32196.9	6623.56	66789.8	36893.2	36788.8	61072.8	51400.3	53750.3	42798.1	82504	45849.1	19510.3	13247.1	15914.1	59970.4	37685	29961	35349.6	36283.3	36528.7	1	0	24135.4	42349.8	9940.55	17508.9
O60232	ZNRD2	Protein ZNRD2	ZNRD2_HUMAN	59933.3	29412.7	71326.4	8995.66	25506.8	47470.1	38548.5	65884.4	64779.7	50742.2	53501.1	34268.5	28600.2	17991.3	62304.6	35432.4	60712.6	8995.66	19016.8	19806.3	37995.7	69388.2	64927	30466.8	1	1	40440.8	42409	21278.8	18949
O60234	GMFG	Glia maturation factor gamma	GMFG_HUMAN	95883.6	237174	95883.6	95883.6	95883.6	95883.6	95883.6	191767	230350	95883.6	95883.6	95883.6	95883.6	95883.6	258961	95883.6	403803	275066	95883.6	95883.6	234575	199094	95883.6	365125	5	10	119432	173199	52655.7	98762
O60235	TMPRSS11D	Transmembrane protease serine 11D	TM11D_HUMAN	2179.35	225315	2179.35	2179.35	4358.69	2179.35	17602.2	107849	2179.35	2179.35	10648.7	14587.8	15774.9	2179.35	2179.35	2179.35	2179.35	2179.35	2179.35	29333.4	12416.2	21087.7	2179.35	2179.35	4	10	39731.8	13949.6	82999.1	24175.9
O60237	PPP1R12B	Protein phosphatase 1 regulatory subunit 12B	MYPT2_HUMAN	263840	125742	408114	262186	509133	250239	70616.3	165997	73058.2	23414.4	61022.9	62349.1	594512	46828.7	95353.5	88867.1	79164.5	165927	23414.4	67863.2	111359	82074.9	56158.2	55125	0	2	303209	106839	123114	124160
O60238	BNIP3L	BCL2/adenovirus E1B 19 kDa protein-interacting protein 3-like;BCL2/adenovirus E1B 19 kDa protein-interacting protein 3	BNI3L_HUMAN;BNIP3_HUMAN	67534.3	10140.9	51607	10140.9	10140.9	134751	53038.9	54405.1	10140.9	55630.9	59089.4	40514.1	20281.8	10140.9	89755.7	148206	10140.9	10140.9	10140.9	73647.8	10140.9	10140.9	10140.9	10140.9	3	9	47385.9	38102.1	45125.9	37006.7
O60243	HS6ST1	Heparan-sulfate 6-O-sulfotransferase 1	H6ST1_HUMAN	1569.2	1569.2	1569.2	1569.2	1569.2	357131	1569.2	1569.2	15482.3	1569.2	4435.24	1569.2	1569.2	1569.2	1569.2	1569.2	59218.8	1569.2	23967.6	32708.2	3138.41	1569.2	7578.33	26949.7	5	10	60829.4	10509.5	132510	15348.9
O60244	MED14	Mediator of RNA polymerase II transcription subunit 14	MED14_HUMAN	14998.6	331.306	331.306	331.306	18962.2	36554.7	27677.6	18029.8	331.306	331.306	20843.4	18229.5	331.306	2582.42	141837	11784.3	331.306	662.612	23266.9	2386.49	331.306	7372.74	331.306	331.306	3	7	11918.2	15388.4	13346.8	32025.4
O60256	PRPSAP2	Phosphoribosyl pyrophosphate synthase-associated protein 2	KPRB_HUMAN	188640	183794	316093	125297	336782	338069	243209	220010	208809	214764	353968	194927	158349	675234	247831	157821	234696	149902	364859	221025	233557	384169	292856	386940	0	0	248112	274607	84983.6	121952
O60262	GNG7	Guanine nucleotide-binding protein G(I)/G(S)/G(O) subunit gamma-7	GBG7_HUMAN	20362.6	1061.04	228836	619047	146111	358491	1061.04	1061.04	1061.04	1061.04	1061.04	52396.5	1061.04	1061.04	1061.04	137617	1061.04	136441	1061.04	1061.04	46446	2122.08	1061.04	76632.6	1	12	228985	25799.3	212627	44948.6
O60264	SMARCA5	SWI/SNF-related matrix-associated actin-dependent regulator of chromatin subfamily A member 5	SMCA5_HUMAN	86562.5	24750.7	7063.69	7063.69	14127.4	7063.69	37987	68862.7	106106	84400.6	64961	38755.3	53368.5	71973.5	43367	24641.6	7063.69	27677.1	52528.9	31643.3	15539.9	88368.2	96411.9	62451.3	3	1	24438.6	54228.2	28494	27583.2
O60271	SPAG9	C-Jun-amino-terminal kinase-interacting protein 4	JIP4_HUMAN	55291.7	45425.8	20102.5	7612.93	41851.1	76166.5	28185.9	16077.5	37835.1	29719.5	41047.8	54598.7	36590.7	110874	15225.9	35772.4	28995.4	27516.7	62770.7	69466	48636.9	26432.4	23008.3	38786.5	1	0	41075.1	40641.1	22407.6	22246.1
O60282	KIF5C	Kinesin heavy chain isoform 5C	KIF5C_HUMAN	71089.3	230302	39368.2	112248	133316	96881	134887	66032.5	63925.9	194225	166625	185766	161681	115488	73859.3	93534.6	76492.4	62201.5	147642	126554	102696	102237	90100.3	126794	0	0	113867	116152	60009	40962.8
O60292	SIPA1L3	Signal-induced proliferation-associated 1-like protein 3	SI1L3_HUMAN	9609.89	9609.89	9609.89	9609.89	9609.89	9609.89	42407.3	9609.89	9609.89	36248	59234.1	44835.1	9609.89	9609.89	9609.89	9609.89	9609.89	9609.89	19219.8	23694.6	9609.89	49778.9	38544.9	9609.89	6	10	9609.89	22781.2	0	16844.8
O60294	LCMT2	tRNA wybutosine-synthesizing protein 4	TYW4_HUMAN	6515.86	6515.86	6515.86	6515.86	6515.86	6515.86	15598.6	6515.86	13686.7	6515.86	21128.6	23186.3	6515.86	6515.86	6515.86	6515.86	6515.86	6515.86	57084.3	6515.86	13031.7	29912.1	48628.5	6515.86	6	10	6515.86	15967.5	0	14790.8
O60306	AQR	RNA helicase aquarius	AQR_HUMAN	21078.7	6448.82	70014.9	12897.6	34319.4	32956.1	85785.7	57218.8	163501	261177	48374.6	41620.7	28889.5	77924.2	43260.7	50771.2	6448.82	30224.4	42760.5	50785.1	32093.2	20989.2	42882.3	34342.4	1	1	29619.3	62169.4	20633.5	58351.7
O60313	OPA1	Dynamin-like 120 kDa protein, mitochondrial	OPA1_HUMAN	28119.2	241196	11447.9	110067	41425.7	30492.9	84874.8	24202.9	29401.4	53240.3	69131.6	99930.9	94240	33847.9	16100.5	42840.4	57760.6	63848.3	66293.3	56107.4	50583.4	31764	345607	94645.8	0	0	77124.8	73023.4	79758.5	70441.9
O60331	PIP5K1C	Phosphatidylinositol 4-phosphate 5-kinase type-1 gamma	PI51C_HUMAN	41140.9	5139.13	5139.13	5139.13	40392.7	5139.13	18116.6	16940.6	5139.13	5139.13	35972.6	72426	67055.1	14358	5139.13	28075	10278.3	43234	40519.1	5139.13	34390.8	5139.13	5139.13	5139.13	4	7	17015	23185.6	16796.4	21020.4
O60341	KDM1A	Lysine-specific histone demethylase 1A	KDM1A_HUMAN	50231.5	62352	35513.4	8861.88	52652.7	38775	120981	74440.4	88731.1	65837	71843.1	71263.7	62918.9	254467	82638.8	18311.8	42395.3	17723.8	82030	42990.8	30153.6	36404.7	57743.7	46333.2	1	0	41397.8	70400.4	17048.3	51475.1
O60343	TBC1D4	TBC1 domain family member 4	TBCD4_HUMAN	26429.7	5302.83	5302.83	53875.3	55489.6	130652	65305.1	36666.8	58394.8	59455.5	28291.2	46846.1	54260.4	25548.8	23830.2	152601	30909.4	18191	26037.4	13908.7	31828.9	10605.7	40424.1	34183.6	2	0	46175.3	42071.6	42843.3	30935.8
O60361	NME2P1	Putative nucleoside diphosphate kinase	NDK8_HUMAN	181407	97518.6	4966.86	147639	121397	435305	59418.1	423216	35610.2	406462	9933.72	4966.86	4966.86	1.10453e+06	213588	87451.3	4966.86	4966.86	4966.86	43290.9	4966.86	28427.1	4966.86	20327.9	1	7	164706	137057	132728	267459
O60437	PPL	Periplakin	PEPL_HUMAN	156013	46649.5	17368.8	63394.3	211581	64097	30313.9	35730.7	18953.6	153676	44544	101766	94941.7	215018	17956.2	617654	47786.7	56564	19556.9	119385	34100.1	63775.2	29942.1	40098.2	0	0	93184	96764.5	67838.3	136400
O60443	GSDME	Gasdermin-E	GSDME_HUMAN	157373	179076	110605	192710	119122	129155	66360.5	87634.7	47473	103695	33027.8	47787.6	68761.8	9053.04	88408	349415	97240.9	60968.4	71588.9	71639.2	43471.2	48767.9	70665.7	55820.8	0	0	148007	78987.7	30659.5	69396.5
O60449	LY75	Lymphocyte antigen 75	LY75_HUMAN	2817.51	2817.51	2817.51	2817.51	2817.51	2817.51	2817.51	11524.4	2817.51	2817.51	20475.8	37934.9	36361.8	2817.51	2817.51	41245.6	190764	23884.4	5635.03	2817.51	2817.51	2817.51	2817.51	17609.9	6	9	2817.51	22821.9	0	42826.6
O60476	MAN1A2	Mannosyl-oligosaccharide 1,2-alpha-mannosidase IB	MA1A2_HUMAN	15368.4	17922.7	4949.51	4949.51	4949.51	4949.51	11955.1	9899.03	15366	15309.2	12711.3	19332.1	14246.5	14887.2	4949.51	4949.51	29784	10199.8	12165	12220.8	16077.1	13357.6	4949.51	21460.6	4	3	8848.19	13545.6	5562.64	5906.83
O60486	PLXNC1	Plexin-C1	PLXC1_HUMAN	12380.4	12380.4	12380.4	86833.2	62064.6	12380.4	61684.5	12380.4	12380.4	53074.4	27328.4	39573.2	38703.8	33356.1	37412	24760.8	133631	58579.5	28210.1	39132.2	57422.1	50072.1	12380.4	39290.4	4	3	33069.9	42187.3	30120.3	26818.5
O60487	MPZL2	Myelin protein zero-like protein 2	MPZL2_HUMAN	68821.3	4384.5	4384.5	4384.5	9916.96	4384.5	4384.5	24818.6	4384.5	4384.5	4384.5	4384.5	4384.5	4384.5	56135.9	4384.5	4384.5	4384.5	20406.6	54024.8	17816	8769	4384.5	4384.5	4	12	16046	13032.5	23688.1	16107.4
O60488	ACSL4	Long-chain-fatty-acid--CoA ligase 4	ACSL4_HUMAN	137963	147964	12505.2	12505.2	12505.2	12505.2	39369.1	12505.2	37461.4	86819.2	67312.7	54836.7	44824.4	12505.2	51293.7	81969.3	55706.1	261704	50455.9	31017.4	25010.3	31372.9	25850.1	65336.6	4	2	55991.3	57519.5	61566.4	53642.5
O60493	SNX3	Sorting nexin-3	SNX3_HUMAN	1.58507e+06	723685	1.67876e+06	1.89725e+06	733191	1.55582e+06	1.00508e+06	2.242e+06	1.44077e+06	1.04328e+06	805532	918611	757974	1467541	1.6123e+06	1.45402e+06	1.6185e+06	1.49885e+06	1.18711e+06	1.58531e+06	1.39505e+06	1.59076e+06	2.4206e+06	1.15977e+06	0	0	1.3623e+06	1.40017e+06	461338	429253
O60496	DOK2	Docking protein 2	DOK2_HUMAN	18007.6	23755.4	1843.09	1843.09	16793.4	1843.09	28853.3	79970.5	28667.8	54753	13318.2	19345.8	25558.6	27233.9	52854.2	1843.09	52063.2	27183.4	3686.18	21152.1	26895	29521	1843.09	48309	3	2	10681	30169.5	9094.94	20069.3
O60499	STX10	Syntaxin-10	STX10_HUMAN	64071.5	95001.3	81904.1	68149.3	46244.8	101347	82243.3	88863.7	36055.4	132997	75020.9	55264.9	44756.3	128540	95608.3	60406.8	85012.7	58639.8	54101.3	79748.1	85211	97822	89164	78701.9	0	0	76119.6	79342.1	18830.7	25011.7
O60502	OGA	Protein O-GlcNAcase	OGA_HUMAN	20329.6	56227.7	7185.29	45990.2	56357.1	35591.6	35946.4	23582.6	25799.5	32248.9	26002.8	20730	14370.6	49791.3	35847.6	35924.5	21705.1	19996.4	30532.2	30835.1	20001.5	30172.7	21659.5	19532.9	1	0	36946.9	27482.2	18230.1	8304.27
O60504	SORBS3	Vinexin	VINEX_HUMAN	879154	482734	1.31925e+06	512674	584841	781189	272259	455398	361663	366437	197420	160861	207864	275555	591411	439699	390359	330266	188159	231949	303753	398974	244340	185915	0	0	759974	311238	287558	112153
O60506	SYNCRIP	Heterogeneous nuclear ribonucleoprotein Q	HNRPQ_HUMAN	341120	227146	274086	235214	244992	321092	467510	620846	505827	293923	386186	454000	434860	927819	527390	244270	328464	253189	742512	326071	328981	729009	738245	468817	0	0	273942	487662	43327.8	188965
O60508	CDC40	Pre-mRNA-processing factor 17	PRP17_HUMAN	18076	30136.5	7373.15	15183	42781.8	23898.4	56965	30556.8	29124.4	62830.7	32567.3	27186.3	33939.3	70787.2	25183.5	1861.83	1861.83	21528.6	29693.8	3723.67	11731.1	44555.8	54894.6	27902.2	0	2	22908.1	31494.1	11347.2	19717.8
O60512	B4GALT3	Beta-1,4-galactosyltransferase 3	B4GT3_HUMAN	3860.44	3860.44	3860.44	3860.44	3860.44	3860.44	18523.3	37814.6	31982.3	3860.44	9966.16	10509.5	9905.16	3860.44	3860.44	20258.6	47112.8	3860.44	57658.3	32989.2	26741	7720.88	3860.44	27438.3	6	5	3860.44	19884.6	0	16040.8
O60513	B4GALT4	Beta-1,4-galactosyltransferase 4	B4GT4_HUMAN	37506.5	12075	12075	12075	12075	12075	24150.1	12075	79130.7	71126.4	34447.1	39773.1	12075	12075	12075	54974.9	12075	12075	31549.3	56427.1	45387.6	12075	12075	12075	5	9	16313.6	30313.4	9477.74	21992.4
O60518	RANBP6	Ran-binding protein 6	RNBP6_HUMAN	12416.8	67325.4	1258.83	1258.83	1258.83	1258.83	13509.3	1258.83	1258.83	1258.83	7562.68	22894.5	14649.9	30577.5	3743.1	45465.8	1258.83	1258.83	8242.05	5910.78	1258.83	3678.88	2517.67	8947.82	4	6	14129.6	9736.27	24136.3	11786.5
O60524	NEMF	Nuclear export mediator factor NEMF	NEMF_HUMAN	67522.3	56046.7	73695.5	182223	146503	181917	88558.6	63183.3	69676.2	119935	114063	126357	76273	122201	72648.9	64962.2	110929	45142.3	116786	117751	80773.9	89047.4	103296	140609	0	0	117985	95677.5	53807.5	26104.8
O60547	GMDS	GDP-mannose 4,6 dehydratase	GMDS_HUMAN	139461	263492	243795	157835	175103	273090	436825	317503	585107	801637	219641	610026	457766	610419	162272	174003	296378	184241	235982	273741	171588	302372	546405	203410	0	0	208796	366073	53056.4	188087
O60551	NMT2	Glycylpeptide N-tetradecanoyltransferase 2	NMT2_HUMAN	27431.7	3128.39	54306.3	3128.39	57224.3	55896.7	14853.7	19128.6	12557.7	3128.39	17415	25446.1	10173.7	3128.39	19722	24199	27917.9	27303.7	21559.9	22053.2	19244.8	6256.77	3128.39	13867.8	2	3	33519.3	16171.4	23731.3	8072.87
O60565	GREM1	Gremlin-1	GREM1_HUMAN	17209.8	142262	8586.84	270068	66482.2	8586.84	74637.4	21546.7	56428.9	8586.84	70348.6	80073.4	174628	8586.84	17173.7	8586.84	133575	127766	41643.1	59245.7	159422	83879.7	97766.3	111785	2	3	85532.6	74204.5	94994.4	50768.3
O60568	PLOD3	Multifunctional procollagen lysine hydroxylase and glycosyltransferase LH3	PLOD3_HUMAN	111773	132416	70333.2	159762	58452.7	171430	86093.8	153586	206723	181097	131821	75606.9	232599	70798.8	88604.8	82758.9	165356	118500	181019	374744	152000	88017.8	179097	158424	0	0	117361	151492	42152.4	71862.5
O60573	EIF4E2	Eukaryotic translation initiation factor 4E type 2	IF4E2_HUMAN	60186.6	65195.9	121686	88439.8	21010.5	111428	131869	39931.1	126485	49295.7	51512.3	48936.8	50292.1	82023.3	41075.4	28700.4	130666	57745.2	49510.5	61025.8	23828.2	57649.8	97472.5	58922.8	0	0	77991.1	65941.2	33822.9	32836.3
O60609	GFRA3	GDNF family receptor alpha-3	GFRA3_HUMAN	4335.89	66698.1	4335.89	65338	125455	4335.89	70079.4	4335.89	32035.8	37853.8	47662	285990	71350.4	4335.89	8671.79	4335.89	4335.89	72834.3	4335.89	4335.89	59995.3	4335.89	4335.89	206576	3	8	45083.2	51540.9	45310.4	74725.6
O60610	DIAPH1	Protein diaphanous homolog 1	DIAP1_HUMAN	59590.3	119323	9270.39	3170.78	40221	39731.6	79029.6	42693.9	40229	64586.1	43024.4	65799.2	62305.6	135579	43620.3	75501.9	46391.5	36032.1	90358.9	72447.3	52322.1	54407.9	6341.55	74077.1	1	0	45217.8	60263.7	38326.1	26482.7
O60613	SELENOF	Selenoprotein F	SEP15_HUMAN	58464.6	162079	181742	158844	65407.6	75224.6	103638	103372	438056	57465.7	267891	191702	149016	119053	78855.4	137926	290462	231501	176388	116940	199845	109321	478902	259622	0	0	116960	194998	51328.8	113948
O60635	TSPAN1	Tetraspanin-1	TSN1_HUMAN	4761.59	4761.59	4761.59	4761.59	4761.59	4761.59	16139.7	4761.59	29959.6	165110	141175	4761.59	66325.3	4761.59	4761.59	23322.8	4761.59	20106.6	4761.59	26828	9523.18	4761.59	60368.6	4761.59	6	8	4761.59	33164	9.09e-13	46269.7
O60645	EXOC3	Exocyst complex component 3	EXOC3_HUMAN	127613	9266.82	9266.82	203602	69481.2	146240	90709.6	41775.9	18533.6	244485	253910	235187	189057	98504	93492.2	201860	158973	159840	214174	177134	161830	128950	86219.5	92645.1	2	0	94245	147071	71684.2	67647.3
O60664	PLIN3	Perilipin-3	PLIN3_HUMAN	205113	154134	287832	156226	301082	481444	205632	191186	124019	196658	139037	143323	163061	91088.3	229877	246041	161412	195380	136644	124794	172089	172900	163012	164432	0	0	264305	167810	112826	37813
O60671	RAD1	Cell cycle checkpoint protein RAD1	RAD1_HUMAN	187612	28111.4	28111.4	28111.4	28111.4	28111.4	267065	333263	292945	284609	164629	162156	135800	307520	285436	237589	188648	28111.4	56222.8	28111.4	81108.6	252047	435324	308921	5	2	54694.8	213862	59442.2	111965
O60678	PRMT3	Protein arginine N-methyltransferase 3	ANM3_HUMAN	4232.18	4232.18	4232.18	4232.18	4232.18	17661.8	4232.18	4232.18	22169.3	52323.1	17055.4	40263.4	16091.7	4232.18	4232.18	8464.37	4232.18	66695.3	26595.7	4232.18	4232.18	4232.18	4232.18	4232.18	5	10	6470.45	16221.1	5004.91	18364
O60683	PEX10	Peroxisome biogenesis factor 10	PEX10_HUMAN	14343.2	3545.02	3545.02	3545.02	3545.02	3545.02	3545.02	8297.56	20549.3	18889.6	12883.6	7791.44	3545.02	20864.8	23644.8	25699.3	18845.8	8823.14	19162.4	15391.1	7090.04	3545.02	31880.1	13131.4	5	3	5344.71	14643.3	4024.23	8109.22
O60684	KPNA6	Importin subunit alpha-7	IMA7_HUMAN	91124.8	74486.7	99109.5	117797	56090.4	61181.7	96000.1	99750.7	93100.9	108671	53147.1	84841.1	69303.7	64376.4	89963.1	96739.4	49246.7	53630.4	65157.8	62391.2	64247.6	63610.3	102570	66951	0	0	83298.3	76872.1	21635.1	18729.1
O60687	SRPX2	Sushi repeat-containing protein SRPX2	SRPX2_HUMAN	60161.9	193226	138940	250100	77272.1	224255	158353	76214.2	50637	204192	21069.8	40414.1	146477	7039.14	74263.3	34559.1	7039.14	14078.3	60552.3	110644	117189	124058	65624.6	55754.3	0	2	157326	76008.8	71371	54842
O60701	UGDH	UDP-glucose 6-dehydrogenase	UGDH_HUMAN	207055	250360	75404.8	132617	215713	174885	419862	142994	165056	158447	132691	182088	133682	42492.6	79143.9	93766.6	89978.6	90133.8	62099.3	140045	97575.1	68450.4	715858	59332.1	0	0	176006	159650	57841.3	157349
O60704	TPST2	Protein-tyrosine sulfotransferase 2	TPST2_HUMAN	2336.21	2336.21	2336.21	2336.21	2336.21	2336.21	8854.93	2336.21	2336.21	2336.21	4672.42	12517.6	2336.21	2336.21	2336.21	2336.21	15210.2	2336.21	6854.36	2336.21	7798.24	2336.21	11009.8	15818.3	6	10	2336.21	5894.32	0	4694.63
O60716	CTNND1	Catenin delta-1	CTND1_HUMAN	330350	196287	225016	173103	112953	127816	107986	79463.9	150110	351105	691722	669055	145288	107570	443880	339014	135345	136082	145669	95733.6	111137	99164.5	157408	88248.8	0	0	194254	225221	71814.1	189072
O60725	ICMT	Protein-S-isoprenylcysteine O-methyltransferase	ICMT_HUMAN	2481.37	2481.37	2481.37	2481.37	2481.37	4962.75	49550.5	2481.37	47161.1	2481.37	185994	88485.4	55564	2481.37	2481.37	35523.9	105878	78490.4	247062	49524.7	63419.3	2481.37	2481.37	168756	5	6	2894.94	66127.6	924.753	69178.2
O60749	SNX2	Sorting nexin-2	SNX2_HUMAN	131192	67518.7	209806	94994.7	217169	320626	143633	157530	174164	164862	123374	170360	129156	302605	162430	214889	264012	171203	169742	143694	190395	171590	169927	197671	0	0	173551	178958	85689.6	43246.5
O60762	DPM1	Dolichol-phosphate mannosyltransferase subunit 1	DPM1_HUMAN	791440	590476	1.06869e+06	620831	681076	1.91008e+06	801796	981473	1.17817e+06	1.02837e+06	764637	733365	552466	1.38835e+06	1.27053e+06	1.0779e+06	1.88726e+06	633248	981841	936992	764101	514122	1.15656e+06	637438	0	0	943765	960479	460194	331213
O60763	USO1	General vesicular transport factor p115	USO1_HUMAN	406914	286320	179066	260869	233004	388389	397699	286300	283328	383274	369763	384309	426488	207361	257929	456479	430924	313540	514654	394948	369644	390836	435553	450697	0	0	292427	375207	81374.7	76212.2
O60783	MRPS14	28S ribosomal protein S14, mitochondrial	RT14_HUMAN	138642	142980	166903	115588	34143.7	106560	191405	300510	341253	154751	199370	103543	130383	180011	117335	194746	232770	100420	72529.3	64514	142098	129125	314566	185906	0	0	117469	175291	42048.4	78135.6
O60784	TOM1	Target of Myb protein 1	TOM1_HUMAN	89236.1	163588	152584	111620	82307.6	106209	93595.2	77768.7	47449	73352.8	72516.2	100060	65493.8	65228.6	84382.2	118248	101433	81622.5	61957.2	75776.3	70565.4	60173	58700.5	57413.9	0	0	117591	75874.2	30425.8	17650.3
O60814	HIST1H2BK	Histone H2B type 1-K;Histone H2B type 1-D;Histone H2B type 1-C/E/F/G/I;Histone H2B type 2-F;Histone H2B type 1-H;Histone H2B type 1-N;Histone H2B type 1-M	H2B1K_HUMAN;H2B1D_HUMAN;H2B1C_HUMAN;H2B2F_HUMAN;H2B1H_HUMAN;H2B1N_HUMAN;H2B1M_HUMAN	20333486	6207266	64888992	17872730	10344898	18093914	22654968	23811736	31903910	19121518	35773504	42443816	60153532	66596360	44708828	6.89831e+06	19980664	22428692	33673684	22283120	25056012	61877436	123710464	40853940	0	0	22956881	3.91072e+07	1.93834e+07	2.59046e+07
O60825	PFKFB2	6-phosphofructo-2-kinase/fructose-2,6-bisphosphatase 2	F262_HUMAN	105314	13109.1	40795.3	13109.1	38945.1	149349	99928.8	117885	40349	154400	126701	104863	47099.7	128448	75411.9	54910.8	48425.3	42520	26218.2	88855.1	62012.4	65750.5	75853.4	131785	2	0	60103.5	82856.5	50408.6	36720
O60826	CCDC22	Coiled-coil domain-containing protein 22	CCD22_HUMAN	36538.7	47076	12651	116279	102990	36994.1	31786.1	44840.8	42166.8	48413.4	39689.9	39805.7	38576.6	25840.8	34032.2	73931.9	27586.8	37855.8	45967.6	37691	37358.9	29949.6	25302.1	41884.5	1	0	58754.9	39037.8	37627.3	10714.8
O60828	PQBP1	Polyglutamine-binding protein 1	PQBP1_HUMAN	243647	31866	300733	117980	172945	127248	249284	407399	317362	434589	250393	167227	100224	645391	477094	94804.9	97892.4	105361	278061	224288	122870	262058	431114	146748	0	0	165736	267342	87587.5	153573
O60830	TIMM17B	Mitochondrial import inner membrane translocase subunit Tim17-B	TI17B_HUMAN	36860.4	3795.14	3795.14	3795.14	3795.14	3795.14	85519.8	3795.14	65215.8	21159.4	40845.8	30623.2	31582.1	241092	244735	8418.95	3795.14	3795.14	19363	29992.7	3795.14	17312.3	18458.4	7590.28	5	4	9306.02	48727.2	12322.7	71880.1
O60831	PRAF2	PRA1 family protein 2	PRAF2_HUMAN	697450	698757	468315	561928	603074	1.28892e+06	590508	744769	916276	1.32329e+06	848556	502743	517859	650693	459529	833132	615160	721905	801774	1.36221e+06	1.06429e+06	681254	692139	1.28695e+06	0	0	719740	811835	266655	271871
O60832	DKC1	H/ACA ribonucleoprotein complex subunit DKC1	DKC1_HUMAN	100377	75256.2	23284	39658.5	38793	124489	92449.5	90935.1	83698.6	109661	91593.8	69992.4	78194.8	91776.5	68558.4	20414.4	39687.8	34280.9	55282.1	56062.8	14750.9	56272.1	97358.1	55207.9	0	0	66976.3	67009.9	36381	26691.9
O60841	EIF5B	Eukaryotic translation initiation factor 5B	IF2P_HUMAN	26695.4	78885.1	20556.4	10278.2	58613.1	56847.4	80178.5	55312.4	40085.3	77934.7	82472.9	118768	73615	40201.5	32929.9	56468.4	59111.8	60973	124583	82773.4	69616.1	56294.4	90275.5	83397	1	0	41979.3	71388.4	24349.1	23985.9
O60869	EDF1	Endothelial differentiation-related factor 1	EDF1_HUMAN	690394	461238	1.27869e+06	422971	497055	831600	483763	1.18294e+06	1.068e+06	551692	861876	612866	632348	1.67919e+06	1.28985e+06	949810	1.61947e+06	601689	640825	838865	524675	726811	463588	515740	0	0	696992	846889	296418	369364
O60870	KIN	DNA/RNA-binding protein KIN17	KIN17_HUMAN	25030.7	38480.4	31586.1	40140.1	19735.5	20387.9	37152.1	34214.9	21972.3	26250.9	8674.59	5554.57	17689.1	50169.1	37206.8	6144.27	2301.17	4602.34	14235	2301.17	8080.67	16977.5	2301.17	9628.31	0	3	29226.8	16969.8	8125.21	14109.3
O60879	DIAPH2	Protein diaphanous homolog 2	DIAP2_HUMAN	115826	84441.5	21605.3	178426	173961	220460	119473	116871	67403.8	177656	66882.1	89765.2	72882.6	43210.5	64855.7	105073	96170.8	104363	72444.7	82247.8	98738	132494	58561	81277.4	1	0	132453	91687.1	66395.9	30884.2
O60880	SH2D1A	SH2 domain-containing protein 1A	SH21A_HUMAN	15723.1	4058.97	4058.97	4058.97	4058.97	4058.97	10349.1	76105.1	4058.97	12216.8	4058.97	4058.97	4058.97	4058.97	98173.7	4058.97	76650.2	4058.97	4058.97	4058.97	8117.95	4058.97	4058.97	35821.3	5	11	6003	20115.7	4346.97	29635.2
O60884	DNAJA2	DnaJ homolog subfamily A member 2	DNJA2_HUMAN	125658	127444	93697.5	43580.2	147757	96142	101878	112675	68753.2	112432	97686.4	88263.1	103002	142357	124466	92451	50297.4	50634.3	77682.2	55218.8	58597.8	93521.2	67397.1	70315.4	0	0	105713	87090.4	33501.8	25828.6
O60885	BRD4	Bromodomain-containing protein 4	BRD4_HUMAN	32567.2	718412	28729.7	6858.09	90674.2	31485.8	54979.2	19374	42489.8	56798.6	57434.8	148535	69201	80891	53848.6	6858.09	13716.2	135740	102377	66710.3	18586.8	51105	40074.2	32343.5	1	1	151454	58392.4	254830	37896
O60888	CUTA	Protein CutA	CUTA_HUMAN	2.65547e+06	1.92197e+06	3.58314e+06	1.59667e+06	1.03915e+06	1.10052e+06	2.4555e+06	2.32404e+06	3024768	2676848	1.79487e+06	2.10486e+06	2.5132e+06	5071487	2.23735e+06	1.72231e+06	2.6052e+06	1.08019e+06	1.38651e+06	1.94276e+06	1.20573e+06	1.10364e+06	1.25585e+06	1.20308e+06	0	0	1.98282e+06	2.0949e+06	897706	935643
O60907	TBL1X	F-box-like/WD repeat-containing protein TBL1X	TBL1X_HUMAN	67419.5	108837	225216	55877.4	55584.4	5923.17	5923.17	33999.4	44294.3	5923.17	47692	24794.7	5923.17	41599.8	43191.1	5923.17	5923.17	24272	24887.3	11846.3	36005.2	25610	28805.5	24098.1	1	5	86476.1	24484	68909.6	14337
O60911	CTSV	Cathepsin L2	CATL2_HUMAN	3023.6	71021	3023.6	3023.6	21148.3	3023.6	3023.6	3023.6	39704.1	24061.9	54090.2	21016.8	3023.6	3023.6	42186.9	3023.6	3023.6	22428.6	285251	79399.8	3023.6	33443.6	3023.6	6047.2	4	8	17377.3	35101.1	24886.3	64346.7
O60925	PFDN1	Prefoldin subunit 1	PFD1_HUMAN	210723	52517.9	208985	73552	220854	214718	235308	395712	218256	339815	152988	172150	131150	315927	221146	156045	179028	112438	310935	196627	275263	265120	302212	254756	0	0	163558	235271	71436.7	76142.6
O60927	PPP1R11	E3 ubiquitin-protein ligase PPP1R11	PP1RB_HUMAN	274898	198618	318879	158257	172664	94271.8	164762	235342	144245	144733	158664	105292	131876	219068	182877	154717	301800	101784	97558.6	99156.9	89729.4	117846	121222	45149.9	0	0	202931	145324	74566	58989.4
O60930	RNASEH1	Ribonuclease H1	RNH1_HUMAN	2307.2	2307.2	14886	2307.2	2307.2	2307.2	2307.2	4614.41	18994.7	2307.2	2307.2	2307.2	2307.2	2307.2	13529.4	2307.2	17583	2307.2	19671.4	2307.2	16263.2	2307.2	2307.2	12859	5	11	4403.66	7160.8	4687.83	6776.91
O60934	NBN	Nibrin	NBN_HUMAN	71665.9	44581.2	18548.1	18548.1	65940.5	48277.1	65277.7	54205.6	92577.1	79023.8	87553.6	78018.5	64398.4	76523.8	66901.6	44852.7	78130	37096.2	99721.7	53767.9	45381.9	53757.8	72692	51956.7	2	0	44593.5	66768.7	20651.5	17097.1
O60936	NOL3	Nucleolar protein 3	NOL3_HUMAN	75058.3	109689	121838	105780	60557.6	115279	39924.7	77410.9	96339.7	32239	38182.7	25291.5	41277.7	13832.3	32191.6	39514.8	39960.2	42601.6	45923.1	40793.3	52175.3	23729.8	38921.4	32951.5	0	0	98033.6	41847.8	22331.6	18327.3
O75019	LILRA1	Leukocyte immunoglobulin-like receptor subfamily A member 1;Leukocyte immunoglobulin-like receptor subfamily A member 3;Leukocyte immunoglobulin-like receptor subfamily B member 1	LIRA1_HUMAN;LIRA3_HUMAN;LIRB1_HUMAN	4828.02	4828.02	4828.02	4828.02	4828.02	4828.02	4828.02	39141.9	4828.02	57886.4	28142.3	4828.02	39098.7	4828.02	4828.02	82552	4828.02	54768.7	9656.04	4828.02	50041.1	32571.7	16896.9	53592.1	6	7	4828.02	27674.7	0	23817.8
O75037	KIF21B	Kinesin-like protein KIF21B	KI21B_HUMAN	1.66765e+06	491732	3.50929e+06	2.9012e+06	836123	2826468	1.15913e+06	940465	2.73064e+06	1.82098e+06	2.15564e+06	1.34682e+06	850229	2.68336e+06	3.18606e+06	591019	2015327	1.43263e+06	2.75607e+06	2.03587e+06	370776	2.94936e+06	6009784	1.94354e+06	0	0	2.03875e+06	2.05432e+06	1.11834e+06	1.25845e+06
O75044	SRGAP2	SLIT-ROBO Rho GTPase-activating protein 2	SRGP2_HUMAN	13570.6	66056.5	5921.16	57763.5	26594.1	5921.16	5921.16	5921.16	5921.16	27216.5	242383	17046.7	28180.6	38030.6	5921.16	29630.9	5921.16	14152.2	13273.3	5921.16	16342.3	14560.9	5921.16	11842.3	2	7	29304.5	27450.4	24183.6	53007.8
O75051	PLXNA2	Plexin-A2	PLXA2_HUMAN	3086.88	3086.88	3086.88	3086.88	19993.4	40992.6	26959.8	3086.88	3086.88	3086.88	12657.1	10826.1	3086.88	6173.75	3086.88	73107.8	3086.88	3086.88	20890.8	17853.6	16083.9	14922.4	16627.5	47050.1	4	7	12222.3	15820	14270.9	17757
O75054	IGSF3	Immunoglobulin superfamily member 3	IGSF3_HUMAN	80575.6	9541.34	432519	9541.34	64991.3	9541.34	9541.34	9541.34	20416.6	36519.8	36729.5	52446.5	52300.3	44185.4	45443	9541.34	28926.5	42913.4	19082.7	76499.5	9541.34	28906.3	27908.6	47185.2	3	4	101118	33201.6	150949	18043.8
O75063	FAM20B	Glycosaminoglycan xylosylkinase	XYLK_HUMAN	9241.73	9241.73	9241.73	9241.73	31399.8	9241.73	20750	19821	55770.1	19107.9	60314.3	45682.2	24516.2	82512.1	30398.9	34132.2	9241.73	59881.3	55509.7	115377	74196.4	28614.4	18483.5	113757	5	1	12934.7	48225.9	8257.81	31027.9
O75071	EFCAB14	EF-hand calcium-binding domain-containing protein 14	EFC14_HUMAN	19060.2	3914.76	3914.76	3914.76	3914.76	3914.76	3914.76	44380.4	3914.76	25305.3	20683.2	16842.5	9076.68	3914.76	26395.1	20383.9	3914.76	7829.53	18184.7	14812.5	10801.5	3914.76	21248.4	12999.7	5	5	6438.99	14917.6	5644.35	10369.8
O75083	WDR1	WD repeat-containing protein 1	WDR1_HUMAN	3.39119e+06	1.04117e+06	2296936	1.41671e+06	2.90687e+06	2282183	1.4691e+06	1.67704e+06	1.10361e+06	2135410	1931724	1.72136e+06	2.05202e+06	1.31433e+06	1960526	1.99119e+06	1.50466e+06	1996122	1.97298e+06	1.96818e+06	1.53329e+06	1.37158e+06	758032	2.14869e+06	0	0	2.22251e+06	1.70055e+06	805000	378237
O75084	FZD7	Frizzled-7;Frizzled-2	FZD7_HUMAN;FZD2_HUMAN	8453.44	32638.8	8453.44	107990	114015	145410	8453.44	8453.44	8453.44	8453.44	21502.1	16906.9	45090.6	8453.44	58087.1	31572.1	8453.44	66217.6	40445.5	41096	31249.6	8453.44	8453.44	8453.44	2	9	69493.6	23791.6	54829.4	18697.5
O75093	SLIT1	Slit homolog 1 protein	SLIT1_HUMAN	6335.73	6335.73	6335.73	220093	6335.73	251739	6335.73	6335.73	57282.2	6335.73	32455.7	6335.73	6335.73	6335.73	18507.2	6335.73	64488.6	123584	12671.5	89886.5	6335.73	625654	164930	17779.9	4	8	82862.5	69884.8	108610	142150
O75095	MEGF6	Multiple epidermal growth factor-like domains protein 6	MEGF6_HUMAN	3347.42	1.50381e+06	3347.42	3347.42	3347.42	3347.42	3347.42	776576	3347.42	3347.42	6694.83	3347.42	11731.4	3347.42	3347.42	41650.7	3347.42	8403.4	16147.6	11846.1	3347.42	3347.42	3347.42	7699.23	5	10	253424	50790.2	559189	176257
O75110	ATP9A	Probable phospholipid-transporting ATPase IIA	ATP9A_HUMAN	13445.4	237349	62989.4	53794.1	33295.4	39128	103701	12128.6	24963.9	118548	46871.6	65344.9	38631	20348.7	15166.5	64826.5	55013.7	40311	63352.6	54883.8	47885	35629.3	55813.6	90174.1	0	0	73333.6	52977.5	74999.6	28236.1
O75112	LDB3	LIM domain-binding protein 3	LDB3_HUMAN	58639.3	22823.4	3319.1	26699.5	45440.1	48666.9	3319.1	3319.1	58021.9	3319.1	16167.5	66820.4	3319.1	3319.1	3319.1	3319.1	3319.1	3319.1	60162	68741.6	3319.1	3319.1	3319.1	6638.19	1	12	34264.7	17576.7	18584	24780.2
O75113	N4BP1	NEDD4-binding protein 1	N4BP1_HUMAN	7662.66	3831.33	3831.33	3831.33	67367.1	24148.6	3831.33	21795	3831.33	3831.33	3831.33	16813.8	3831.33	27545.3	35065.5	3831.33	15471.4	49399.6	16419	3831.33	3831.33	19338.1	12869.7	3831.33	3	9	18445.4	13844.4	23032	12730.1
O75116	ROCK2	Rho-associated protein kinase 2	ROCK2_HUMAN	95166.8	211708	51516.9	250195	185838	128921	45306.6	10110.5	20221.1	104762	72150.1	82519.4	81134.4	34789.1	37976.4	62277.4	30110.4	58591.6	72523.4	62809.9	64690.5	40225.8	25468.3	59064.9	0	1	153891	53596.2	68544.8	24090.6
O75122	CLASP2	CLIP-associating protein 2	CLAP2_HUMAN	57232.8	7945.73	30428.9	7945.73	73896	30776.7	37844.6	27604.8	37983.8	36265.9	87797.2	44764.6	23310	35045.2	29765.7	7945.73	15891.5	29501.8	62847.7	19553.8	34602.7	43942.8	30610.6	20017.5	2	1	34704.3	34738.7	24184.2	17613.5
O75127	PTCD1	Pentatricopeptide repeat-containing protein 1, mitochondrial	PTCD1_HUMAN	1070.74	1070.74	1070.74	1070.74	1070.74	1070.74	4956.46	1070.74	48947.3	2804.92	1070.74	24723.6	2801.14	1070.74	6019.37	1070.74	5943.88	1070.74	2141.49	1070.74	1070.74	1070.74	24091.4	2273.62	6	8	1070.74	7403.84	0	12318.8
O75128	COBL	Protein cordon-bleu	COBL_HUMAN	116979	7672.01	7672.01	98025.3	26631.3	77705.8	111374	7672.01	7672.01	43143.8	46976.4	37116.7	7672.01	15344	7672.01	59213.4	83294.2	54219.9	58329.6	73513.8	7672.01	7672.01	101250	24494.1	2	6	55780.9	41905.7	43759.1	33225.8
O75131	CPNE3	Copine-3	CPNE3_HUMAN	770222	513989	758453	631662	936213	454724	404880	669276	609955	957863	1.01378e+06	630013	604740	537018	750354	732045	834899	626170	1.1547e+06	748504	619894	780387	781525	829725	0	0	677544	738096	163579	174513
O75143	ATG13	Autophagy-related protein 13	ATG13_HUMAN	38319.7	8717.26	4358.63	4358.63	27859.9	4358.63	28158.1	15443.5	20580.9	25776.3	4358.63	41831.3	21311.6	4358.63	4358.63	4358.63	4358.63	108328	56967	67461.5	44993.1	26001.9	4358.63	4358.63	3	7	14662.1	27075.8	13464.1	27378.5
O75146	HIP1R	Huntingtin-interacting protein 1-related protein	HIP1R_HUMAN	21656.3	556.989	556.989	556.989	556.989	556.989	51069	556.989	38986.7	56358.1	23456.9	41083	33915.2	556.989	15681	556.989	556.989	1113.98	32222	36714.2	556.989	3826.51	25120.8	59484	5	5	4073.54	23434.2	7863.25	20583.8
O75150	RNF40	E3 ubiquitin-protein ligase BRE1B	BRE1B_HUMAN	7380.63	7380.63	7380.63	30352.8	7380.63	7380.63	141825	7380.63	41823.1	107405	124563	93669.6	91908.7	25400.8	37398.7	7380.63	7380.63	7380.63	75652.1	24382.2	7380.63	7380.63	14761.3	19778	5	6	11209.3	46825.1	8561.24	44701.2
O75151	PHF2	Lysine-specific demethylase PHF2	PHF2_HUMAN	39262	8933.11	45448.1	8933.11	8933.11	8933.11	73014.1	8933.11	37043.5	126237	40133.2	42099.4	94569.8	101955	54100.8	8933.11	8933.11	8933.11	131146	23473.1	17866.2	37546.5	41804.9	52300.4	4	4	20073.8	50501.2	15856.1	38486.5
O75152	ZC3H11A	Zinc finger CCCH domain-containing protein 11A	ZC11A_HUMAN	35362.5	10363.8	20727.6	10363.8	44628.4	10363.8	60366	33070.2	37224.6	102795	51345.2	47750.8	70299.2	57297.6	54283.1	22165.8	10363.8	46785.9	54550	28517.3	37373.7	30646.7	47906.1	39366.8	3	1	21968.3	46228.2	13530.3	19816.9
O75153	CLUH	Clustered mitochondria protein homolog	CLU_HUMAN	63791.9	56291.5	9254.02	9254.02	76911.6	18508	109829	116567	110770	85126.4	204778	93604.7	56463.4	19389.8	240415	128382	99572.9	43405.5	116490	95624.7	58136.8	68811.6	118893	78760.4	2	0	39001.8	102501	27509.1	51401.4
O75155	CAND2	Cullin-associated NEDD8-dissociated protein 2	CAND2_HUMAN	16695.3	3007.82	3007.82	45932.5	17578.9	22068.1	3007.82	8515.23	6015.64	3007.82	28524.2	3007.82	9062.45	3007.82	3007.82	21209.2	3007.82	7528.26	9792.31	3007.82	3007.82	7431.87	3007.82	10672.2	2	9	18048.4	7545.66	14423.2	6800.89
O75165	DNAJC13	DnaJ homolog subfamily C member 13	DJC13_HUMAN	53511	156066	20417.9	110181	67108.2	57483.2	44638.3	29773.3	45301.9	77377.2	56844.3	63110.7	57077.7	35719.1	63435.8	79910.8	48464.7	40583.6	38382.7	52078.6	54146.6	20378.2	24649.5	31554.6	0	0	77461.3	47968.2	43937.9	16314.5
O75170	PPP6R2	Serine/threonine-protein phosphatase 6 regulatory subunit 2	PP6R2_HUMAN	20427.8	21095.1	3222.12	3222.12	17414.7	3222.12	22837.5	15961.6	18025.3	3222.12	3222.12	16281.4	3222.12	6444.24	10531.4	20932	3222.12	16674.2	21875.9	9915.05	23203.5	26994.9	14350.1	26407.2	3	4	11434	14629	8289.53	8067.63
O75175	CNOT3	CCR4-NOT transcription complex subunit 3	CNOT3_HUMAN	83223.2	39760.9	80280.8	312892	68940.2	98172	115230	99740	153750	53312.4	107454	101428	69756.3	166185	110258	75697.1	203676	70669.2	184848	141391	88551.7	110660	122809	111915	0	0	113878	115963	90769.3	39574.8
O75190	DNAJB6	DnaJ homolog subfamily B member 6	DNJB6_HUMAN	67432.4	46417.3	128576	65701.3	39716.1	80468	71044.6	93691.4	93821.1	44171.9	40320.5	30939.9	17341.1	112253	164209	73258.1	56601.2	48172.5	57946.8	51460.1	50405.2	31768	93620.2	40700.6	0	0	71385.1	65095.9	28946.8	34658.5
O75191	XYLB	Xylulose kinase	XYLB_HUMAN	30710.6	8318.07	8318.07	8318.07	8318.07	66079.2	8318.07	31399.5	52537.9	8318.07	8318.07	8318.07	22047.4	8318.07	46652.8	31709.6	8318.07	23013.5	19295.9	42654	8318.07	16636.1	71810.8	36489.4	4	7	21677	25137.4	21474.8	18274
O75208	COQ9	Ubiquinone biosynthesis protein COQ9, mitochondrial	COQ9_HUMAN	21420.6	167354	62965.6	74295.5	44266	5011.51	10023	46323.9	20036.5	5011.51	41616.7	27626.2	49276.5	24429.1	5011.51	11681.8	5011.51	67325.4	41777.1	30699.4	5011.51	22801	27259.2	5011.51	1	5	62552.3	24774.1	52374.8	18052.1
O75223	GGCT	Gamma-glutamylcyclotransferase	GGCT_HUMAN	226379	80938.1	277671	83604.7	83302.4	184174	335636	125904	388910	164778	204066	252671	242670	274609	371529	140262	534594	235736	291985	513881	221571	455425	540949	304183	0	0	156012	311075	78221	128003
O75251	NDUFS7	NADH dehydrogenase [ubiquinone] iron-sulfur protein 7, mitochondrial	NDUS7_HUMAN	351169	103868	463221	40600.1	188264	710271	371088	516354	518534	303204	241946	225839	213312	390696	564007	408311	208352	228267	261817	207056	206448	445250	402675	308257	0	0	309566	334523	229229	117454
O75306	NDUFS2	NADH dehydrogenase [ubiquinone] iron-sulfur protein 2, mitochondrial	NDUS2_HUMAN	268065	327601	276903	287978	256447	445906	315157	469896	422512	340160	386942	383997	369047	427613	337858	403398	391054	320564	252863	217051	224086	402736	219235	356165	0	0	310483	346685	64531.3	73819.5
O75312	ZPR1	Zinc finger protein ZPR1	ZPR1_HUMAN	49808.7	128444	48074.5	121057	75693.7	66762.7	57684.6	84204.9	62796.9	75715.3	49973.7	63995.7	50276.6	76009.8	64491.6	70604.5	52056.8	36730.7	83817.3	49398	47438	74070.5	81981.6	66192.8	0	0	81640	63746.6	31991.8	13652.2
O75317	USP12	Ubiquitin carboxyl-terminal hydrolase 12	UBP12_HUMAN	47483.1	51947.3	58806.2	147578	68853.8	226192	71217.8	145585	50978	109408	54637.5	53919.8	49100.2	73953.1	329238	163159	60983.6	77380.6	141823	82307.9	53946.1	79216.2	58116.1	207775	0	0	100143	103486	65729.5	70390.8
O75323	NIPSNAP2	Protein NipSnap homolog 2	NIPS2_HUMAN	831397	402247	1954873	736917	629120	915919	679630	769762	1.6326e+06	1.18491e+06	878109	931992	668159	757114	1.4565e+06	836833	1.71076e+06	1.50288e+06	1.07537e+06	1.02374e+06	1.09225e+06	970065	1.65871e+06	1.29331e+06	0	0	911746	1.11793e+06	494068	338047
O75339	CILP	Cartilage intermediate layer protein 1	CILP1_HUMAN	136950	507686	17831.1	433643	291103	235487	52330.4	125988	17831.1	98586.2	35662.2	36807.8	50567.5	36480.1	46653.5	44760.4	791335	1.32603e+06	62255.9	55494.1	284639	78447.7	54894.9	101150	1	1	270450	183328	166433	327135
O75340	PDCD6	Programmed cell death protein 6	PDCD6_HUMAN	2.38511e+06	2.34374e+06	3.65689e+06	3.03007e+06	972315	4489459	1.33632e+06	2.50855e+06	1.70072e+06	1.8801e+06	2.70069e+06	703349	1.06198e+06	2.81897e+06	2.51729e+06	2.19145e+06	2.2892e+06	1.80852e+06	1.32526e+06	5.24685e+06	1.82211e+06	2.57994e+06	4.66472e+06	2.80788e+06	0	0	2.81293e+06	2.33133e+06	1.10764e+06	1.10788e+06
O75347	TBCA	Tubulin-specific chaperone A	TBCA_HUMAN	533916	180458	1091832	410146	642663	629578	1.16573e+06	1.35856e+06	709196	1.74631e+06	831882	613212	530250	1.40819e+06	1.56259e+06	497809	756242	388559	1.4156e+06	654174	659983	945175	820882	701714	0	0	581432	931448	276572	395258
O75348	ATP6V1G1	V-type proton ATPase subunit G 1	VATG1_HUMAN	205540	371663	266086	487965	161618	319817	527454	532633	618403	482646	490822	368133	348944	416275	533776	438255	552909	377450	423257	621860	366136	348171	384884	509145	0	0	302115	463397	108055	87286.7
O75351	VPS4B	Vacuolar protein sorting-associated protein 4B	VPS4B_HUMAN	135023	128855	59915.2	180327	106481	219556	146949	171598	175645	43734.7	198371	199114	172415	147122	153622	167195	220400	197839	342825	276820	224137	145092	220424	258176	0	0	138359	192304	51031.6	61677.9
O75352	MPDU1	Mannose-P-dolichol utilization defect 1 protein	MPU1_HUMAN	341555	895858	81687.2	543276	330754	340670	946373	322360	218231	511538	384881	376908	349386	613738	423137	963962	534962	330106	416128	606243	491383	383174	469369	398483	0	0	422300	485576	250490	192232
O75355	ENTPD3	Ectonucleoside triphosphate diphosphohydrolase 3	ENTP3_HUMAN	19574.8	992.303	6183.79	992.303	1984.61	992.303	992.303	992.303	992.303	992.303	992.303	992.303	2418.58	992.303	992.303	992.303	6293.87	4070.93	15877.3	992.303	4643.69	9146.74	992.303	7305.64	3	11	5120.01	3370.67	6720.81	3937.34
O75365	PTP4A3	Protein tyrosine phosphatase type IVA 3	TP4A3_HUMAN	6013.52	255.05	612.64	255.05	255.05	255.05	255.05	255.05	17007.7	255.05	7520.81	255.05	6872.5	639.65	8153.21	255.05	255.05	255.05	255.05	3802.5	255.05	3859.26	510.101	255.05	4	10	1274.39	2828.68	2123.42	4385.44
O75367	H2AFY	Core histone macro-H2A.1	H2AY_HUMAN	9670727	1.58101e+06	13383064	4.34993e+06	5.15471e+06	3.59737e+06	9955868	4.87983e+06	6.81205e+06	14995849	5875057	6622039	13770996	23392564	9931613	3.62419e+06	5060008	4276619	4407348	5672923	3.13307e+06	7076647	14695300	8162005	0	0	6.28947e+06	8.46355e+06	4.00455e+06	5.1088e+06
O75368	SH3BGRL	SH3 domain-binding glutamic acid-rich-like protein	SH3L1_HUMAN	1.89758e+06	1.13608e+06	1.66708e+06	3.18486e+06	624788	880815	593091	943415	860430	531140	727309	500264	509330	154435	694732	945964	769313	848414	275703	359601	476165	427448	460843	575215	0	0	1.5652e+06	591823	844696	219765
O75369	FLNB	Filamin-B	FLNB_HUMAN	275342	186495	155761	160981	238074	522994	702476	153924	186159	812235	927709	919850	575019	127606	284968	653833	180917	169313	347539	446928	223985	142086	247490	675988	0	0	256608	432112	126416	277235
O75376	NCOR1	Nuclear receptor corepressor 1	NCOR1_HUMAN	48369.3	4777.11	4777.11	4777.11	44779.5	32760.9	68627.8	4777.11	4777.11	36030.7	43620.7	46611.9	49158.5	9554.22	45339.2	4777.11	4777.11	30404.5	26935.5	4777.11	4777.11	4777.11	4777.11	4777.11	3	9	23373.5	22182.1	19186	20609.4
O75380	NDUFS6	NADH dehydrogenase [ubiquinone] iron-sulfur protein 6, mitochondrial	NDUS6_HUMAN	275020	131919	358358	91750.6	94942.7	170257	219921	288985	389595	45875.3	187034	152584	156323	118965	270446	376787	192441	230687	269553	168452	168780	347784	253589	230942	0	1	187041	226041	98295.6	87047.9
O75381	PEX14	Peroxisomal membrane protein PEX14	PEX14_HUMAN	40418.2	35654.8	76706.1	14308.6	32763.9	63071.5	59142	57487.6	69430.3	81544.7	33057.9	33615.9	31197.7	72916.7	113646	53252.2	97656.8	56577.1	111002	62140.9	28617.3	56448.4	167034	48877.4	1	0	43820.5	68535.8	20508.2	34321.5
O75382	TRIM3	Tripartite motif-containing protein 3	TRIM3_HUMAN	56176.8	2875.51	120439	2875.51	27814.1	34946	27026.9	27368.6	18976.8	21462.1	24931	20081.2	25412.1	2875.51	13400.1	22353	40890.4	23524.6	26061	2875.51	29844.2	19881.6	5751.02	34952.4	2	2	40854.4	21537.1	40121	9895.65
O75390	CS	Citrate synthase, mitochondrial	CISY_HUMAN	1.29552e+06	1.02264e+06	861378	1148746	782721	723046	1.57713e+06	1.26338e+06	1.48006e+06	1.2341e+06	843218	960390	1080364	1664662	1.21095e+06	738351	977863	946546	981760	1.24269e+06	740520	918404	1.01185e+06	913957	0	0	972342	1.09923e+06	203514	262669
O75394	MRPL33	39S ribosomal protein L33, mitochondrial	RM33_HUMAN	57719.4	47528	70526.6	78432.8	28718.3	14359.1	63075.9	95120.5	149384	55347	95886.9	73701.3	60934.7	88401.1	70263.2	56423.3	235296	128385	58386.3	103379	76111.2	74436.2	126452	89139.1	1	0	49547.4	94451.3	22425.5	43020.5
O75396	SEC22B	Vesicle-trafficking protein SEC22b	SC22B_HUMAN	595626	1.0656e+06	592075	848968	454929	701686	606116	1.05302e+06	614870	671782	661735	674968	598720	1.06095e+06	964721	891241	1.20379e+06	434952	361426	364640	499273	386364	474299	446861	0	0	709813	664985	199114	255335
O75400	PRPF40A	Pre-mRNA-processing factor 40 homolog A	PR40A_HUMAN	120352	231288	97314.6	18222.9	62847.9	18222.9	155136	88642.1	102237	85991.9	105444	83990.1	104387	129853	94036.6	18222.9	18222.9	82953.8	136237	36445.9	41442.9	80087.9	135816	77337.1	2	2	91374.6	87582.4	72991.7	38345.1
O75410	TACC1	Transforming acidic coiled-coil-containing protein 1	TACC1_HUMAN	40788.6	69657.3	79549.4	10585.5	146649	56454.6	60344.7	59776.5	52015.5	67522.6	65299.6	57671.8	55656	24472.5	50568.6	72585.8	25641.5	54609.8	30958.1	52463.1	33666.8	37612.3	6999.04	40938.6	0	0	67280.7	47155.7	41810.7	16980
O75414	NME6	Nucleoside diphosphate kinase 6	NDK6_HUMAN	56941.8	8861.43	67844.6	8861.43	8861.43	8861.43	63185	47404.9	60580.2	8861.43	61367.1	17722.9	27731.7	8861.43	38207.9	40678.8	8861.43	52795.4	61603.6	22447.6	50435.5	37856.3	93299.2	46912.6	4	3	26705.4	41600.7	25430.6	22268.9
O75420	GIGYF1	GRB10-interacting GYF protein 1	GGYF1_HUMAN	43631.9	102437	62708.7	12916.6	52660.3	12916.6	55004.7	12916.6	41040	55432.4	31684	35647.6	36552.7	12916.6	47058.4	12916.6	36397.9	32596.6	33570.2	30431.7	12916.6	25833.2	29090.5	31612.9	2	4	47878.6	31867.7	30773.8	12798.8
O75427	LRCH4	Leucine-rich repeat and calponin homology domain-containing protein 4	LRCH4_HUMAN	25147.1	334559	4697.38	2348.69	73473	148714	37530.3	81636.1	99904.2	88971.7	58342.3	77674.9	87125.1	2348.69	114076	74390.5	137988	27138.3	79252.1	85901.4	62815.4	18108.4	75061.1	88092.4	1	1	98156.4	72019.8	117115	32738.3
O75431	MTX2	Metaxin-2	MTX2_HUMAN	29899.6	93020	74792	55663.4	14359	62372.5	66748	73231.4	149334	14359	28874.9	83835.8	28718.1	106722	74159.5	80450.2	83524.6	34959	91587.6	59004	99773.2	61433.9	118480	94671.9	1	1	55017.7	74992.6	26374.7	33283.8
O75436	VPS26A	Vacuolar protein sorting-associated protein 26A	VP26A_HUMAN	306507	432287	206601	395318	301009	408207	201072	269270	174185	263480	190471	149207	193690	362044	252083	226742	450077	194642	129955	181116	191797	214802	147134	191584	0	0	341655	221297	78155.9	76270.7
O75438	NDUFB1	NADH dehydrogenase [ubiquinone] 1 beta subcomplex subunit 1	NDUB1_HUMAN	205041	158812	39224.5	229059	78449	245260	187916	257140	217792	219249	165966	124933	152480	141813	229910	208119	104418	121481	113485	175570	39224.5	160321	185274	96432.8	1	1	159308	161196	76706	53821.3
O75439	PMPCB	Mitochondrial-processing peptidase subunit beta	MPPB_HUMAN	162308	125184	115626	42143	116432	161954	164347	225934	257374	276439	212706	275165	198865	229199	202623	70361.4	236955	126340	224478	138071	116625	176005	260883	131441	0	0	120608	195767	40142.2	58401.9
O75448	MED24	Mediator of RNA polymerase II transcription subunit 24	MED24_HUMAN	13260.9	22963.4	8445.57	13378.7	6805.64	4829.91	26131	13162	18418.5	26355	21318	16597.8	10838.8	18479.7	18263	6751.53	9330.71	7110.63	24567.8	5946.51	9338.19	9319.7	18875	11503.5	0	0	11614	15128.2	5969.62	6572.82
O75449	KATNA1	Katanin p60 ATPase-containing subunit A1	KTNA1_HUMAN	33491.1	2407.74	2407.74	2407.74	32045.4	2407.74	53556.6	59719.7	39549.6	2407.74	4815.47	27326	2407.74	84249.5	38351.5	18131.9	23863.8	2407.74	74799	34037.6	59350.2	68286.4	33844.8	39077.7	4	3	12527.9	37010.2	14318.2	24954.6
O75475	PSIP1	PC4 and SFRS1-interacting protein	PSIP1_HUMAN	69040.9	46255.6	232207	109065	96148	59191.4	111930	121313	147251	159095	140028	109395	205878	429425	200435	31134.3	93192	66569.5	184131	86558.1	61762.3	103225	232449	106981	0	0	101985	143931	62000.4	86705.5
O75477	ERLIN1	Erlin-1	ERLN1_HUMAN	99108.2	214782	40779.2	191322	195223	262589	111831	32867.1	16433.6	246340	46812.7	57802.6	75998.9	51953.6	70628.5	94463.3	76018.6	59964.5	75358.1	68825.9	129688	92701.1	38546.5	150470	0	1	167301	83150.2	74552.9	51282.3
O75486	SUPT3H	Transcription initiation protein SPT3 homolog	SUPT3_HUMAN	10560.6	19798.9	14909.1	2375.63	4751.26	11177.6	14131.2	22700.6	25801.9	6452.3	7541.17	7481.28	7187.58	21172.3	20480.6	7934.55	12236.4	8622.38	20230.9	5260.49	6849.02	21023.9	41106.1	10597.5	1	0	10595.5	14822.8	5850.52	9173.19
O75487	GPC4	Glypican-4	GPC4_HUMAN	9303.86	1567.19	26191.1	1567.19	47167.2	45585.3	1567.19	1567.19	6160.6	1567.19	1567.19	3950.59	60005.6	1567.19	193829	26235.6	1567.19	21020.4	26107	27422.3	23340.4	17889	3134.38	9405.04	2	6	21897	23772.4	19163.1	43838.8
O75489	NDUFS3	NADH dehydrogenase [ubiquinone] iron-sulfur protein 3, mitochondrial	NDUS3_HUMAN	965262	1.61192e+06	1.46888e+06	1.57701e+06	764542	1263347	1.1585e+06	1.65877e+06	1.88545e+06	1.00774e+06	1.06811e+06	1088063	1.12238e+06	1.7128e+06	1.22913e+06	1.1097e+06	1.24241e+06	684719	661285	898047	506506	1007032	974614	789014	0	0	1.27516e+06	1.10024e+06	315953	352322
O75493	CA11	Carbonic anhydrase-related protein 11	CAH11_HUMAN	3854.97	3854.97	3854.97	3854.97	3854.97	16779.5	3854.97	7709.95	90930.9	3854.97	27268.9	16984.9	3854.97	3854.97	3854.97	3854.97	76893.8	3854.97	15909.8	127251	3854.97	3854.97	3854.97	3854.97	5	11	6009.06	22519.7	4816.69	35554.1
O75494	SRSF10	Serine/arginine-rich splicing factor 10	SRS10_HUMAN	1.7281e+06	701285	1.60522e+06	863688	580502	647535	1.16225e+06	1.28584e+06	1.43914e+06	1487984	1.07883e+06	565238	1037572	2661953	1.53388e+06	711537	750061	649326	782778	694697	523455	1.10587e+06	892749	403662	0	0	1.02106e+06	1.0426e+06	465794	514488
O75503	CLN5	Ceroid-lipofuscinosis neuronal protein 5	CLN5_HUMAN	23888.5	36979.6	11104.4	11104.4	11104.4	33900.4	140405	33624.3	41017.8	77049.8	81189.7	110450	11104.4	105691	48314.4	79512.3	86986.2	36205.9	32091.6	48117.7	22208.8	55388.7	78306.1	35981.5	3	1	21347	62424.7	10978.5	33559
O75521	ECI2	Enoyl-CoA delta isomerase 2, mitochondrial	ECI2_HUMAN	124176	26928.9	74767.9	29525.1	41584.5	50157.5	28788.2	50355.6	48167.3	20208.9	18356	19566.9	21791.9	48335	12280.5	36207.5	37737.4	28987.8	24012.6	6140.26	21477.2	37268.7	33001.5	29524.2	0	1	57856.6	29011.5	33584.4	12077
O75525	KHDRBS3	KH domain-containing, RNA-binding, signal transduction-associated protein 3	KHDR3_HUMAN	375887	196304	120267	302809	156780	146146	312288	306790	676717	206954	414057	190912	311408	172996	1.02037e+06	260182	39554.5	150704	469420	715523	279247	505036	96595.5	86500.7	0	0	216366	345292	92229.9	246807
O75530	EED	Polycomb protein EED	EED_HUMAN	11783.3	1880.54	1880.54	1880.54	8672.23	1880.54	52327	33178	65767	72962.8	38622.7	29170.6	32879.7	118481	55411.2	3761.08	19455.4	8947.59	31419.9	28100.3	22606.5	30136.3	84343	29159.1	4	0	4662.94	42040.5	4036.09	27727.9
O75531	BANF1	Barrier-to-autointegration factor	BAF_HUMAN	717530	1.87342e+06	1.49459e+06	1542486	427721	1.80344e+06	288148	528403	534689	222515	177998	328813	393771	543269	580777	494302	838435	447503	335510	500397	334715	306918	458696	437503	0	0	1.30986e+06	430687	544439	149941
O75533	SF3B1	Splicing factor 3B subunit 1	SF3B1_HUMAN	179360	164367	106389	292118	222202	145166	265638	159000	151197	261629	259119	239741	237468	271880	167748	92342.5	81073.9	115425	371440	132927	122410	158975	166846	153831	0	0	184934	189372	59276.5	74733.5
O75534	CSDE1	Cold shock domain-containing protein E1	CSDE1_HUMAN	82795.3	39298.4	33943	54455.6	95417.6	97099.1	100793	114517	83564.2	161564	130557	146912	127310	45224.6	79785.2	81921.6	86318.8	54205.4	111178	98811.4	88878.5	77603.1	118064	107229	0	0	67168.2	100802	25756.4	29145.9
O75554	WBP4	WW domain-binding protein 4	WBP4_HUMAN	32692.7	7650.48	7650.48	7650.48	7650.48	7650.48	69618.5	7650.48	7650.48	7650.48	18625.6	30071.8	7650.48	96570.2	7650.48	7650.48	33449.9	20924.3	23301.5	7650.48	7650.48	15301	7650.48	7650.48	5	10	11824.2	21353.8	9332.7	23729
O75569	PRKRA	Interferon-inducible double-stranded RNA-dependent protein kinase activator A	PRKRA_HUMAN	180588	229008	139823	188913	174693	107881	104736	167461	169152	103050	154538	127436	166149	115773	116460	98814	110518	84918.9	160988	81508.3	134459	250264	117843	177156	0	0	170151	135624	38172.7	40540.6
O75582	RPS6KA5	Ribosomal protein S6 kinase alpha-5	KS6A5_HUMAN	79985	41259.3	6695.31	6695.31	52089.4	15048.2	18962	42783	35970.7	84740.7	57263.8	40542.5	33155.5	40529.3	55286.7	31692.2	6695.31	32883.3	72892.3	37588.7	23969.4	35698.8	13390.6	73728.1	2	1	33628.8	40987.4	26907.2	20368.3
O75586	MED6	Mediator of RNA polymerase II transcription subunit 6	MED6_HUMAN	35670.4	25715.2	47790.9	20560	25659	30806.1	59998.7	56427.6	48663.4	54675	31551.9	21062.1	26474.4	77173.5	60866.3	21185.7	21307.4	13009.3	27024.8	22057.4	24800.7	59580.6	39639.4	29046.4	0	0	31033.6	38585.8	8843.34	18274.4
O75592	MYCBP2	E3 ubiquitin-protein ligase MYCBP2	MYCB2_HUMAN	10256.2	20512.4	10256.2	10256.2	62094.1	10256.2	59721	23162.6	22155.7	10256.2	39852.3	51477.9	39507.5	10256.2	10256.2	29755.1	706931	33667.4	39922.5	30432	36427.4	21033.2	10256.2	24736.8	4	4	20605.2	66656	18928.6	155904
O75594	PGLYRP1	Peptidoglycan recognition protein 1	PGRP1_HUMAN	4669.44	75495.4	21390.9	4669.44	4669.44	34653	29123.1	29461.7	17239	129395	93443.5	16758.3	17530.6	9338.87	39095.6	19086.9	79995.6	248014	10855.9	167798	48046.6	69692.8	20385.7	16315.4	3	0	24257.9	58976.4	25471.2	63016.6
O75607	NPM3	Nucleoplasmin-3	NPM3_HUMAN	43100.6	4265.02	4265.02	4265.02	4265.02	4265.02	4265.02	69100.8	59792.3	4265.02	10929.6	20384	32615.6	4265.02	14699	8530.03	4265.02	21859.4	15604.2	17600	34714.6	19754	52428.1	11281.5	5	4	10737.6	22575.2	14473.2	19205.4
O75608	LYPLA1	Acyl-protein thioesterase 1	LYPA1_HUMAN	298812	125430	235033	109927	114723	112198	292864	324737	571078	488679	328597	337309	278267	316247	346700	271384	280389	102822	631958	343229	185718	248232	656418	313878	0	0	166021	351028	73845.3	142032
O75610	LEFTY1	Left-right determination factor 1	LFTY1_HUMAN	344603	305375	2.08047e+06	994375	117031	1.42954e+06	9472.29	89126.7	125535	9472.29	50257.2	18944.6	78540.2	9472.29	77286.7	9472.29	109415	546618	102257	74797.5	160951	151778	171619	2.31125e+06	0	4	878566	228126	701803	519050
O75616	ERAL1	GTPase Era, mitochondrial	ERAL1_HUMAN	10231.3	2943.29	5886.59	2943.29	2943.29	2943.29	24388.1	29429.4	78081.4	30983.5	48054.3	51467.6	2943.29	25713.3	21321.9	2943.29	16451.1	8600.54	23581.3	2943.29	11922.8	21264.8	48912.1	17303.5	4	3	4648.52	25905.9	2718.21	19328
O75628	REM1	GTP-binding protein REM 1	REM1_HUMAN	73489.4	25296.6	6568.13	129319	96638.3	6568.13	45311.4	89497.9	85697.1	6568.13	21888.8	30558.2	35019.8	6568.13	19296.5	6568.13	54449.8	38529.6	13136.3	19993.1	67983.1	24112.4	53192	43694.8	2	3	56313.3	36781.4	46836.9	24899.5
O75629	CREG1	Protein CREG1	CREG1_HUMAN	79019.2	2504.28	114737	2504.28	131925	2504.28	2504.28	46906.1	89628.2	182035	78927.9	53760.1	77677	5008.56	2504.28	2504.28	2504.28	175576	47027.5	139864	2504.28	33278.9	2504.28	2504.28	3	7	55532.3	52623.3	55269.9	58904.3
O75635	SERPINB7	Serpin B7	SPB7_HUMAN	709.403	31354.5	709.403	8181.42	5935.14	709.403	8230.44	17948.7	709.403	15824.7	1418.81	709.403	709.403	709.403	709.403	709.403	709.403	4191.19	709.403	22573.7	709.403	20972.5	709.403	709.403	3	11	7933.21	5497.96	10871.7	7712.72
O75636	FCN3	Ficolin-3	FCN3_HUMAN	12006.8	48017.3	12006.8	43275.3	12006.8	12006.8	12006.8	62299.4	41149	12006.8	12006.8	12006.8	12006.8	12006.8	36755.1	12006.8	28468.2	44502	24013.6	12006.8	31008.9	41630.9	12006.8	42772.5	4	9	23220	25592.3	15916.8	15501.3
O75643	SNRNP200	U5 small nuclear ribonucleoprotein 200 kDa helicase	U520_HUMAN	207615	69155.1	126077	95515.8	257715	184122	426664	196049	116150	366539	247541	209057	223558	307998	250278	88864.9	83246.2	81256.3	192260	128988	99019.6	141853	163862	106753	0	0	156700	190552	65693.6	97298
O75663	TIPRL	TIP41-like protein	TIPRL_HUMAN	126844	150271	130632	82773	40130.9	89026.7	87083.3	123513	103930	93992.3	57730.3	41550.7	60265.9	161694	97009.1	73481.7	113601	70812.2	93610.1	112859	99603	163429	269562	57943.6	0	0	103280	104537	36794.6	51363.3
O75674	TOM1L1	TOM1-like protein 1	TM1L1_HUMAN	5186.88	5186.88	5186.88	5186.88	5186.88	5186.88	89653.8	5186.88	128208	200249	62569.8	45035.1	59087.2	62522.4	42297.3	104538	54717.8	5186.88	100906	35944	10373.8	36897	122397	65381.6	6	2	5186.88	68397.2	0	48117
O75676	RPS6KA4	Ribosomal protein S6 kinase alpha-4	KS6A4_HUMAN	26039.3	7906.57	3112.52	3112.52	25091.9	3112.52	3112.52	3112.52	25654.3	3112.52	19505.1	3112.52	13880.2	3112.52	28354.5	3112.52	3112.52	15985.9	3112.52	3112.52	6225.03	11810.8	3112.52	19416.5	3	10	11395.9	9553.2	10165.5	8498.89
O75688	PPM1B	Protein phosphatase 1B	PPM1B_HUMAN	152209	32181.1	168163	34844.5	83602	116756	140428	105510	213854	181356	116287	175200	112386	256597	70468.8	99690	132994	124131	216005	159032	210728	168524	433186	247679	0	0	97959.2	175781	52822.4	80876
O75694	NUP155	Nuclear pore complex protein Nup155	NU155_HUMAN	62965.5	82541.1	37812.3	121231	63271.7	81362.7	79753.2	72697	56498.6	68626.3	57064.5	45211.9	55516.5	74069.7	69248.4	29507.9	44887.9	37354	66504.8	48490.9	46750.1	73932.5	111856	42851.5	0	0	74864	60045.7	25494.5	18808.2
O75695	RP2	Protein XRP2	XRP2_HUMAN	51113.1	170728	90181.4	258103	113890	115023	64871.3	73070.1	90472.1	95374.6	65325.9	77104.2	52309.7	125765	141925	67432.2	64604.9	94576.7	86399.7	141468	68459.1	65949.7	75809.7	81180.7	0	0	133173	85116.6	66208.3	25655.3
O75717	WDHD1	WD repeat and HMG-box DNA-binding protein 1	WDHD1_HUMAN	8987.35	17974.7	8987.35	8987.35	8987.35	8987.35	73453.4	62818.5	33530.8	8987.35	64218.9	23622.7	206391	120517	21160.1	8987.35	62335.3	8987.35	122958	8987.35	58284.7	56669.5	74890	72184.1	5	4	10485.2	60499.1	3349.39	49210.3
O75718	CRTAP	Cartilage-associated protein	CRTAP_HUMAN	112253	213745	46314.1	162196	83774.1	93508	118704	192057	104575	200945	151503	122534	203051	68526.3	78911.5	147391	78728.5	123346	160535	112089	137226	87368.1	29358.6	102293	0	0	118632	123286	54865.3	45998.3
O75746	SLC25A12	Calcium-binding mitochondrial carrier protein Aralar1	CMC1_HUMAN	266931	144522	298811	199883	361343	324447	489534	274700	295598	547547	383331	533918	497943	326373	301079	581424	302303	301378	285499	185711	337390	228703	455931	286542	0	0	265990	367495	73837.9	115676
O75781	PALM	Paralemmin-1	PALM_HUMAN	289426	239204	284867	700342	663988	594125	162973	232232	85147.1	128017	94814.9	163270	157629	43951.4	137099	185437	244619	444095	148460	147245	389785	158188	224066	243180	0	0	461992	188345	194019	96692.1
O75787	ATP6AP2	Renin receptor	RENR_HUMAN	37969.4	8101.91	81480.5	8101.91	45454	57541.8	103875	16203.8	275786	134400	103834	106408	63780.6	116592	93337	40488.8	98398.8	74284.4	105365	528198	81369	35874.6	147679	141206	2	0	39774.9	125949	26130.7	111730
O75791	GRAP2	GRB2-related adapter protein 2	GRAP2_HUMAN	40598.6	30440.9	1513.42	1513.42	1513.42	1513.42	49689.4	89967.6	36572.1	71843.6	1513.42	12355.7	1513.42	1513.42	86480.6	56153.1	114664	38162.7	3026.83	8672.83	16323.4	31252	8535.73	55868.8	4	3	12848.9	38006	16296.7	34139.8
O75792	RNASEH2A	Ribonuclease H2 subunit A	RNH2A_HUMAN	41234.6	44697.3	67456.2	20617.3	73161.3	43555.8	118367	83445.5	141420	115054	81981.9	123236	78332.6	408387	139648	57878.9	110365	57928.8	152078	146687	171348	154324	152754	116203	1	0	48453.7	133858	17495.9	74371
O75794	CDC123	Cell division cycle protein 123 homolog	CD123_HUMAN	8903.2	4451.6	4451.6	4451.6	19292.8	20131.3	38711.7	4451.6	4451.6	4451.6	39540.5	31231.2	30418.3	48090.1	27936.1	4451.6	4451.6	4451.6	48459	4451.6	4451.6	4451.6	4451.6	4451.6	3	11	10280.4	17408.6	6856.69	16942.7
O75817	POP7	Ribonuclease P protein subunit p20	POP7_HUMAN	5375.85	112657	5375.85	5375.85	5375.85	5375.85	5375.85	5375.85	5375.85	5375.85	34892.4	23553.4	27507.8	27394.9	41179	10751.7	133464	34410	47390.1	33561.7	5375.85	64444.8	101294	5375.85	5	6	23256.1	34005.5	39981.4	34344.5
O75818	RPP40	Ribonuclease P protein subunit p40	RPP40_HUMAN	672.649	672.649	672.649	672.649	672.649	672.649	672.649	24312.8	11706	672.649	23799.4	67464.7	6178.47	6349.6	672.649	672.649	4418.55	1345.3	16530.8	672.649	672.649	21330.2	26069.9	672.649	6	7	672.649	11900.8	0	16342.9
O75820	ZNF189	Zinc finger protein 189	ZN189_HUMAN	1790.35	1790.35	1790.35	1790.35	1790.35	6545.54	5812.96	7826.9	1790.35	1790.35	3580.71	1790.35	1790.35	11469.7	1790.35	1790.35	1790.35	1790.35	4091.67	1790.35	5468.64	4513.39	1790.35	1790.35	5	11	2582.88	3469.88	1772.15	2635.04
O75821	EIF3G	Eukaryotic translation initiation factor 3 subunit G	EIF3G_HUMAN	278019	326014	320142	366599	314888	237497	220692	271640	357512	171369	230482	258953	174691	419493	335703	300826	250361	158933	234821	282898	240702	342070	385392	239948	0	0	307193	270916	40453.2	71718.9
O75822	EIF3J	Eukaryotic translation initiation factor 3 subunit J	EIF3J_HUMAN	60429.6	17743	8871.49	8871.49	8871.49	33738.4	65086.3	62924.3	93822.1	77655.7	58205.5	97937.9	79662.4	114725	60233.3	46697.1	68024.9	44043.6	87884.2	39018.6	60818.4	62692.7	80272.5	56635.1	3	0	23087.6	69796.7	18897.6	19336.9
O75828	CBR3	Carbonyl reductase [NADPH] 3	CBR3_HUMAN	207860	110154	409584	346126	203151	149800	159306	194487	176226	296812	105194	95299.7	178985	230189	424122	234703	58250.7	122834	84861.2	164189	51415	193397	122805	82345	0	0	237779	165301	105971	89814.7
O75832	PSMD10	26S proteasome non-ATPase regulatory subunit 10	PSD10_HUMAN	100699	515931	50478.4	40942.9	101164	65301.6	36020.5	44562.6	48110.5	58171.5	43298.8	43938	42908.8	111890	78450.7	79702.3	6910.34	56038.9	68853.1	116712	39256.5	45121.3	13820.7	49213.9	0	1	145753	54610	167125	27603
O75843	AP1G2	AP-1 complex subunit gamma-like 2	AP1G2_HUMAN	63227.9	79972.9	11450.5	69273	53900.1	195186	209294	45478.7	118190	79783.2	178480	158341	47035.5	75066.5	84714	46950.6	22901.1	45617	54698.6	126625	38822.3	36885.2	147915	87105.2	1	0	78835.1	89105.8	56327	53442.5
O75844	ZMPSTE24	CAAX prenyl protease 1 homolog	FACE1_HUMAN	73277.1	231914	18645.7	161717	94265.9	145780	163162	68358.9	82989.3	275108	109002	152009	132140	110208	69814.6	107603	121297	80195.8	114350	111027	118358	57554.1	87683	142425	0	0	120933	116849	68364.7	47719.3
O75874	IDH1	Isocitrate dehydrogenase [NADP] cytoplasmic	IDHC_HUMAN	5703839	1.07224e+06	1934138	1117923	4.17532e+06	4724946	1.86722e+06	1.18573e+06	1474051	5.67693e+06	2.30264e+06	2366751	4191994	1.57311e+06	1.99024e+06	1.49956e+06	1.78094e+06	2.24639e+06	1.72742e+06	1461864	1.80674e+06	1647365	1.84363e+06	1694327	0	0	3.1214e+06	2.12983e+06	1.82454e+06	1.06431e+06
O75879	GATB	Glutamyl-tRNA(Gln) amidotransferase subunit B, mitochondrial	GATB_HUMAN	37533.8	9566.3	9566.3	9566.3	19132.6	9566.3	54295.1	9566.3	33529.7	38312.8	25055.1	49789.4	41713.3	9566.3	39942.5	36044.3	9566.3	26772.4	26166.8	9566.3	29101.3	9566.3	9566.3	9566.3	4	7	15821.9	25982.6	10319.1	14941.8
O75881	CYP7B1	Cytochrome P450 7B1	CP7B1_HUMAN	5331.13	74262	5331.13	5331.13	22778.1	5331.13	5331.13	61687.6	252042	89262	5331.13	113975	13041.8	5331.13	120896	65237.1	10662.3	29539.9	118209	5331.13	110570	5331.13	5331.13	28937.6	4	6	19727.4	58113.7	25206.9	64435.1
O75882	ATRN	Attractin	ATRN_HUMAN	4034.6	535669	2017.3	2017.3	101160	7304.76	26442.5	21535.3	2017.3	130020	50810.1	47219.1	42229.7	24402.3	14681.3	18600.2	47123	65482	26805.4	31553.9	37139.2	42945	6888.93	38486.7	2	1	108700	37465.7	194232	27419.2
O75884	RBBP9	Serine hydrolase RBBP9	RBBP9_HUMAN	204952	69171.9	18960.8	155138	76718.8	278713	101767	122651	216221	158934	172912	50337.1	67396.2	367917	473182	290019	50603	256436	325138	236206	214204	53041.5	392788	278842	0	0	133942	212700	88638.4	123374
O75886	STAM2	Signal transducing adapter molecule 2	STAM2_HUMAN	31049.7	4478.57	4478.57	25165.5	51419.6	21519	31408.2	16581.4	8957.15	52994.3	23290.6	32926	15243.2	4478.57	12129.1	19799.1	4478.57	4478.57	27974	12296.7	14239.9	14794.1	22086.9	16156.2	2	3	23018.5	18572.9	16152.6	11793
O75888	TNFSF13	Tumor necrosis factor ligand superfamily member 13	TNF13_HUMAN	5835.21	46067.9	68724.8	2917.6	16716.3	2917.6	2917.6	2917.6	13538.2	2917.6	2917.6	8191.84	14655.6	2917.6	2917.6	2917.6	2917.6	17481.1	2917.6	23839.1	2917.6	27434.2	2917.6	2917.6	2	12	23863.2	7786.19	25030.4	7826.63
O75891	ALDH1L1	Cytosolic 10-formyltetrahydrofolate dehydrogenase	AL1L1_HUMAN	74587.6	84334.8	12505.4	132220	127586	318385	12505.4	122707	94346.7	89894.9	87267.1	113985	136050	12505.4	12505.4	12505.4	133928	80645.7	53950.4	12505.4	62486.8	12505.4	12505.4	25010.7	1	7	124936	60433.9	95137.2	46183.5
O75896	TUSC2	Tumor suppressor candidate 2	TUSC2_HUMAN	72253.4	13514.8	38716.9	13514.8	13514.8	87343.1	82236.5	27029.7	76594.5	86684.4	45291.2	62779.2	38865.6	13514.8	105318	47057	63296.8	58859.6	68056.4	146431	34509	54181.5	93073.9	46800.9	3	1	39809.7	63921.1	29965.2	30590.7
O75907	DGAT1	Diacylglycerol O-acyltransferase 1	DGAT1_HUMAN	27325.4	65344.7	2148.43	1074.21	30012.9	55973.2	34673.8	1074.21	71935.5	41863.1	43376.6	46426.3	70743	13781.3	48552.9	53124.4	1074.21	4463.53	62797.6	23340.9	62534.7	7504.28	1074.21	60401	1	3	30313.1	36041.2	24299.6	25040
O75909	CCNK	Cyclin-K	CCNK_HUMAN	68244.9	1074.82	1074.82	1074.82	84646.1	1074.82	132438	8665.92	1074.82	126278	98928.3	91597.3	92358.2	135692	54364.4	1074.82	87752.2	14547.3	51356.7	1074.82	1074.82	38368.9	59108.6	2149.63	4	4	26198.4	55439.2	35844.2	48211.1
O75915	ARL6IP5	PRA1 family protein 3	PRAF3_HUMAN	998497	2.37171e+06	734813	1.67162e+06	2.04841e+06	2.80837e+06	975399	972420	546464	974310	851785	952551	815173	551398	893750	2595336	1.1616e+06	1.33637e+06	484699	545874	976612	573138	283188	964258	0	0	1.77224e+06	914129	729641	483039
O75923	DYSF	Dysferlin	DYSF_HUMAN	36065.8	164085	5527.1	126976	24858.3	5527.1	31473.4	37155.7	5527.1	155497	88101.8	41139.5	95412.4	59252.6	43243.4	5527.1	11054.2	102420	39831	57598.6	62136	46754	5527.1	32108.9	2	3	60506.6	51097.8	61995.1	38135.1
O75934	BCAS2	Pre-mRNA-splicing factor SPF27	SPF27_HUMAN	122329	77604	148538	120808	39501.8	72161.9	114251	158500	173603	124456	86032.6	79548.4	66225.3	289560	207413	78163.2	58475	50161.5	138697	60778.1	75891.7	116630	102134	84147.8	0	0	96823.9	114704	36886.3	59539.2
O75935	DCTN3	Dynactin subunit 3	DCTN3_HUMAN	325186	86729.8	312007	245522	398250	200063	284681	210556	225773	359629	275601	245727	309619	256307	188518	684173	171011	349206	331809	396013	275288	371210	279892	302694	0	0	261293	306539	99901.2	109917
O75937	DNAJC8	DnaJ homolog subfamily C member 8	DNJC8_HUMAN	132110	340647	116311	18376.4	119776	18376.4	60561.4	46674.3	87304.5	144791	90445.1	57851.9	68465.3	206357	18376.4	36752.8	37703	93215.5	140928	126596	83327	403285	18376.4	18376.4	2	3	124266	96632.6	107541	89160.6
O75940	SMNDC1	Survival of motor neuron-related-splicing factor 30	SPF30_HUMAN	80589.1	39625.9	123517	53259	53327.5	80721.2	88874.8	92638.2	81894	132887	115876	59509.7	21541.9	154472	150180	45777.6	132300	73773.2	83508.1	78546.1	54832.9	103956	104152	101640	0	0	71840	93131.2	27543	34760.8
O75947	ATP5PD	ATP synthase subunit d, mitochondrial	ATP5H_HUMAN	146579	491494	207967	415185	141201	137534	213697	156107	303510	156238	205806	247934	252546	269038	139016	146848	391761	251243	124391	176818	136943	89376.3	109786	132843	0	0	256660	194661	142763	76430
O75955	FLOT1	Flotillin-1	FLOT1_HUMAN	55423.6	125628	92004.9	287778	101154	116766	75179.3	62674.3	81680.1	221845	125610	86431.2	128404	135393	65254.9	112336	107561	132689	76811.3	166680	91004.1	104533	62807.2	130165	0	0	129792	109281	74077.9	39724.1
O75962	TRIO	Triple functional domain protein	TRIO_HUMAN	24087.5	6195.35	2107.89	15706.6	84933.7	15585.2	5902.13	9676.25	39137.5	8998.74	34003.5	10132.9	10327.8	10907.1	2107.89	4215.78	5114.76	5752.34	16778.3	18166.5	13317.7	35476.6	18844.9	26298.8	1	1	24769.4	15286.6	27824.5	11043.3
O75964	ATP5MG	ATP synthase subunit g, mitochondrial	ATP5L_HUMAN	893665	208471	1.436e+06	369987	734903	1.75755e+06	1.34411e+06	1.27955e+06	1.533e+06	1.07157e+06	821646	823118	879588	1.39014e+06	1.31852e+06	1.28096e+06	1068614	968112	582960	937925	823874	691456	1.26605e+06	854414	0	0	900096	1.05198e+06	549107	263421
O75976	CPD	Carboxypeptidase D	CBPD_HUMAN	29516.4	46601.8	5781.36	2890.68	31263.4	68837.3	99256.8	52297.8	71697.6	398338	150924	247652	92384	71308.3	27757.5	34221.4	161231	38594.6	159502	48998.9	16458.6	31411.5	66213.7	55615.2	1	0	30815.2	101326	22742.2	92894.4
O75995	SASH3	SAM and SH3 domain-containing protein 3	SASH3_HUMAN	6477.35	6477.35	6477.35	6477.35	6477.35	6477.35	19628.2	46864	18438	32036.4	12954.7	32074.1	77533.9	6477.35	6477.35	21291.5	6477.35	32289.7	6477.35	6477.35	20090.2	6477.35	6477.35	46907.8	6	7	6477.35	22525	9.09e-13	18880.8
O76003	GLRX3	Glutaredoxin-3	GLRX3_HUMAN	115482	73294.4	44638.7	59076.1	63023.2	84920.6	231707	208874	181679	218202	167479	149686	154710	353062	182692	118659	187360	81542.1	363212	222405	200577	167440	183675	209053	0	0	73405.9	199001	22523	66857.4
O76021	RSL1D1	Ribosomal L1 domain-containing protein 1	RL1D1_HUMAN	151381	94753	88129.2	70904.5	45287.7	145903	144365	273760	236135	192951	66337.8	112880	98550.2	160764	101774	43365.1	104358	62210.6	136538	73901.5	38308.3	87991.7	249680	62994.5	0	0	99393.1	124826	38195.4	69773.6
O76024	WFS1	Wolframin	WFS1_HUMAN	141410	144687	68156.8	241146	441444	669619	99486.7	32361.7	39771.8	210438	65592.6	136331	150344	20587.4	63406.4	99438.7	67077.8	137819	38221.6	44685.9	125638	93687.2	49668.9	69082.6	0	0	284410	85757.8	208828	48881.2
O76031	CLPX	ATP-dependent Clp protease ATP-binding subunit clpX-like, mitochondrial	CLPX_HUMAN	29624.1	4536.75	4536.75	114174	89011	13176.1	40712.8	37314.6	28948	48635.2	32709.8	42750.4	22508.7	88160	28037.1	21237	40135.7	12731.7	20072.9	84409	16708.4	15895.7	23884.4	9073.5	2	0	42509.8	34106.9	43221.4	21360.7
O76038	SCGN	Secretagogin	SEGN_HUMAN	241899	37009.1	37009.1	37009.1	37009.1	899327	3.12304e+06	272006	3163358	3.31479e+06	4.66249e+06	6.48189e+06	2.51412e+06	2.88324e+06	357641	105922	704800	956405	500496	640277	395043	37009.1	74018.2	900799	4	1	214877	1.72707e+06	315106	1.80593e+06
O76062	TM7SF2	Delta(14)-sterol reductase TM7SF2	ERG24_HUMAN	100132	47249.7	190124	61009.2	148943	402050	44038	55625.5	96996.6	88770.5	40571.7	63038.8	45988.7	6316.94	48728.3	151480	83254.8	51539	39712.5	43127.9	63277.8	71708.2	12633.9	86389.2	0	1	158251	60733.3	119510	32333.1
O76070	SNCG	Gamma-synuclein	SYUG_HUMAN	235838	232652	577848	454705	356020	1.18161e+06	107352	170363	66029.8	55112.6	137698	184716	105152	53682.7	122483	376487	115962	285863	51113.3	49302.4	134327	113490	35962.8	84812.4	0	0	506446	124995	325179	85016.5
O76071	CIAO1	Probable cytosolic iron-sulfur protein assembly protein CIAO1	CIAO1_HUMAN	31025.2	9063.59	9063.59	9063.59	9063.59	26584	93565.3	9063.59	115410	62747.5	33437.6	29934.2	59908.2	68442.6	41792	67555.6	93434.6	18127.2	60167	26156.1	71195.3	45236.9	80959.4	162828	4	1	15643.9	63331.2	9393.91	36546.4
O76074	PDE5A	cGMP-specific 3',5'-cyclic phosphodiesterase	PDE5A_HUMAN	36742.5	103192	5815.82	152361	166306	31697.8	33029.1	26548.8	10110.1	73956.9	132203	43417	46882.5	12528.9	22515.9	18079.7	20567.4	54565.6	49896.8	94658.5	27975.6	62517.1	24776.1	57870.2	0	0	82685.9	45116.6	61761.7	30536.1
O76075	DFFB	DNA fragmentation factor subunit beta	DFFB_HUMAN	4316.42	4316.42	4316.42	4316.42	4316.42	4316.42	16574.7	67275.4	40226.2	27294.3	24336.4	8632.83	24119	52117.2	28256.4	4316.42	29943.9	4316.42	67100.2	4316.42	4316.42	53655.8	43371.7	81017	6	4	4316.42	32288.1	0	23521.8
O76076	WISP2	WNT1-inducible-signaling pathway protein 2	WISP2_HUMAN	107289	198682	206730	900126	315948	2.16561e+06	22971.5	57976.4	7766.35	86928.8	48428.9	31951	51807	7766.35	45818.7	7766.35	85646.7	115040	15532.7	37686.6	153098	111316	7766.35	56525.8	0	4	649064	52877.4	726399	41341.7
O76094	SRP72	Signal recognition particle subunit SRP72	SRP72_HUMAN	53550.8	11864.6	11864.6	11864.6	112841	75787.2	75528.4	69179.5	46159.2	122051	95939.5	90650	97587.8	101424	78245.5	123370	57833	31740	91601.1	44453.5	46887	56431.9	23729.2	75769.1	3	0	46295.4	73809.9	38529.5	28319.1
O77932	DXO	Decapping and exoribonuclease protein	DXO_HUMAN	4880.5	4880.5	4880.5	4880.5	4880.5	4880.5	4880.5	4880.5	19884.8	4880.5	21067.5	29806.8	4880.5	4880.5	4880.5	4880.5	4880.5	9761	33831.8	16261.9	4880.5	10638.5	35823.1	26193.4	6	9	4880.5	13733	0	10889
O94760	DDAH1	N(G),N(G)-dimethylarginine dimethylaminohydrolase 1	DDAH1_HUMAN	1.15385e+06	361639	1.31148e+06	705936	1.45979e+06	1615138	876774	860903	1883509	462247	1.23824e+06	1.37966e+06	551582	1.16605e+06	897415	759783	1.06189e+06	1129385	1.91393e+06	1.46337e+06	1.09564e+06	1.76468e+06	3.66063e+06	1.33657e+06	0	0	1.10131e+06	1.30568e+06	436443	698285
O94763	URI1	Unconventional prefoldin RPB5 interactor 1	RMP_HUMAN	42526.3	69966.5	47215.5	3286.85	69557.2	114873	3286.85	44890.2	15313.8	91725.6	79036	36296.8	49876.8	6573.71	21288.7	43906.6	3286.85	3286.85	33526.5	45374.4	42465.2	3286.85	83557.6	45363.3	1	4	57904.2	36241.3	33814.5	27453.6
O94766	B3GAT3	Galactosylgalactosylxylosylprotein 3-beta-glucuronosyltransferase 3	B3GA3_HUMAN	32418.9	82837.2	4256.87	111125	4253.88	63257.6	35964.8	68003.6	175338	159110	110384	47868	57087	220365	136408	136372	181050	53029.3	213173	177362	96624.7	276519	71267.4	186213	0	0	49691.5	133452	39757.4	67885.3
O94768	STK17B	Serine/threonine-protein kinase 17B	ST17B_HUMAN	14461.8	47401.5	4844.2	4844.2	12149.4	4844.2	18931.4	28370.3	24382.8	22309.3	13651.6	12719.3	13004.8	19143.5	29344	14005.6	21004.9	9688.4	11678.1	18793.9	16601.4	10784.7	4844.2	18618.2	3	1	14757.5	17104.2	15096	6312.05
O94769	ECM2	Extracellular matrix protein 2	ECM2_HUMAN	22436.7	86497.9	52187.6	85720.6	39679.3	128123	50485.5	53416.4	10226.3	66731.6	5113.14	17142.2	33420.1	5113.14	5113.14	36455.6	5113.14	47861.5	5113.14	27844	52601.7	41006.9	48257	19244.6	0	5	69107.4	29458.8	35099.1	20307.4
O94772	LY6H	Lymphocyte antigen 6H	LY6H_HUMAN	43379.8	9199.56	9199.56	9199.56	9199.56	9199.56	40403	9199.56	9199.56	9199.56	500363	18399.1	9199.56	9199.56	9199.56	95961	9199.56	27962.8	9199.56	3.07839e+06	274985	9199.56	9199.56	34438.8	5	10	14896.3	231272	12738.2	701336
O94776	MTA2	Metastasis-associated protein MTA2	MTA2_HUMAN	67465.3	42328.6	51215.3	42070.4	63402.3	44378.5	114016	81138.9	84489.8	162715	117171	66731.1	100793	128902	106998	33703.4	33639.5	27829.2	130948	70528.1	64492.1	91020.2	94507.5	88433.1	0	0	51810.1	88780.9	10163.7	35028.7
O94788	ALDH1A2	Retinal dehydrogenase 2	AL1A2_HUMAN	110792	99870.8	230326	122669	127422	99970	48138.6	73772.4	54678.6	126747	30350.3	30741.2	44169.9	70387.9	65031	345846	43194	132952	22914.7	21242.9	47398.4	52303.4	40749.3	18780	0	0	131842	70522.1	45247.2	73566.8
O94804	STK10	Serine/threonine-protein kinase 10	STK10_HUMAN	5346.3	29375.1	5346.3	5346.3	5346.3	5346.3	34005.5	23073.1	53929.5	34180.5	18201.2	26816.5	25833.5	10884.3	63594.7	10692.6	5346.3	25843.3	32566.2	23823.6	47390.4	26439.7	11504.4	36297.2	5	1	9351.1	28356.8	8955.01	14917.7
O94811	TPPP	Tubulin polymerization-promoting protein	TPPP_HUMAN	34250.3	95206.2	57441.9	112099	42840.6	22877.8	73219	43048.9	7204.54	7204.54	29389.7	17111.1	74314.9	47007.5	33891.2	28200.6	14409.1	18943.3	7204.54	46001.9	38781.2	7204.54	7204.54	35513.4	0	5	60786	29769.7	32383.7	20819.6
O94819	KBTBD11	Kelch repeat and BTB domain-containing protein 11	KBTBB_HUMAN	18429.1	48476.6	4298.76	4298.76	66635.1	4298.76	4298.76	55734.6	8597.51	4298.76	58884.6	18430.7	4298.76	4298.76	47687.2	60181.7	35133.9	36802.9	316781	4298.76	21278.4	44180.3	8618.67	38888.5	3	5	24406.2	42927.4	24533.4	69416.7
O94822	LTN1	E3 ubiquitin-protein ligase listerin	LTN1_HUMAN	13686.6	42839.5	27178.1	64458	14286	4594.87	33926.7	23806.4	9189.74	30763.5	27977.7	41313.2	27877.9	26756.6	15520.4	26343.7	40955.9	16282.8	23116.4	21335.7	24363.7	18270.2	20087.4	21775.8	1	0	27840.5	24981.3	20374.3	8062.56
O94826	TOMM70	Mitochondrial import receptor subunit TOM70	TOM70_HUMAN	81040.7	49663.1	43530.6	35405.7	138903	41228.8	162124	68859.8	62152.3	157900	122632	142045	133352	88196.7	75817.6	102067	57618	66282.1	98599.8	54537.1	55936.1	47576.4	19606.2	65841.6	0	0	64962	87841.2	36184.6	39718
O94829	IPO13	Importin-13	IPO13_HUMAN	5117.5	7697.64	1848.92	253045	7876.98	3697.84	9464.67	139090	88470	3947.48	16935.8	16492.9	120898	22027	12077.7	36354.1	22156	21390.2	59841.8	31591.9	19133.8	25590.4	22928.3	28159.9	1	0	46547.3	38697.2	92372.8	37504.5
O94830	DDHD2	Phospholipase DDHD2	DDHD2_HUMAN	6391.53	49649.5	6391.53	6391.53	22574.6	48132.6	19965.6	6391.53	16203.1	6391.53	19877.3	13472.6	6391.53	6391.53	6391.53	27941.7	15636.2	12783.1	56676.9	21866.8	20837.3	30249.1	25510.6	37164.3	3	5	23255.2	19452.3	19013.8	12673.7
O94832	MYO1D	Unconventional myosin-Id	MYO1D_HUMAN	55152.8	43237.3	43448	60589.1	81349.7	123277	61235.7	45088	55584.2	228450	330940	132636	85759.3	38815.6	73624.7	174193	79260.7	71778.1	79880.3	117220	107823	40810	106497	102530	0	0	67842.3	107340	27897.3	71533.4
O94842	TOX4	TOX high mobility group box family member 4	TOX4_HUMAN	2223.52	2223.52	2223.52	2223.52	2223.52	2223.52	4447.05	55327.4	79372	31536.6	29635.4	23243.5	28156.8	43721	53828.7	2223.52	2223.52	15954.8	41052.3	2223.52	33255.9	25227.7	24744.8	54269.5	6	3	2223.52	30580.2	0	20840.1
O94851	MICAL2	[F-actin]-monooxygenase MICAL2	MICA2_HUMAN	3836.21	3836.21	3836.21	3836.21	3836.21	3836.21	3836.21	3836.21	3836.21	42041.4	24269.7	25273.6	37310.1	3836.21	3836.21	44433	3836.21	20080.5	19668.2	3836.21	21868.9	7672.41	3836.21	15642.8	6	8	3836.21	16052.8	0	13769.4
O94855	SEC24D	Protein transport protein Sec24D	SC24D_HUMAN	106070	91593.4	17249.2	198163	75094.8	59389.8	145195	81295.2	87364.3	131910	106007	111467	123122	17249.2	34498.5	85350	119703	80186.7	100223	93347.9	135531	61996.3	100029	75971.3	1	1	91260	93913.7	55380.9	32547.2
O94856	NFASC	Neurofascin	NFASC_HUMAN	4770.32	4770.32	16482.4	126696	32474.5	77177	54434.9	4770.32	4770.32	76915.6	120102	106070	55768.7	37192.2	4770.32	30256	4770.32	42748.1	24558.2	122285	9540.65	4770.32	55299.1	59508	2	5	43728.4	45473.9	44547.5	38679.4
O94874	UFL1	E3 UFM1-protein ligase 1	UFL1_HUMAN	160970	162071	104567	158369	235606	259265	195728	105043	104687	193257	193340	291950	224162	146076	113194	222955	217503	130117	246958	107335	170535	156543	133645	241916	0	0	180141	177497	51987.8	54772.9
O94875	SORBS2	Sorbin and SH3 domain-containing protein 2	SRBS2_HUMAN	154657	1.04145e+06	342435	1.03095e+06	154581	250910	126273	178240	128472	72240.7	189436	118517	130630	15350.7	79818.9	267435	59907.1	171748	30701.4	72769.9	102219	74050.5	143139	127941	0	1	495830	116049	387389	59750.7
O94880	PHF14	PHD finger protein 14	PHF14_HUMAN	17833.1	5636.31	5636.31	5636.31	25796.8	5636.31	58162.2	29095.6	24939.9	70739.5	59432.8	42444.3	45860.6	33213.9	20281.2	17040.9	5636.31	5636.31	52196.7	11272.6	12802.5	23522.8	45025.5	12635.5	4	2	11029.2	31663.3	7965.63	19536.9
O94886	TMEM63A	CSC1-like protein 1	CSCL1_HUMAN	68214.6	39695.1	9110.6	130128	69995.4	55898.8	22417.7	136398	9110.6	18221.2	9110.6	9110.6	9110.6	9110.6	62104.4	54915.2	251980	225522	32367.3	58181.2	107743	40012.9	9110.6	262200	1	6	62173.7	73707	36687.3	84907
O94887	FARP2	FERM, ARHGEF and pleckstrin domain-containing protein 2	FARP2_HUMAN	58245.6	5261.92	5261.92	195997	5261.92	173026	5261.92	5261.92	60507.6	97569.5	5261.92	10523.8	5261.92	1.19772e+06	882980	158656	151163	87115.9	88252.7	316436	5261.92	5261.92	105461	69492.4	3	6	73842.4	180970	80738.6	317773
O94888	UBXN7	UBX domain-containing protein 7	UBXN7_HUMAN	75004.5	108764	163101	165394	102216	195775	160866	108416	121531	203614	192033	112419	116535	193169	131086	79014	146806	81051.5	266960	80460.7	112304	118453	102068	137937	0	0	135042	136929	42366.7	48393.6
O94901	SUN1	SUN domain-containing protein 1	SUN1_HUMAN	106380	114211	108534	267349	222512	315450	74456.8	58464.6	51725	102225	59988.4	69144.6	100950	38680.4	85707.9	57086.2	44033.2	69398.4	61960	21932.1	61871.1	97438.3	51766.8	73868.6	0	0	189073	65594.3	83810.6	20877.2
O94903	PLPBP	Pyridoxal phosphate homeostasis protein	PLPHP_HUMAN	226454	102297	419165	143592	157653	151731	116264	171837	264040	196464	234647	259186	144157	198199	280264	207593	226722	180789	430235	109625	144648	225715	458381	231523	0	0	200149	226683	104550	90420.8
O94905	ERLIN2	Erlin-2	ERLN2_HUMAN	168527	114873	53013.5	131396	801204	408068	123576	58381.1	58338.4	246319	176930	227360	250972	32415.4	117506	420179	144254	188098	183811	70234.8	124846	91087.4	15666.9	108324	0	0	279514	146572	258635	95516.1
O94906	PRPF6	Pre-mRNA-processing factor 6	PRP6_HUMAN	92257.1	25772.7	57742.4	99765.5	116237	108149	191110	106967	122530	150097	133003	137203	86263.9	161372	113332	51545.4	53355.4	61509.6	144318	53247.7	69124	90832	140255	85330.6	1	0	83320.6	108411	31665.5	40639.1
O94911	ABCA8	ATP-binding cassette sub-family A member 8	ABCA8_HUMAN	4409.25	4409.25	4409.25	4409.25	37689.5	65910.7	4409.25	4409.25	4409.25	4409.25	11576	15034	8818.5	4409.25	4409.25	43576.7	4409.25	13309.2	4409.25	4409.25	45601	4409.25	4409.25	4409.25	4	12	20206.2	10601.5	23779.3	12480.1
O94913	PCF11	Pre-mRNA cleavage complex 2 protein Pcf11	PCF11_HUMAN	3043225	703.246	703.246	703.246	703.246	703.246	21345.7	703.246	1.60479e+06	703.246	703.246	1406.49	2.362e+06	703.246	2.93238e+06	703.246	2.42808e+06	1.45847e+06	703.246	3.83291e+06	703.246	703.246	703.246	3.58458e+06	5	9	507790	1.01291e+06	1.13388e+06	1.37132e+06
O94915	FRYL	Protein furry homolog-like	FRYL_HUMAN	19171.3	49237	4587.26	53475.5	19797.6	36545.1	25956.6	15803.9	33673.4	38477.8	37160	33920.1	39231.7	28376.7	17099.1	25579.4	31714.5	9174.52	28453.3	27409.5	25274.5	27216.5	15134.3	28485.2	1	0	30469	27119	17463.5	8142.51
O94919	ENDOD1	Endonuclease domain-containing 1 protein	ENDD1_HUMAN	97818.6	180005	131095	318028	210001	217385	78519.7	76951.9	60439.3	72999.1	112888	96115.5	119084	30219.6	61763.4	237142	187608	174835	81517.3	93799	124051	107965	64772.2	167382	0	1	192389	108225	70206.9	51549.5
O94925	GLS	Glutaminase kidney isoform, mitochondrial	GLSK_HUMAN	9056.45	4528.23	4528.23	4528.23	21630	4528.23	42713.5	26277.6	52938.1	66893.3	121493	106379	70860.2	36021.1	4528.23	66373.5	9320.6	29384.6	45326.7	4528.23	21545	4528.23	25608.5	53903.2	4	3	8133.22	43812.3	6258.3	32603.4
O94927	HAUS5	HAUS augmin-like complex subunit 5	HAUS5_HUMAN	78776.5	194147	9055.3	9055.3	245429	45984.7	61473.8	31640.5	125749	159420	22009.2	18110.6	28839.9	37208.6	49571.2	9055.3	9055.3	93959.9	20477.1	91820.8	42436.2	33147.5	45780.1	39587.5	2	2	97074.7	51074.6	91170.1	40099.9
O94952	FBXO21	F-box only protein 21	FBX21_HUMAN	41733.3	7163.94	7163.94	7163.94	7163.94	49122.3	48405.4	7163.94	15859.4	7163.94	7163.94	38523.8	7163.94	7163.94	14327.9	23067.3	7163.94	7163.94	7163.94	25693.7	7163.94	7163.94	7163.94	7163.94	4	12	19918.6	13991.4	18163.5	11945.4
O94964	SOGA1	Protein SOGA1	SOGA1_HUMAN	5215.44	2607.72	2607.72	2607.72	2607.72	2607.72	2607.72	10942.4	2607.72	2607.72	20204.4	2607.72	7207.88	2607.72	2607.72	7467.69	2607.72	2607.72	45910.9	7547.95	7032.88	2607.72	2607.72	17121.6	5	10	3042.34	8306.27	971.839	10459.4
O94966	USP19	Ubiquitin carboxyl-terminal hydrolase 19	UBP19_HUMAN	28701.6	6940.41	6940.41	6940.41	55275	6940.41	30266	6940.41	6940.41	50737.3	35257.1	39173.5	43410.9	20708.5	23979.8	20006.8	6940.41	6940.41	15436.9	18671.5	13880.8	18438.5	18731.5	23910	4	4	18623	22242.8	18215.7	12662.3
O94967	WDR47	WD repeat-containing protein 47	WDR47_HUMAN	2589.58	923.037	923.037	923.037	923.037	923.037	923.037	10859.4	923.037	7458.18	13293.9	8590.94	4885.26	923.037	923.037	923.037	923.037	1846.07	9511.04	923.037	3830.41	923.037	923.037	27846.6	5	9	1200.79	5357.17	621.083	6761.82
O94973	AP2A2	AP-2 complex subunit alpha-2	AP2A2_HUMAN	137928	213512	86463.1	231751	274639	103030	138307	105068	91997.3	130993	102165	128413	178009	85550.8	85977.4	81122.3	72805.4	106897	118049	159589	158764	124934	80009.6	120272	0	0	174554	114940	69550.2	29541.3
O94979	SEC31A	Protein transport protein Sec31A	SC31A_HUMAN	479495	258823	192834	265910	442928	394694	419935	430550	310177	494375	553743	487185	490109	291367	327894	503742	356823	367974	585453	421157	539713	400937	317467	549891	0	0	339114	436027	105496	90857.7
O94985	CLSTN1	Calsyntenin-1	CSTN1_HUMAN	1615.77	1615.77	1615.77	1615.77	17951.7	1615.77	3231.53	45041.4	57341.3	1615.77	127964	38894.5	63054.5	1615.77	59904.9	70799.5	69284.4	42653.5	692940	136709	30986.2	98995.6	71072.8	131270	5	2	4338.43	96854.1	6088.06	150085
O95049	TJP3	Tight junction protein ZO-3	ZO3_HUMAN	38906.7	6640.56	6640.56	6640.56	6640.56	6640.56	27402.5	6640.56	6640.56	6640.56	19495.6	13281.1	6640.56	6640.56	59914.3	79805.6	6640.56	6640.56	21143.7	6640.56	6640.56	6640.56	24208.2	6640.56	5	11	12018.2	17683.2	12024.9	19938.3
O95059	RPP14	Ribonuclease P protein subunit p14	RPP14_HUMAN	4549.74	4549.74	4549.74	4549.74	4549.74	4549.74	4549.74	4549.74	27646	4549.74	9099.49	15387	10451.1	4549.74	4549.74	4549.74	16169	9170.92	33612.8	4549.74	12314.9	13660	53400.6	19569.7	6	7	4549.74	14018.3	0	12580.8
O95067	CCNB2	G2/mitotic-specific cyclin-B2	CCNB2_HUMAN	4527.25	21843.2	4527.25	4527.25	9054.49	4527.25	37435.8	49534.2	37230.3	31648.2	19675.3	18783.9	16272.8	69232.2	4527.25	4527.25	4527.25	4527.25	35923.5	4527.25	43263.7	78993.9	47011.2	20615.9	4	5	8167.78	29347.6	6335.32	21956.2
O95070	YIF1A	Protein YIF1A	YIF1A_HUMAN	80613.9	21664.2	21664.2	21664.2	75245	21664.2	21664.2	21664.2	97710.3	273703	21664.2	153771	21664.2	90996	71954.6	120029	106084	21664.2	43328.3	64789.3	21664.2	62611.6	21664.2	77634.4	4	7	40419.3	73014.5	26569	62615.4
O95071	UBR5	E3 ubiquitin-protein ligase UBR5	UBR5_HUMAN	23657.2	80336.4	15070.2	96009.8	24656.1	25026.3	59347.3	46944.7	51026.4	67002.8	47374.7	41908.1	39400	53924.8	42672.2	17925.8	29574.4	16996.6	78377.7	37367.5	30593.4	36402.6	95076.9	41923.4	0	0	44126	46324.4	31649.7	19085
O95072	REC8	Meiotic recombination protein REC8 homolog	REC8_HUMAN	1342.14	1342.14	1342.14	1342.14	1342.14	1342.14	19672.8	12219	1342.14	1342.14	1342.14	7564.65	1342.14	1342.14	1342.14	10194.8	1342.14	1342.14	2684.29	10366.8	1342.14	6732.14	1342.14	6430.28	6	10	1342.14	4960.34	0	5131.33
O95081	AGFG2	Arf-GAP domain and FG repeat-containing protein 2	AGFG2_HUMAN	46472.2	212415	82387	211075	6945.85	104163	20043.1	56132.6	59151.2	55749.1	6945.85	32460.5	24015.6	6945.85	39836.6	56698.5	35281.6	49127.3	372538	23565.3	13891.7	6945.85	31077.4	25343.8	1	3	110576	50875	77626.7	79911.9
O95084	PRSS23	Serine protease 23	PRS23_HUMAN	10090.6	10090.6	49576.1	10090.6	201839	10090.6	10090.6	10090.6	49945	51002.6	22470.5	36541	80805.3	10090.6	10090.6	47215.3	10090.6	25900.7	21545.2	33388.2	10090.6	20181.1	31095.8	10090.6	4	7	48629.5	27262.5	70017.8	19225.5
O95096	NKX2-2	Homeobox protein Nkx-2.2	NKX22_HUMAN	16499.6	75722.5	16499.6	16499.6	16499.6	16499.6	118017	58387.5	61080.1	87238.3	100599	75533.8	146935	82230.7	16499.6	16499.6	16499.6	16499.6	16499.6	39163.4	49978.4	16499.6	75971.1	32999.3	5	6	26370.1	57062.8	22071.1	38564.7
O95104	SCAF4	SR-related and CTD-associated factor 4	SCAF4_HUMAN	87044.3	32931.6	32931.6	32931.6	88504.1	32931.6	201419	32931.6	157718	266431	146865	146385	117853	357144	229325	32931.6	32931.6	65863.2	195787	87226.6	70800.5	130361	136345	76777.8	4	3	51212.5	138061	25856.5	85110.6
O95139	NDUFB6	NADH dehydrogenase [ubiquinone] 1 beta subcomplex subunit 6	NDUB6_HUMAN	309537	417038	372983	339242	128749	383007	267000	689761	537236	171775	158663	160536	150788	257802	508543	429414	688444	138661	147386	391765	123706	170055	181020	194415	0	0	325093	298165	94069.4	187272
O95140	MFN2	Mitofusin-2	MFN2_HUMAN	133099	1353.12	1353.12	1353.12	9226.45	38706.7	14735.7	1353.12	40027	72175.7	48630.5	51636.4	37698.5	1353.12	2706.25	77856	73768	46812.4	44449.8	7017.06	47673.4	32626.8	34584.2	52199.4	3	2	30848.5	38183.5	47599.6	23835.3
O95147	DUSP14	Dual specificity protein phosphatase 14	DUS14_HUMAN	39335.4	214256	14380.9	14380.9	14380.9	14380.9	14380.9	79586	48998.1	14380.9	14380.9	14380.9	14380.9	14380.9	45736.5	36681	86640.6	28761.9	38415.3	83931.3	50854.3	29099.1	47932.3	14380.9	4	7	51852.6	37627.9	73198.5	24402.5
O95154	AKR7A3	Aflatoxin B1 aldehyde reductase member 3	ARK73_HUMAN	643325	578090	1275402	1.25882e+06	948593	1.43217e+06	874267	231541	639954	359897	248010	365108	296275	833167	739037	535150	213457	228051	384756	289867	227305	652571	450206	351636	0	0	1.02273e+06	440014	325160	212759
O95155	UBE4B	Ubiquitin conjugation factor E4 B	UBE4B_HUMAN	13363.2	6681.61	6681.61	6681.61	6681.61	17397.4	45438.7	16048.8	6681.61	6681.61	44252.3	37691.6	37389.3	6681.61	25326.5	16750.6	6681.61	35928.2	65560.6	27493	30625.8	23510.6	17332.2	30258.3	4	4	9581.17	26685.2	4262.76	15694.1
O95159	ZFPL1	Zinc finger protein-like 1	ZFPL1_HUMAN	38067.3	38067.3	38067.3	38067.3	38067.3	38067.3	149776	146104	238907	266272	125948	274683	38067.3	212880	142994	131906	156875	38067.3	227080	38067.3	38067.3	323501	223843	76134.6	6	4	38067.3	158287	0	87487.4
O95163	ELP1	Elongator complex protein 1	ELP1_HUMAN	109697	17918.2	411051	35836.3	100150	364033	134338	77626.1	95533.3	162046	130524	131900	121216	103197	71938.2	71169	95539.6	62107.7	165273	145760	42846.1	51730.5	75339.9	69410.4	1	0	173114	100416	155639	36912.2
O95164	UBL3	Ubiquitin-like protein 3	UBL3_HUMAN	99784.9	15020.2	85053.5	82655.8	15020.2	42559.6	120531	75415.8	52592.8	15020.2	15020.2	63063.5	15020.2	15020.2	81027.7	78014.5	104199	61335.1	15020.2	48882.5	36444.3	30040.4	34982.9	15020.2	2	6	56682.4	48702.8	34176.7	32259
O95167	NDUFA3	NADH dehydrogenase [ubiquinone] 1 alpha subcomplex subunit 3	NDUA3_HUMAN	66575	34390.9	123086	29668.1	46496.8	73664	91359.3	83235	238988	58776.6	174365	136964	195908	25689.8	100131	156737	266739	124919	127207	168988	82906.4	95604.6	116509	118375	0	0	62313.5	131300	31453.4	59356.9
O95168	NDUFB4	NADH dehydrogenase [ubiquinone] 1 beta subcomplex subunit 4	NDUB4_HUMAN	635222	448824	465826	678456	301103	707077	554478	838334	590738	721075	538990	488688	411217	320556	710785	526146	491811	323498	389379	293619	195842	312460	209628	318572	0	0	539418	457545	145509	176370
O95169	NDUFB8	NADH dehydrogenase [ubiquinone] 1 beta subcomplex subunit 8, mitochondrial	NDUB8_HUMAN	223133	351473	141143	607941	234756	277415	213228	273886	290194	167429	269931	227554	222837	116994	218948	236258	221652	225176	253283	241115	141736	192111	64610.3	238854	0	0	305977	211989	148982	55730.8
O95182	NDUFA7	NADH dehydrogenase [ubiquinone] 1 alpha subcomplex subunit 7	NDUA7_HUMAN	1570.78	1570.78	1570.78	1570.78	1570.78	1570.78	1570.78	49577.6	96317.8	1570.78	34961.8	71876.2	3141.55	1570.78	1570.78	180701	16034.8	3388.29	17213.3	1570.78	1570.78	4587.93	15210	8544.12	6	6	1570.78	28387.7	0	45452
O95183	VAMP5	Vesicle-associated membrane protein 5	VAMP5_HUMAN	138109	93586.3	156720	74100.9	67285.8	152207	68806.9	110993	74404.7	49634.5	55716	40670.3	47762.7	13937.9	108980	117482	107873	107673	27875.9	107352	150797	51408.9	67076.8	75783.4	0	1	113668	76901.5	36642.9	35491.2
O95197	RTN3	Reticulon-3	RTN3_HUMAN	274831	256194	197520	97713.7	631244	488915	362224	352567	305737	659097	340438	283175	346952	654500	431533	694361	195427	227882	214140	218722	364555	282243	260091	418919	1	0	324403	367365	180653	150348
O95202	LETM1	Mitochondrial proton/calcium exchanger protein	LETM1_HUMAN	30362.7	19302.3	7568.75	72391.8	24944.7	48114.9	22140.2	47106.2	30334.1	49424.2	37482.9	52525	77136.3	39602.5	27150.1	47016.3	43934.9	46028.3	30611.1	37788.9	17019	18216.6	15137.5	32235.6	1	0	33780.8	37271.7	21145.3	14908
O95208	EPN2	Epsin-2	EPN2_HUMAN	46753	49957.4	75846.5	113363	69981.3	6527.34	51395.8	64575.7	40885	6527.34	29708.9	22043	35226.6	42126.5	29514.6	13054.7	19156.1	42584.3	40478.8	32883	42484.7	35223.4	34247.6	44613.3	1	1	60404.7	34818.3	32488.5	13413.9
O95210	STBD1	Starch-binding domain-containing protein 1	STBD1_HUMAN	182556	11787.3	11787.3	11787.3	127239	11787.3	11787.3	156562	11787.3	213329	23574.6	91397.6	93470.9	11787.3	11787.3	11787.3	11787.3	41939.4	71989.3	93906.1	11787.3	11787.3	11787.3	84074.1	4	9	59490.7	54240.5	69327	57149.5
O95218	ZRANB2	Zinc finger Ran-binding domain-containing protein 2	ZRAB2_HUMAN	85558.9	7786.54	72809.6	61435.8	30431.9	48931.8	57349.9	53565.1	165153	77361.4	77160.8	28914.6	15573.1	356128	324800	104072	321124	108104	426738	126566	50270.8	71172.9	305293	104283	1	0	51159.1	154090	26055.9	126231
O95219	SNX4	Sorting nexin-4	SNX4_HUMAN	91852.9	184241	66499.1	491710	129530	114507	181110	97988.8	125069	183128	235297	200845	124409	120084	190636	129301	102620	131206	163972	162335	132117	75230.3	165467	111087	0	0	179723	146217	144147	40300.2
O95232	LUC7L3	Luc7-like protein 3	LC7L3_HUMAN	173708	297701	308789	174430	146472	112322	217403	209075	271441	204865	142009	116497	133089	509304	323505	99398.2	84128.9	83274	156091	103122	126760	238805	346043	146698	0	0	202237	195084	74440.2	108099
O95236	APOL3	Apolipoprotein L3	APOL3_HUMAN	7210.32	7210.32	7210.32	74178.2	67879.7	31438.5	112348	187965	143499	142404	27251.4	7210.32	14420.6	88768.3	155957	127285	220334	98361.5	7210.32	7210.32	81150.7	65907.8	7210.32	161920	3	4	32521.2	92022.9	28602.5	67217.5
O95239	KIF4A	Chromosome-associated kinesin KIF4A	KIF4A_HUMAN	889.729	889.729	889.729	889.729	889.729	889.729	18721.7	889.729	4278.1	53803.7	17811.2	1779.46	889.729	26176.6	889.729	889.729	889.729	889.729	19252.3	4075.97	70803.2	5755.93	889.729	3234.16	6	7	889.729	12884.5	0	19337
O95248	SBF1	Myotubularin-related protein 5	MTMR5_HUMAN	360325	5966.84	5966.84	5966.84	32966.4	33740.8	38623.1	38866.4	42559.4	5966.84	34976.5	32002	15788.8	31179.5	40844.5	24389	29854.3	18969.7	37315.5	30898.7	33556.2	18637.4	11933.7	31730.6	3	1	74155.5	28782.9	128564	10247
O95249	GOSR1	Golgi SNAP receptor complex member 1	GOSR1_HUMAN	75579.7	11985.6	43536.2	11985.6	23971.2	51824.2	102423	29286.9	105171	101761	111793	128075	104989	53053.6	48453.2	128919	129124	92496.4	108779	72501.7	68185.9	103767	135397	99977.9	2	0	36480.4	95786.3	22987.1	29233.7
O95251	KAT7	Histone acetyltransferase KAT7	KAT7_HUMAN	13061.3	13061.3	85129.3	13061.3	13061.3	126050	83897	84689.5	50875.3	41683	35414.7	26122.6	46687.7	160581	113533	31876.1	13061.3	13061.3	47132.4	69900.4	13061.3	103553	70855.8	78332.9	4	3	43904.1	60239.9	45189.6	38387.8
O95258	SLC25A14	Brain mitochondrial carrier protein 1	UCP5_HUMAN	12808	12808	12808	12808	12808	12808	12808	12808	75092.4	12808	12808	58142.3	25615.9	12808	12808	12808	12808	12808	78225.9	58231.5	58866.7	75934.9	12808	74889.1	6	10	12808	35171	0	27284.5
O95260	ATE1	Arginyl-tRNA--protein transferase 1	ATE1_HUMAN	19915.7	5148.75	5148.75	5148.75	45517.6	5148.75	122369	5148.75	5148.75	14595.6	45768.6	22102.8	20818.8	5148.75	5148.75	5148.75	5148.75	10297.5	21002.9	5148.75	5148.75	46250.5	5148.75	64959.8	4	9	14338.1	23028	14950.2	29630.4
O95273	CCNDBP1	Cyclin-D1-binding protein 1	CCDB1_HUMAN	18293.8	3626.17	3626.17	3626.17	3626.17	3626.17	70084.9	3626.17	23189.2	3626.17	20666.8	15407.2	3626.17	31252.7	17093.8	35736.5	3626.17	3626.17	20036	18102.6	7252.34	3626.17	34971.3	13370.7	5	6	6070.78	18273.4	5466.31	16519.4
O95274	LYPD3	Ly6/PLAUR domain-containing protein 3	LYPD3_HUMAN	7402.9	56216.5	7402.9	7402.9	7402.9	7402.9	38746.8	183045	7402.9	7402.9	14805.8	26069.9	40737.7	7402.9	45566.6	7402.9	55238.5	24620.8	7402.9	58635.3	32951.2	48938.2	7402.9	28303.5	5	6	15538.5	35670.9	18191.8	39752.2
O95278	EPM2A	Laforin	EPM2A_HUMAN	7846.06	34681.2	99580.4	52158.3	93914.4	191583	7846.06	67499.8	7846.06	7846.06	7846.06	7846.06	7846.06	31671.9	19892.6	15692.1	7846.06	45601.5	26010.6	7846.06	7846.06	56288.8	33301.4	7846.06	1	10	79960.5	20801.1	59249.2	18351.6
O95292	VAPB	Vesicle-associated membrane protein-associated protein B/C	VAPB_HUMAN	206572	25098	334728	50195.9	351542	279085	458969	316513	345124	589838	323713	291910	255987	313722	286090	270984	317386	160399	365014	230477	221190	136770	382670	224679	1	0	207870	305080	129148	102503
O95295	SNAPIN	SNARE-associated protein Snapin	SNAPN_HUMAN	197226	113804	189348	229911	95239	385693	222494	362971	185802	271891	125432	104962	114898	192048	264256	274273	172259	198723	166870	158731	130959	174096	198413	169501	0	0	201870	193810	94764.1	63784.2
O95297	MPZL1	Myelin protein zero-like protein 1	MPZL1_HUMAN	69093.4	22162.2	57537.2	6869.42	67025.1	74204.6	6869.42	64880.1	21540.4	65738.3	13738.8	37552.4	49532.8	82123.9	57678.5	51088.6	48702.8	64623.1	42122.2	68412.4	41364.7	75607.6	36494.7	39444.4	1	1	49482	48195.3	25595.1	20115.7
O95299	NDUFA10	NADH dehydrogenase [ubiquinone] 1 alpha subcomplex subunit 10, mitochondrial	NDUAA_HUMAN	161227	323128	179823	135479	192945	138229	242631	246362	295014	163985	244606	198060	235825	154044	154949	183995	212797	146830	116736	137376	85280.4	159091	60470.2	154570	0	0	188472	177368	63642.1	59141.1
O95302	FKBP9	Peptidyl-prolyl cis-trans isomerase FKBP9	FKBP9_HUMAN	202044	117678	37443.5	37443.5	97449.4	74887.1	198209	169483	96991.2	452874	130684	134785	464545	83891	169179	234511	83794	89774.1	177318	119734	114289	175813	110989	210650	2	0	94490.9	178751	56283.7	108168
O95319	CELF2	CUGBP Elav-like family member 2	CELF2_HUMAN	154441	112811	163510	84640.3	53954.6	198953	90163	204265	157365	21470.3	42940.6	79295.6	93037.6	79833.4	309353	179681	90299.7	118446	231285	102985	95032.2	253977	83262	217008	0	1	128052	136094	49308.4	76983.4
O95336	PGLS	6-phosphogluconolactonase	6PGL_HUMAN	1.19655e+06	863082	1.20382e+06	1122389	737731	1.39842e+06	1.24456e+06	1148248	1.03007e+06	656692	986623	1.33222e+06	636281	754383	1.03015e+06	1.39775e+06	827226	781350	1.00077e+06	915263	900489	864588	1.5362e+06	668756	0	0	1.087e+06	983979	222114	254790
O95340	PAPSS2	Bifunctional 3'-phosphoadenosine 5'-phosphosulfate synthase 2	PAPS2_HUMAN	433868	90211.5	11876.7	23965.5	25016.5	98721.1	169921	72759.7	49443.5	90806.3	98972.9	57905.2	58242	23753.5	61917.9	90486.1	27978.7	45098.5	44066.2	54937.2	48706.1	48011.7	76928.7	11876.7	1	1	113943	62878.5	146951	34424.4
O95347	SMC2	Structural maintenance of chromosomes protein 2	SMC2_HUMAN	14624.3	14624.3	14624.3	14624.3	14624.3	14624.3	107336	54694.8	86635.6	119846	113569	130865	55598.5	188295	59785	14624.3	92651	29248.6	131248	129736	72028.7	44851.7	89997.7	81941.4	6	1	14624.3	89052.9	1.82e-12	41834.7
O95352	ATG7	Ubiquitin-like modifier-activating enzyme ATG7	ATG7_HUMAN	178280	258908	31546.3	187351	202513	131276	140055	232251	108906	143520	89058	117567	107572	98724.8	119587	163530	63092.6	107881	105698	98456.9	129545	103946	86072.9	96359	1	0	164979	117324	70532.6	35845.4
O95359	TACC2	Transforming acidic coiled-coil-containing protein 2	TACC2_HUMAN	47921.3	12547.7	12459.8	223346	53243.1	6163.83	131475	66947.9	47076.1	57607.3	104099	33324.2	38156.2	101958	24038.2	74647.7	12327.7	29419.8	81003.5	97774.9	78238.2	61211.6	72415.5	40344.9	1	0	59280.2	64003.7	75587	31085.4
O95363	FARS2	Phenylalanine--tRNA ligase, mitochondrial	SYFM_HUMAN	14985.1	7492.54	7492.54	7492.54	7492.54	7492.54	7492.54	46700.4	80874.6	29110.9	48135.8	41300.6	33316.1	53111.9	45840.1	7492.54	28178.7	7492.54	28033.2	7492.54	31736.6	38483	7492.54	7492.54	5	6	8741.29	30543.2	2792.3	20051.3
O95365	ZBTB7A	Zinc finger and BTB domain-containing protein 7A	ZBT7A_HUMAN	4510.5	218.244	218.244	218.244	218.244	218.244	4166.84	2863.23	3192.03	218.244	3106.66	5057.14	4734.37	4617.62	2773.07	218.244	218.244	436.488	218.244	3287.13	218.244	556.343	218.244	218.244	5	7	933.62	2017.7	1599.63	1837.28
O95372	LYPLA2	Acyl-protein thioesterase 2	LYPA2_HUMAN	56922.3	211542	129699	14379.4	28758.8	75414.7	85229.7	89811.4	182079	220385	157312	146070	121183	77744.7	109104	160917	228332	113946	701161	113235	134198	142566	364883	163687	1	0	86119.3	183991	67124.1	141450
O95373	IPO7	Importin-7	IPO7_HUMAN	151612	82353.2	65168.6	76467.9	90395.5	64155.2	86815.6	390240	158174	296158	223221	213289	213952	245738	158761	132774	112673	97087.9	253045	185415	333115	163231	223596	167191	0	0	88358.7	203026	29738.2	78529.3
O95376	ARIH2	E3 ubiquitin-protein ligase ARIH2	ARI2_HUMAN	14835	14835	14835	14835	14835	14835	49294.9	14835	14835	96201.8	39481.6	49389.9	40758	36603.8	14835	14835	14835	14835	37873.5	14835	14835	35603.2	14835	29670	6	9	14835	30466.2	1.82e-12	20466.2
O95379	TNFAIP8	Tumor necrosis factor alpha-induced protein 8	TFIP8_HUMAN	47232.2	17535.8	3583.35	32734.4	3583.35	3583.35	3583.35	63065.6	35604.5	3583.35	9129.45	7166.7	19572.5	77430.6	65229.2	49826.3	61426.8	32527.5	41296.7	76123.6	65159.1	35786.5	22778.4	45936.5	3	2	18042.1	39734.8	16809.5	24254.4
O95391	SLU7	Pre-mRNA-splicing factor SLU7	SLU7_HUMAN	7230.32	7230.32	7230.32	7230.32	7230.32	7230.32	58775.9	7230.32	7230.32	7230.32	45625.6	42174.4	39461.6	75320.8	7230.32	7230.32	7230.32	7230.32	33234.4	7230.32	21276.7	14460.6	7230.32	19366.2	6	9	7230.32	23042.7	0	20547.9
O95394	PGM3	Phosphoacetylglucosamine mutase	AGM1_HUMAN	91745.8	189003	91076.5	172336	79461.1	67121.3	165803	97344.8	118598	90932.7	144629	137515	158212	154092	103507	99654.1	238531	76833.6	172698	162101	130666	127128	205799	144450	0	0	115124	140472	47315.1	39946.1
O95396	MOCS3	Adenylyltransferase and sulfurtransferase MOCS3	MOCS3_HUMAN	36263.1	33253.2	4016.87	4016.87	28163.6	42943.7	43997.7	4016.87	15121.4	49401.4	18075.6	41398.1	4016.87	89107.6	60203.3	20649.5	4016.87	4016.87	28632.7	9277.47	8033.74	41173.2	46548.8	17853.3	2	4	24776.2	28085.6	15314.7	23158.6
O95400	CD2BP2	CD2 antigen cytoplasmic tail-binding protein 2	CD2B2_HUMAN	179950	80303	249194	71801.8	91091.8	98569	156183	170745	226097	208284	152920	173615	82488.6	378986	309426	116364	110976	124304	279437	180868	172501	247491	498290	163898	0	0	128485	208493	64610.3	100989
O95406	CNIH1	Protein cornichon homolog 1	CNIH1_HUMAN	29637.7	7335.81	7335.81	7335.81	7335.81	7335.81	48299.1	7335.81	64898.6	7335.81	7335.81	14671.6	7335.81	7335.81	48973.7	114395	38711.6	40090.1	37070.7	25416.3	62258	76037.2	61953.1	84091.5	5	5	11052.8	41863.7	8311.43	30423.7
O95415	BRI3	Brain protein I3	BRI3_HUMAN	11600.9	11600.9	30820.5	11600.9	11600.9	73524.1	11600.9	29691.9	11600.9	53366.6	11600.9	30520.2	11600.9	11600.9	45996.6	11600.9	23201.8	46138	30445.7	24846.1	11600.9	41767.1	42569.6	54786.7	4	7	25124.7	28029.8	22754.2	15539.1
O95425	SVIL	Supervillin	SVIL_HUMAN	104512	95592.7	100807	134795	50483.6	92214.8	44928.6	22906.8	40984.8	36590.6	32779.1	58509.1	36716.8	8381.44	25788.3	16195.6	21117	37320.3	57216.6	47173.3	48316.7	64586.6	28726.6	33574.1	0	0	96400.8	36767.4	24785.4	14660
O95427	PIGN	GPI ethanolamine phosphate transferase 1	PIGN_HUMAN	4408.94	18266.3	4408.94	4408.94	4408.94	4408.94	20878.3	4408.94	10795.6	28034	8817.88	15338	17656.1	9943.14	4408.94	12939.9	4408.94	4408.94	12345.6	11989.4	4408.94	4408.94	4408.94	4408.94	5	8	6718.5	10222.7	5164.34	6666.65
O95428	PAPLN	Papilin	PPN_HUMAN	48005.8	49174.4	2362.53	85740.3	56815.9	560.451	1420.27	22557.2	1351.77	560.451	23875.9	2878.72	1908.52	560.451	1120.9	1948.34	3858.13	45094.6	560.451	560.451	25392.8	10654.3	560.451	560.451	1	6	40443.2	8079.12	30260.2	12323
O95433	AHSA1	Activator of 90 kDa heat shock protein ATPase homolog 1	AHSA1_HUMAN	384246	293839	597352	116334	301124	527031	545017	584450	783269	417595	471913	520820	335700	1.23125e+06	464587	360196	491250	249991	735053	516516	350426	436507	598564	512424	0	0	369988	533641	158872	212648
O95445	APOM	Apolipoprotein M	APOM_HUMAN	114370	59239.2	356632	350607	62037.7	359985	22198	62354.2	151037	22198	22198	44395.9	91608.4	105692	254942	84116.6	297821	379003	134938	177305	163707	132891	267124	198101	0	3	217145	145091	139778	99973.7
O95456	PSMG1	Proteasome assembly chaperone 1	PSMG1_HUMAN	100822	214105	80210.3	219069	80933.2	84641.6	100775	177431	193422	263880	154032	160350	105481	255862	159055	71691	262533	70685.7	142828	103354	119912	167965	325274	133847	0	0	129963	164910	61647.1	69500.7
O95466	FMNL1	Formin-like protein 1	FMNL1_HUMAN	33718.1	121884	12374.9	12374.9	53777.6	12374.9	36208	58818.5	12374.9	107495	38136.6	24749.7	54040.9	12374.9	70271.9	74619	56180.7	54193.3	26544.2	48516.2	2320879	48099.3	12374.9	73239.8	3	3	41084.1	173840	39193.4	521303
O95470	SGPL1	Sphingosine-1-phosphate lyase 1	SGPL1_HUMAN	47119.9	14309.3	8246.12	4123.06	44165.5	14939	140564	34163.6	66685.6	147071	105036	73345.8	69028.3	68661	48420.5	130151	32136.7	26508.4	53245.6	61288.7	60231	30583.3	32863.3	263888	1	0	22150.5	80215.1	17029.1	57717.6
O95471	CLDN7	Claudin-7	CLD7_HUMAN	928.067	928.067	928.067	928.067	928.067	928.067	18704	928.067	1856.13	928.067	141749	20958.1	928.067	928.067	4286.97	928.067	928.067	928.067	928.067	44219.1	928.067	928.067	83644.9	21393.7	6	10	928.067	19227.4	0	36261
O95476	CTDNEP1	CTD nuclear envelope phosphatase 1	CNEP1_HUMAN	139472	42615.9	42615.9	42615.9	120452	240692	140337	162171	85231.8	161411	94197.2	96612.2	87447.8	120741	209811	200205	42615.9	107077	126563	106661	165907	149524	180491	140429	3	1	104744	132080	72473.5	42617.8
O95478	NSA2	Ribosome biogenesis protein NSA2 homolog	NSA2_HUMAN	13789.2	10845.8	13174.9	2784.08	17443	2784.08	48679.7	36292.3	34255.5	2784.08	5568.17	16994.7	8563.32	49177.9	33110.3	2784.08	22749.8	6797.03	19046	11432	7314.27	21083.5	54446.8	9190.26	2	2	10136.9	21681.7	5546.46	16543.1
O95479	H6PD	GDH/6PGL endoplasmic bifunctional protein	G6PE_HUMAN	143824	108986	168900	171770	397625	579378	61571.3	66376	47079	175987	103201	129097	160689	21863.5	79814.9	516611	223846	199266	33255.7	70724.3	140886	89593.5	19438.4	107085	0	0	261747	124799	169956	111443
O95486	SEC24A	Protein transport protein Sec24A	SC24A_HUMAN	40456.3	163655	62986.1	129300	41029.1	15962.3	89397.3	63890.8	47107.8	109512	79682.4	93124.9	84950.2	86791.8	48836.4	62706.1	95857.1	51622	75264.6	31924.6	78131.8	55213.9	47405.8	63997.6	1	0	75564.9	70301	52888.8	20340.7
O95487	SEC24B	Protein transport protein Sec24B	SC24B_HUMAN	56567.2	95760.2	31230.9	98218.9	56624.9	136821	50393.8	73325.6	55367.6	20037.3	80251.3	55583.1	70274.8	36885.4	31614	48369.4	2.10698e+06	29899.6	102621	61317.2	58987.4	48734.4	36744.9	152111	0	0	79203.8	173305	34830.6	469918
O95490	ADGRL2	Adhesion G protein-coupled receptor L2	AGRL2_HUMAN	19136.3	661.753	661.753	6656.97	3319.07	661.753	661.753	661.753	28219.4	661.753	30331.7	9531.08	5079.1	27515.2	661.753	661.753	29638.6	34886	111108	40649.2	11095.2	21284	1323.51	33212.3	3	5	5182.93	21510.1	6603.86	25860.4
O95502	NPTXR	Neuronal pentraxin receptor	NPTXR_HUMAN	14895.2	14895.2	14895.2	14895.2	14895.2	14895.2	14895.2	14895.2	111492	14895.2	46528	14895.2	72259.9	14895.2	14895.2	14895.2	14895.2	14895.2	77434.5	354872	30807.4	14895.2	29790.4	78769	6	10	14895.2	52828.1	1.82e-12	78800.9
O95563	MPC2	Mitochondrial pyruvate carrier 2	MPC2_HUMAN	35582.3	141528	32017.9	92307.9	54652.3	84846.7	64148	34688.9	22146	20963.1	15100	41545.8	55339.8	96523	67391.7	38062.9	117574	79498.2	28723.6	57689.4	54276.9	48342.8	65002.5	44382.3	0	0	73489.2	52855.5	37912.4	25884.5
O95571	ETHE1	Persulfide dioxygenase ETHE1, mitochondrial	ETHE1_HUMAN	293809	681791	294261	485226	157889	205654	289283	403990	286435	560762	352284	223152	338161	487022	741775	623733	336382	277014	140590	179756	400077	416211	254929	254941	0	0	353105	364805	179035	152363
O95573	ACSL3	Long-chain-fatty-acid--CoA ligase 3	ACSL3_HUMAN	302837	228693	31588.2	405700	183840	118557	251539	92206.6	71295	366587	177873	195846	169833	116559	191457	130873	124449	105713	289761	129381	148704	63176.3	98725.8	269204	1	0	211869	166288	121190	80071.3
O95602	POLR1A	DNA-directed RNA polymerase I subunit RPA1	RPA1_HUMAN	505.98	252.99	252.99	252.99	252.99	252.99	7313.98	8201.43	252.99	1240.97	1825.79	3368.17	2905.42	252.99	252.99	252.99	252.99	252.99	252.99	252.99	3779.57	252.99	252.99	252.99	5	11	295.155	1745.46	94.2838	2421.74
O95619	YEATS4	YEATS domain-containing protein 4	YETS4_HUMAN	14041.1	14041.1	14041.1	14041.1	14041.1	14041.1	268856	14041.1	71517.1	14041.1	58409	31720.5	28082.3	14041.1	105200	14041.1	14041.1	14041.1	86062.9	14041.1	37267.2	57574.3	154178	48261.5	6	7	14041.1	58078.7	0	63484.9
O95630	STAMBP	STAM-binding protein	STABP_HUMAN	70583.9	13640.1	13640.1	13640.1	148020	75864.1	43452.1	27280.1	150943	291888	170708	167549	208883	115053	135437	34497	100097	73143.6	48678.2	158149	79655	178173	204829	94484	3	0	55898	126828	49088.2	69289.7
O95639	CPSF4	Cleavage and polyadenylation specificity factor subunit 4	CPSF4_HUMAN	38629.1	10315.6	45166.9	10315.6	10315.6	28127.1	38680.5	64939.7	49582.7	10315.6	31922.2	20631.2	30400.1	48372.7	94140.5	27215.7	27279	54565.5	32946.5	36360.7	26177.3	55080.5	73694.9	42904.5	3	1	23811.6	42511.7	14379.7	19971.8
O95661	DIRAS3	GTP-binding protein Di-Ras3	DIRA3_HUMAN	97721.2	6340.16	330222	6340.16	6340.16	6340.16	87509.6	6340.16	190887	257174	83334.9	69423.3	111820	6340.16	57667	56701.9	50999.7	81078.7	6340.16	69121.9	12680.3	6340.16	6340.16	45405.1	4	5	75550.6	66972.5	118680	65270
O95671	ASMTL	Probable bifunctional dTTP/UTP pyrophosphatase/methyltransferase protein	ASML_HUMAN	88766.2	13315.7	51808.5	13315.7	32883.5	34877	61793.1	26631.4	84083.9	70376.3	148780	121811	72966.3	61339	61928.8	95682.1	42208.2	59452.1	154994	96608.7	109937	43946.6	35993.9	64723.5	2	0	39161.1	78514.2	25866.2	35601.8
O95684	FGFR1OP	FGFR1 oncogene partner	FR1OP_HUMAN	5633.1	5633.1	16056	5633.1	5633.1	5633.1	5633.1	27274.4	29206.9	5633.1	11266.2	18195.7	5633.1	81859.7	5633.1	5633.1	13181.7	5633.1	42347.1	26693.5	5633.1	5633.1	15060.2	17711.6	5	8	7370.25	18214.5	3884.39	18645.9
O95685	PPP1R3D	Protein phosphatase 1 regulatory subunit 3D	PPR3D_HUMAN	59583.1	65979.3	11007.1	30908.3	29451.1	25906.8	67189.1	62567.8	31596.7	58903.7	26376	35548.3	29134.4	45274.9	37285.4	27771.6	64316	22014.2	42100.1	42402.4	43560.2	33378.4	63754.1	41445.9	1	0	37139.3	43034.4	19332.5	14076.8
O95696	BRD1	Bromodomain-containing protein 1	BRD1_HUMAN	10940.1	1867.09	1867.09	1867.09	3734.18	1867.09	21639.6	1867.09	13351.5	5012.06	9136.09	13930.3	10703.1	1867.09	11001.8	1867.09	1867.09	1867.09	17211.4	1867.09	25359.4	5739.47	25441.9	1867.09	4	7	3690.44	9533.13	3313.05	8140.75
O95707	POP4	Ribonuclease P protein subunit p29	RPP29_HUMAN	13882.9	13882.9	27765.8	56516.8	13882.9	13882.9	51846.6	76824.5	80519.1	53477.5	54979	61459.7	58840.6	75592.8	48663.2	32211	74074.4	13882.9	82392.3	39914.2	31963.6	74845.8	160161	43634.3	4	1	23302.4	61960.1	15695.2	30233.2
O95714	HERC2	E3 ubiquitin-protein ligase HERC2	HERC2_HUMAN	1377.62	1377.62	1377.62	1377.62	2755.25	1377.62	8320.29	1377.62	1377.62	9011.21	9077.64	11091.8	1377.62	1377.62	1377.62	4987.56	1377.62	1377.62	6994.42	1377.62	3291.77	1377.62	1377.62	1377.62	5	11	1607.23	3773.81	513.41	3374.92
O95716	RAB3D	Ras-related protein Rab-3D	RAB3D_HUMAN	189346	1.1664e+06	242023	242082	345903	77429.8	490667	197713	289745	441345	397583	330118	161550	197484	329303	170212	531154	273458	63041.1	536886	210378	110375	393783	125127	0	0	377197	291662	361823	143996
O95721	SNAP29	Synaptosomal-associated protein 29	SNP29_HUMAN	80617	79527	87836.9	92063.9	21776.7	236523	65285.5	81467.4	62532.8	42267.1	36816.5	45007.5	51087.9	109501	116051	147362	87268	49226.1	60983.2	88198.8	98889.5	87611	80171.2	113283	0	0	99724.1	79056.1	65527	29359.4
O95747	OXSR1	Serine/threonine-protein kinase OSR1	OXSR1_HUMAN	205435	226239	224544	212609	210037	222556	262868	195207	235184	313230	254014	205410	217128	203918	216869	246086	184406	167214	267016	169702	199827	237295	244962	240668	0	0	216904	225611	7901.37	36274.4
O95749	GGPS1	Geranylgeranyl pyrophosphate synthase	GGPPS_HUMAN	75771.6	4462.57	35884.9	51390.4	34791.5	50576.8	4462.57	4462.57	13832.1	4462.57	89575.9	145580	8925.13	76494.6	90408.7	4462.57	17880.1	133349	102359	4462.57	4462.57	4462.57	77887.8	125261	1	7	42146.3	50710.6	21604.6	51478.5
O95757	HSPA4L	Heat shock 70 kDa protein 4L	HS74L_HUMAN	82717	72459.5	42539.1	21269.5	64813.4	75557.4	190714	107245	89993	73292.9	133379	173473	96977.3	112306	52034.8	97786.2	105086	59396	266325	112804	55946.5	73814.5	68729.1	66013.3	1	0	59892.7	107517	21375.1	53394.7
O95758	PTBP3	Polypyrimidine tract-binding protein 3	PTBP3_HUMAN	80660.4	282634	106542	22609.1	22609.1	157270	155752	88827.9	134266	258024	118779	118972	110631	351177	192592	67562.9	350914	45218.3	136130	49269.8	91654.9	137967	102285	117487	2	0	112054	145973	89590.6	87094.1
O95777	LSM8	U6 snRNA-associated Sm-like protein LSm8	LSM8_HUMAN	747498	650059	739985	375718	233989	257900	361091	287494	479953	370945	215243	215451	394034	585508	623168	159166	425804	363216	253733	563066	373828	765333	1.77671e+06	331096	0	0	500858	474713	218396	350841
O95782	AP2A1	AP-2 complex subunit alpha-1	AP2A1_HUMAN	202921	425346	101296	474152	292783	222656	235897	133762	95594	158020	144873	180126	216227	92716	95936.5	89472.3	131458	160707	179008	181375	196671	151720	175250	189994	0	0	286526	156045	129030	42097
O95786	DDX58	Probable ATP-dependent RNA helicase DDX58	DDX58_HUMAN	28701.5	30117.7	8335.07	8335.07	50640.2	78965.5	24697.1	101400	16670.1	55174.8	35496.1	61879.2	37454.4	24728.9	58967.3	91795.4	77786.2	39299.2	33167	8335.07	37040	19069.5	8335.07	74663.5	2	2	34182.5	44775.5	24695.2	27160.1
O95793	STAU1	Double-stranded RNA-binding protein Staufen homolog 1	STAU1_HUMAN	89741.8	63927.3	6704.25	99990.4	115302	72385.9	48705.1	118647	116250	145053	54850.3	74981.6	76972.1	75431.6	86548.2	106912	75695.4	60425	281906	44503.5	138150	61976.7	207590	68893	0	0	74675.2	102416	34783.1	59144.7
O95801	TTC4	Tetratricopeptide repeat protein 4	TTC4_HUMAN	1307.17	1307.17	1307.17	1307.17	1307.17	1307.17	1307.17	8514.58	2614.34	1307.17	11262.8	6544.85	1307.17	1307.17	1307.17	1307.17	1307.17	1307.17	25256.1	1307.17	3725.2	13831.5	16524.9	1307.17	6	10	1307.17	5630.33	0	6714.93
O95810	CAVIN2	Caveolae-associated protein 2	CAVN2_HUMAN	294133	356409	404501	702010	249416	607718	15252.2	83013.7	14106.5	19381.8	88840.2	131326	115242	6802.9	69586.3	109184	783352	280272	78254.1	9520.58	134339	82571.8	9401.44	110707	0	0	435698	118953	164578	173821
O95816	BAG2	BAG family molecular chaperone regulator 2	BAG2_HUMAN	1.17808e+06	817275	527463	686882	357786	394002	269422	756392	337137	463024	207955	199097	241432	214551	384293	155341	405523	510418	170956	226257	355572	160011	408317	94191.1	0	0	660249	308883	280928	157667
O95817	BAG3	BAG family molecular chaperone regulator 3	BAG3_HUMAN	128824	157030	40303.8	352547	180190	113876	37297	101077	16160.9	57964.2	26062.1	29132.2	44125.1	84220.2	34480	95531.8	17075.8	28063.5	15673.9	33545.5	63062.7	38840.3	3845.32	28712.1	0	0	162129	41937.2	95647.1	27110.3
O95819	MAP4K4	Mitogen-activated protein kinase kinase kinase kinase 4	M4K4_HUMAN	1249.37	81564.1	624.686	166266	36113.6	53890.8	624.686	94572.5	624.686	624.686	16782.3	22075.5	15585.3	624.686	44367.9	46591	34411.6	624.686	44236.9	36822.5	43465.4	36854.3	45484.9	23721.7	1	5	56618.2	28227.5	56677.3	23723.9
O95825	CRYZL1	Quinone oxidoreductase-like protein 1	QORL1_HUMAN	1.30105e+06	1.78001e+06	170314	2441494	1.30996e+06	4.37071e+06	1.81549e+06	4.42805e+06	214941	110033	211388	1.07172e+06	298699	223852	203422	2.80893e+06	3222373	3039498	189290	3878091	1827635	149114	2.389e+06	2.99841e+06	0	0	1.89559e+06	1.61555e+06	1.29811e+06	1.45304e+06
O95831	AIFM1	Apoptosis-inducing factor 1, mitochondrial	AIFM1_HUMAN	222708	427739	157039	374903	199136	131356	126172	113512	138383	210076	239762	187307	193135	130730	114010	208016	211923	142957	99620.6	29020.9	123901	101555	84643.9	133598	0	0	252147	143796	110464	52661.9
O95832	CLDN1	Claudin-1	CLD1_HUMAN	8390.31	8390.31	83057.7	8390.31	63440.2	8390.31	8390.31	8390.31	62730.1	8390.31	8390.31	37525.5	8390.31	8390.31	52071.3	882095	8390.31	8390.31	31525.2	90641	16780.6	8390.31	23965.1	25986.3	4	9	30009.9	72157.4	31094.7	197737
O95833	CLIC3	Chloride intracellular channel protein 3	CLIC3_HUMAN	33329.2	262762	14024.9	39924	14024.9	14024.9	46484.8	236230	14024.9	30693	28049.9	40613.2	71369.5	14024.9	76494.3	4.09195e+06	160284	14024.9	14024.9	98917.8	58026.4	125165	14024.9	68023.7	3	5	63015	289024	89919.8	924147
O95834	EML2	Echinoderm microtubule-associated protein-like 2	EMAL2_HUMAN	192440	148370	125258	137566	253882	154710	422208	166226	167771	230359	205800	295915	162068	171697	230653	335845	194869	179810	68378.2	125201	278417	140684	297947	251225	0	0	168704	218060	43368.9	82567.1
O95848	NUDT14	Uridine diphosphate glucose pyrophosphatase NUDT14	NUD14_HUMAN	194303	5189.74	5189.74	5189.74	5189.74	5189.74	135250	5189.74	270997	27125.4	161336	120958	27606.1	337438	147516	57794.9	87849.4	5189.74	109004	76871.3	18046.5	10379.5	55679.6	156746	5	2	36708.7	100610	70478.5	89541.7
O95857	TSPAN13	Tetraspanin-13	TSN13_HUMAN	76170.4	17986.5	17986.5	17986.5	17986.5	17986.5	130214	17986.5	105257	17986.5	140386	93753.1	35973	17986.5	95986.5	17986.5	157327	17986.5	49711.1	122716	78530.1	70404	124218	143171	5	5	27683.8	79865.5	21683.9	48977.6
O95858	TSPAN15	Tetraspanin-15	TSN15_HUMAN	3689.54	3689.54	3689.54	3689.54	36910.6	3689.54	33855.7	3689.54	23708.9	94137.3	134927	3689.54	41237.7	3689.54	3689.54	18058.3	3689.54	27926.1	11048.6	49120.1	48318.7	3689.54	21728.1	7379.07	5	6	9226.39	29643.5	12380.8	34353.1
O95861	BPNT1	3'(2'),5'-bisphosphate nucleotidase 1	BPNT1_HUMAN	117105	124236	161002	97236.8	74071.9	189995	87415.3	119985	268872	108844	135047	149424	74371.1	191527	218038	161979	142469	121018	155759	72977.1	159425	138429	374692	233052	0	0	127274	161851	38550.3	72657.6
O95864	FADS2	Acyl-CoA 6-desaturase	FADS2_HUMAN	45114.3	6670.49	6670.49	6670.49	42587.2	6670.49	102625	122802	78540.1	203744	39590.7	13341	60886.6	75414.6	100582	6670.49	122267	47320.4	139459	78267.8	114341	6670.49	66820.4	244013	4	2	19063.9	90186.5	17542.1	61498.7
O95865	DDAH2	N(G),N(G)-dimethylarginine dimethylaminohydrolase 2	DDAH2_HUMAN	5.47748e+06	1.19808e+06	7.05493e+06	3.10578e+06	4.21378e+06	5.01251e+06	1.67351e+06	2.5974e+06	2.0813e+06	1.15002e+06	1.45539e+06	1.66854e+06	1.62008e+06	2102065	2.38e+06	2.5607e+06	2324963	3.59462e+06	2.22501e+06	1.38927e+06	2.99018e+06	2.13724e+06	1.66273e+06	2.49013e+06	0	0	4.34376e+06	2.11684e+06	1.84967e+06	595918
O95870	ABHD16A	Phosphatidylserine lipase ABHD16A	ABHGA_HUMAN	84297.2	62841.8	53949.8	41486.6	64879.5	71905.7	264311	51083.7	95297.1	107110	175285	234869	92046.4	69565.1	49052	85589.5	115999	87870.4	53336.7	65151.4	99049.5	58721.9	154112	86386.1	0	0	63226.8	108046	13421.8	59889.5
O95873	C6orf47	Uncharacterized protein C6orf47	CF047_HUMAN	47925.1	17697.6	33279.1	11171.1	111905	86516.2	36574.5	33856.8	32240.2	5585.55	31172.1	42565.9	63423	79835.6	117888	85755.3	5585.55	27620.5	32791.3	5585.55	64696.8	27576.4	33399.6	18594.6	0	3	51415.7	41374.9	36489	29325.9
O95881	TXNDC12	Thioredoxin domain-containing protein 12	TXD12_HUMAN	128655	203156	255929	355648	107054	271674	272481	221765	271392	310947	271346	215893	254534	246878	224710	197129	357398	245081	329852	269488	196230	126904	463780	195799	0	0	220353	259534	85386.7	72234.6
O95931	CBX7	Chromobox protein homolog 7	CBX7_HUMAN	335362	9058.76	186398	210718	463086	115546	9058.76	9058.76	49393.5	64551.8	34437.9	73663.4	92109.6	134314	88234.9	47074	9058.76	25343.6	9058.76	35226.2	30062.4	71479.2	18117.5	18783.4	1	4	220028	45501.5	146641	34466.8
O95967	EFEMP2	EGF-containing fibulin-like extracellular matrix protein 2	FBLN4_HUMAN	590126	357413	541538	306357	338901	507832	169574	187835	158106	382176	184477	236015	618493	65716.4	205483	217808	521938	934909	307849	408967	553191	179576	568318	276469	0	0	440361	343161	109810	214458
O95969	SCGB1D2	Secretoglobin family 1D member 2	SG1D2_HUMAN	242702	190703	3449.22	517522	41478.9	3449.22	3449.22	7994.22	3449.22	3449.22	34852.9	19254.3	3449.22	3449.22	3449.22	3449.22	193699	124489	3449.22	3449.22	282820	3449.22	3449.22	6898.44	2	11	166551	39330.5	181847	77095.8
O95980	RECK	Reversion-inducing cysteine-rich protein with Kazal motifs	RECK_HUMAN	28966.1	7444.14	29931.3	27228.8	83380.2	7444.14	20536.2	7444.14	7444.14	7444.14	18539.1	15417.9	23728.9	7444.14	7444.14	22126.3	7444.14	18955.8	181753	21467.5	19840.5	25830.8	7444.14	14888.3	2	7	30732.4	24177.4	25405.1	38772
O95983	MBD3	Methyl-CpG-binding domain protein 3	MBD3_HUMAN	41267.2	37934	26236.8	4033.62	27974.2	19508.9	37224.5	51942.4	52269.7	26747.1	28115.5	22434.6	24335	55512	24959.2	13919.8	32739.8	26377.6	32609.6	19235.3	10390.2	17200	37957	8067.24	1	0	26159.1	29002	12274.4	13511.4
O95985	TOP3B	DNA topoisomerase 3-beta-1	TOP3B_HUMAN	15591.8	6012.44	6012.44	6012.44	21391.8	15082	32318.9	6012.44	28029.9	23618.7	18966.9	28419	21926.3	26529	6012.44	17112.6	12024.9	6012.44	19875.4	13010.8	6012.44	30601.6	6012.44	23171.3	3	5	11683.8	18092.6	6021.61	9139.8
O95989	NUDT3	Diphosphoinositol polyphosphate phosphohydrolase 1	NUDT3_HUMAN	446327	200138	1.34485e+06	248953	344712	711743	370049	233676	411119	247094	137236	412465	353324	568068	546043	378082	443548	358850	236424	291592	336985	551220	569614	464245	0	0	549454	383869	392401	122622
O95994	AGR2	Anterior gradient protein 2 homolog	AGR2_HUMAN	34575.2	425432	28660.1	50024.9	81989.5	10924.2	59232.6	159176	194125	267149	177889	102218	10924.2	132109	68616.1	10924.2	271704	102272	45143.9	130352	98472.6	21848.3	290916	118782	1	2	105268	125659	144836	85113.6
O95999	BCL10	B-cell lymphoma/leukemia 10	BCL10_HUMAN	83250.3	96618.2	82149	81092.9	51037.2	57288.4	79252.1	84149.6	51500.7	94623.4	54195.8	41740.3	46276.5	81944.7	89288.5	61602.5	74065.7	34323	67662.9	59981.6	42035.2	65446.6	42676.2	89078.3	0	0	75239.3	64435.8	15870.4	18532.3
O96000	NDUFB10	NADH dehydrogenase [ubiquinone] 1 beta subcomplex subunit 10	NDUBA_HUMAN	234936	436350	299956	682764	204712	311448	194569	302736	279650	326259	242399	210165	295005	235531	351054	257373	429944	159865	142330	194975	226723	285511	215085	257974	0	0	361694	255953	161093	68421.2
O96005	CLPTM1	Cleft lip and palate transmembrane protein 1	CLPT1_HUMAN	2990.9	2990.9	2990.9	2990.9	31445.8	2990.9	42320.6	2990.9	5981.81	48686.1	62112.7	73977.2	53642.4	12299.9	18750.7	36124.6	60259.9	73943.7	73668.4	56977.8	101620	45884.4	2990.9	78902.6	5	2	7733.39	47285.3	10604.5	28299
O96006	ZBED1	Zinc finger BED domain-containing protein 1	ZBED1_HUMAN	1077.42	1077.42	1077.42	1077.42	1077.42	1077.42	8066.26	1077.42	19230.3	3055.43	24791.1	18676.6	12344.4	1077.42	1077.42	1077.42	1077.42	1077.42	22446.9	2154.85	10387.3	1077.42	1077.42	10277.7	6	8	1077.42	7780.57	0	8170.6
O96007	MOCS2	Molybdopterin synthase catalytic subunit	MOC2B_HUMAN	54355.1	208818	116397	3884.98	3884.98	169582	81224.2	77549.2	111480	3884.98	3884.98	7769.96	3884.98	81500.4	58910.7	61658.9	93853	45440.6	37927.1	59072.8	41574.8	42575.6	62522.7	45914.9	2	3	92820.3	51146.1	78742.4	31030.8
O96008	TOMM40	Mitochondrial import receptor subunit TOM40 homolog	TOM40_HUMAN	116249	106952	156003	46842.7	74003.2	218452	153677	242338	255351	204839	142158	151430	146526	523787	376263	145171	195942	114483	154301	196595	231855	289022	433646	146939	0	0	119750	228018	55738.5	109582
O96011	PEX11B	Peroxisomal membrane protein 11B	PX11B_HUMAN	65269.7	81808.3	29104.8	86092	44692.7	46614.3	92789	68878.5	38368.8	291763	39904.2	54726.6	57371.2	153937	69249.1	58031.9	39150.5	27236.4	27539.9	54382.5	39411.4	43723.3	80182.7	65793.7	0	0	58930.3	72357.7	20596.5	60397.8
O96013	PAK4	Serine/threonine-protein kinase PAK 4	PAK4_HUMAN	37192.3	6253.12	6253.12	6253.12	38194.5	27520	93529.8	57786.2	88853.5	54123.9	96674.9	82813.9	19755.2	95750.1	45708.7	57735.1	50296.5	12506.2	114228	61644.9	54860.4	55935.6	253360	75999	3	0	20277.7	76197.9	14431.6	50125.5
O96017	CHEK2	Serine/threonine-protein kinase Chk2	CHK2_HUMAN	19730.9	19730.9	19730.9	1.85616e+06	19730.9	19730.9	19730.9	19730.9	42713.8	19730.9	19730.9	19730.9	19730.9	81057.8	19730.9	19730.9	19730.9	1.08845e+06	64428.5	314066	51244.8	39461.8	49050.4	44048.8	5	9	325802	108450	684396	246783
O96019	ACTL6A	Actin-like protein 6A	ACL6A_HUMAN	83229.5	172914	159350	152692	67577.6	127649	152165	138444	182740	105273	152089	107417	100287	242685	419240	72492.3	134028	71584.4	281348	83341.9	110457	536472	213162	112900	0	0	127235	178674	39288.8	121147
P00156	MT-CYB	Cytochrome b	CYB_HUMAN	127251	197726	93109.8	351846	214715	280803	193517	84057.5	215893	288634	215116	170694	325200	206102	151232	184914	217039	211694	89603.8	171845	159797	50213.5	116553	167183	0	0	210909	178849	87380.4	66016.1
P00167	CYB5A	Cytochrome b5	CYB5_HUMAN	661939	195686	789397	435639	409376	40478.9	414272	446388	349217	140455	197760	326928	427228	597784	80957.8	856752	40478.9	329334	345722	490118	369488	263503	471960	457184	1	1	422086	366974	254844	185966
P00325	ADH1B	All-trans-retinol dehydrogenase [NAD(+)] ADH1B	ADH1B_HUMAN	966122	341190	4.02971e+06	231825	698408	1.02366e+06	128174	185409	78331.4	39165.7	144811	170293	142391	144397	109890	283171	165898	189913	106616	39165.7	129898	200420	39165.7	103694	0	3	1.21515e+06	133378	1.29217e+06	61208.2
P00338	LDHA	L-lactate dehydrogenase A chain	LDHA_HUMAN	3.06451e+06	2.00522e+06	1.90619e+06	1.71091e+06	2.77111e+06	1199580	8.00004e+06	4.38643e+06	2731112	5369957	3570149	6194229	6549194	5.33324e+06	3001121	6954606	4.69438e+06	2.73586e+06	10496983	6868699	2.95315e+06	2.7347e+06	12567174	5146484	0	0	2.10959e+06	5.57153e+06	630979	2.66784e+06
P00352	ALDH1A1	Retinal dehydrogenase 1	AL1A1_HUMAN	636404	1674044	1.92334e+06	2.00931e+06	3667689	3293341	1.99488e+06	398960	2.16015e+06	1.08616e+06	748806	4.73649e+06	593147	3325734	298317	409746	398962	1.05774e+06	189642	570300	366778	458859	600523	1.24252e+06	0	0	2.20069e+06	1.14654e+06	1.01521e+06	1.17558e+06
P00367	GLUD1	Glutamate dehydrogenase 1, mitochondrial	DHE3_HUMAN	559052	653824	1.38669e+06	850959	968552	797906	593025	766326	807739	646106	440638	650206	780335	499342	705461	571149	867958	869667	537190	540418	616035	767523	596578	683220	0	0	869497	663273	266352	122640
P00374	DHFR	Dihydrofolate reductase	DYR_HUMAN	21872.5	21872.5	21872.5	21872.5	21872.5	21872.5	79976.2	156799	202653	212514	121071	110213	65860.4	950757	317087	21872.5	141718	43745.1	229705	158131	138312	137179	361187	114653	6	1	21872.5	197968	0	201272
P00387	CYB5R3	NADH-cytochrome b5 reductase 3	NB5R3_HUMAN	1.9449e+06	4.6311e+06	2968204	6.1032e+06	4289848	6.37884e+06	2.63502e+06	3121887	2.07641e+06	1584172	1.68494e+06	2.817e+06	3.37812e+06	1.40551e+06	1.93115e+06	2.81225e+06	2324913	2.91734e+06	1.74876e+06	2.20106e+06	3.64505e+06	2.21931e+06	3.06149e+06	2.4304e+06	0	0	4.38601e+06	2.44415e+06	1.57896e+06	627628
P00390	GSR	Glutathione reductase, mitochondrial	GSHR_HUMAN	657357	348806	294923	447345	553827	792783	534251	324774	604279	440690	547561	626555	378202	319586	360175	431745	834442	435583	884416	443277	358441	387875	961243	605616	0	0	515840	526595	172995	189578
P00403	MT-CO2	Cytochrome c oxidase subunit 2	COX2_HUMAN	5828625	3.72489e+06	4627722	4.1437e+06	2.23185e+06	6216273	8.09967e+06	9131052	10838354	5.77217e+06	7121764	5189133	5033050	7.30282e+06	10473785	9143285	9104022	4.49777e+06	5.76589e+06	5709606	6498067	6504484	13178629	6181194	0	0	4.46218e+06	7.53026e+06	1.32858e+06	2.28601e+06
P00441	SOD1	Superoxide dismutase [Cu-Zn]	SODC_HUMAN	2.23326e+06	2.05825e+06	3578958	2144733	502093	1.93663e+06	836794	426645	878825	637495	435546	482278	583650	2662515	1.52616e+06	959632	652543	564167	364079	410408	512054	759973	646527	570639	0	0	2.07565e+06	772774	893053	529266
P00450	CP	Ceruloplasmin	CERU_HUMAN	453887	1.85352e+06	533936	2363004	2820166	1.29614e+06	249437	393763	93792.8	764073	345012	354668	426662	230977	337854	272262	926665	1.50197e+06	352284	557384	893215	1.16925e+06	631616	425421	0	0	1.55344e+06	551461	881726	357358
P00480	OTC	Ornithine carbamoyltransferase, mitochondrial	OTC_HUMAN	152452	10986.3	718091	10986.3	94492	10986.3	98697.8	24445.2	105483	438051	76007.5	108717	173450	179641	72190.9	10986.3	10986.3	120606	10986.3	92097.8	21972.6	10986.3	10986.3	10986.3	3	6	166332	87626.5	252385	101254
P00488	F13A1	Coagulation factor XIII A chain	F13A_HUMAN	274213	1.72694e+06	366792	774919	595178	178186	448494	167571	154194	325967	180665	307687	589350	256617	496301	1768101	489308	647595	269375	535952	656963	633902	176693	573432	0	0	652705	482120	520000	357492
P00491	PNP	Purine nucleoside phosphorylase	PNPH_HUMAN	324058	1.5418e+06	368185	554093	114093	317579	921681	802564	1.45283e+06	502246	528952	560193	439983	1373397	1132200	240276	1.63821e+06	678069	831055	1.32913e+06	1.06364e+06	1.80063e+06	1214019	1.93487e+06	0	0	536635	1.02466e+06	467396	480894
P00492	HPRT1	Hypoxanthine-guanine phosphoribosyltransferase	HPRT_HUMAN	530099	164664	263707	167244	122589	211417	461558	351836	797657	427024	483435	421544	223944	1487266	324742	157037	380033	238902	866394	888694	488486	598703	946100	952000	0	0	243287	583075	135540	331652
P00505	GOT2	Aspartate aminotransferase, mitochondrial	AATM_HUMAN	931242	322294	1.23591e+06	867842	1.08389e+06	673209	950356	1.02852e+06	785112	1.00305e+06	1.21241e+06	1.23462e+06	1.86186e+06	1.33688e+06	721258	984954	1.35563e+06	1.2369e+06	1.50038e+06	645707	804978	808428	1053259	779492	0	0	852398	1.07243e+06	294461	304968
P00519	ABL1	Tyrosine-protein kinase ABL1	ABL1_HUMAN	36649.1	341458	5552.34	5552.34	24420.3	5552.34	5552.34	5552.34	27490.5	5552.34	18757.4	22799.2	16245.3	56574.4	72304.9	5552.34	5552.34	175684	11104.7	82814.6	35101.5	5552.34	5552.34	22194.3	3	7	69864.1	32218.7	122024	41781.2
P00533	EGFR	Epidermal growth factor receptor	EGFR_HUMAN	72818.5	217354	44900.3	147935	226441	68156.9	20780.1	37718.6	10390	96127.9	29945.4	28504.7	36245	168802	42366.7	101443	53609.2	47322.4	65348.6	36434.3	32219.5	68195.4	27906.3	35299.3	0	1	129601	52147.7	72558.6	36728.5
P00558	PGK1	Phosphoglycerate kinase 1	PGK1_HUMAN	2.06287e+06	2.40804e+06	3.0178e+06	1.95926e+06	4194614	3614774	2.60048e+06	1.98049e+06	2110313	4.01576e+06	2.76429e+06	3293693	3.23521e+06	3.46341e+06	1.8262e+06	5035400	1.64593e+06	2.22084e+06	3.42125e+06	4.2402e+06	2.36817e+06	2.32447e+06	3.20269e+06	5419454	0	0	2.87623e+06	3.0649e+06	819068	1.04843e+06
P00568	AK1	Adenylate kinase isoenzyme 1	KAD1_HUMAN	796554	1.21856e+06	1.59321e+06	1.42473e+06	1872551	9742083	1.26115e+06	1.48572e+06	1.31592e+06	634000	467216	493240	327669	1.50222e+06	970145	2.28059e+06	729396	1.31678e+06	537684	1.1068e+06	686867	707175	1.08771e+06	1.2868e+06	0	0	2774615	1.01095e+06	3.13346e+06	476907
P00734	F2	Prothrombin	THRB_HUMAN	219954	915616	384245	1.11241e+06	1.48836e+06	850564	242342	331294	276840	777787	237120	214582	383320	234115	217448	247029	302187	1.08897e+06	385754	330703	644286	505076	229631	250153	0	0	828526	383257	426574	228437
P00736	C1R	Complement C1r subcomponent	C1R_HUMAN	80420.5	228036	79539.3	216185	179426	37315.7	129486	66670	35271.5	173966	79412.6	35510.9	79463.7	44807.8	56609.1	116524	58411.2	64629.5	51136.4	62710.5	43298	38723.5	27329.2	49505	0	0	136820	67414.7	73934.1	36738.2
P00738	HP	Haptoglobin	HPT_HUMAN	1.72759e+06	1.93721e+06	3.74315e+06	669810	4730632	2.88532e+06	1315322	1.28703e+06	1.79445e+06	1.65825e+06	6758960	1877109	1.32217e+06	1.82913e+06	1.27405e+06	1.97843e+06	5.73169e+06	14277135	5157702	2.2271e+06	4488481	10589020	15886406	3.98725e+06	0	0	2.61562e+06	4.63554e+06	1.34489e+06	4.41719e+06
P00739	HPR	Haptoglobin-related protein	HPTR_HUMAN	8829.32	8829.32	8829.32	8829.32	39626.2	53100.4	8829.32	8829.32	17658.6	8829.32	50261.9	8829.32	38307.7	8829.32	43586.6	8829.32	8829.32	80273.6	33216.1	43843.7	46121.5	78773.6	49387.9	31286.1	4	7	21340.6	31917.9	18116.2	23134.1
P00740	F9	Coagulation factor IX	FA9_HUMAN	141682	57890.5	156882	58276.2	422966	1.27404e+06	69975.6	138354	90643.9	182776	129817	62302.1	77645.9	32653.8	74254.9	62367.7	130406	179063	37600.6	85284.8	177322	42854.9	180177	68648.5	0	0	351956	101230	430168	50908.6
P00742	F10	Coagulation factor X	FA10_HUMAN	24124.9	194077	58634	220228	146237	239199	67334.7	54833.9	69893.8	130414	15669.8	23244	25631.6	7834.9	48414.5	19259.2	84887.5	199799	29990.1	57196.5	100943	101517	80863.8	21170.8	0	1	147083	63272.1	80608.8	47358.6
P00746	CFD	Complement factor D	CFAD_HUMAN	62223.6	496199	119801	1.23049e+06	221174	93104.1	56113.4	153157	62122.8	68189.7	43928.2	77044.4	65947.1	25512.1	51994	41077.5	180141	134833	27471.9	57734.3	203012	164493	91234.1	67698.8	0	0	370499	87317	410795	53245.8
P00747	PLG	Plasminogen	PLMN_HUMAN	682037	1.5367e+06	686847	1.04983e+06	1.23785e+06	958214	176237	504020	680220	1126442	510374	483890	578293	295836	571052	267039	841853	2122345	1.08659e+06	846021	1.24952e+06	1067717	1.07651e+06	698476	0	0	1.02525e+06	787913	301162	448062
P00748	F12	Coagulation factor XII	FA12_HUMAN	45837.9	140441	52489.1	62269.5	117405	188787	68056.1	67091.5	45799.4	97071	37614	35911.2	52720.9	91692.3	47393.3	26920.7	84502.8	88051.1	75092.8	39192.2	61306.5	55317.7	67727.5	58855.9	0	0	101205	61128.7	52324.6	19990
P00750	PLAT	Tissue-type plasminogen activator	TPA_HUMAN	30843.6	94225.7	30632.1	267751	28084.5	30076.6	2986.32	19112.9	38477.5	2986.32	2986.32	2986.32	10266.2	2986.32	7083.67	5972.63	2986.32	27245.9	33330.1	2986.32	2986.32	12053.5	2986.32	23919.2	0	9	80268.9	11352.1	87076	11470.5
P00751	CFB	Complement factor B	CFAB_HUMAN	307564	497362	183313	503442	2.31423e+06	311678	189737	265391	71953.2	731408	206416	121319	392535	217986	225599	376747	357004	492614	128823	247341	319308	430217	160741	143321	0	0	686264	282137	736666	157555
P00813	ADA	Adenosine deaminase	ADA_HUMAN	5342.64	73945.3	21106	118748	20715.1	12033.9	23231.4	31348.4	17750.6	94827.7	25129.5	29198.5	36939.4	121542	875567	22790.1	90478.4	39703.2	11069.8	42064.2	20162.7	34717.6	12418.5	33513.4	0	0	41981.9	86802.9	40910.7	193578
P00846	MT-ATP6	ATP synthase subunit a	ATP6_HUMAN	342113	601392	704962	1.19245e+06	491400	956332	567849	902045	467829	333486	515264	454725	549022	421225	586353	593044	398247	528029	349969	405145	906339	627311	1.22025e+06	808289	0	0	714775	590801	285262	225015
P00915	CA1	Carbonic anhydrase 1	CAH1_HUMAN	943127	4.45565e+06	3.46766e+06	1205517	792113	4409664	1.97605e+06	2.23641e+06	1.26005e+06	786872	256033	227624	391784	1.37311e+06	1406654	1.26133e+06	742019	4.81614e+06	663905	2342297	786686	720852	477952	1.05901e+06	0	0	2.54562e+06	1.26582e+06	1.60269e+06	1.05828e+06
P00918	CA2	Carbonic anhydrase 2	CAH2_HUMAN	128030	539967	473472	77427.1	88561.7	222613	238659	320580	210398	152405	41831.4	52939.2	108702	216348	182800	192142	623519	426536	127650	328348	73576.9	93802.7	57151.1	133450	0	0	255012	198935	184996	145006
P00966	ASS1	Argininosuccinate synthase	ASSY_HUMAN	390136	100821	646075	115572	699241	114596	230265	182128	198167	996350	758041	314154	624897	36774.7	225749	3.97476e+06	404361	836181	579508	136282	817496	168733	136244	168936	0	0	344407	599390	252822	866896
P01008	SERPINC1	Antithrombin-III	ANT3_HUMAN	1.5903e+06	249570	2.58601e+06	1.7021e+06	1.39344e+06	1.78161e+06	337605	334728	782653	1.2384e+06	611588	658879	518269	1132782	1.38268e+06	570951	1.21895e+06	2.50753e+06	984091	1.52964e+06	828915	665336	971522	1.02188e+06	0	0	1.5505e+06	960911	691296	502730
P01009	SERPINA1	Alpha-1-antitrypsin	A1AT_HUMAN	3.23622e+06	2.90531e+06	5015543	12606735	15741459	4.78319e+06	2.20327e+06	2.5327e+06	1.85788e+06	4354649	2.59439e+06	2.54294e+06	4.37437e+06	4211637	3.82244e+06	1.50546e+06	4.11716e+06	8515631	3787509	4522482	4.9433e+06	6146516	13797016	3.74211e+06	0	0	7.38141e+06	4.42064e+06	4.94572e+06	2.78605e+06
P01011	SERPINA3	Alpha-1-antichymotrypsin	AACT_HUMAN	1.43159e+06	4855958	2737521	7494129	6532953	3.7411e+06	1.05929e+06	1.54356e+06	1283967	2.00826e+06	1257997	1.57905e+06	1.84652e+06	2.6093e+06	1.56444e+06	949183	1.91176e+06	3.97628e+06	1.42297e+06	2.49283e+06	2538784	3.28056e+06	7.65553e+06	1.56484e+06	0	0	4.46554e+06	2.25251e+06	2.09422e+06	1.51783e+06
P01019	AGT	Angiotensinogen	ANGT_HUMAN	153887	351303	351845	776152	699279	608422	131846	205351	159982	69022.5	476754	158539	151620	156559	200577	76722.8	250801	439481	198991	410070	434372	430640	809862	222618	0	0	490148	276878	220227	182485
P01023	A2M	Alpha-2-macroglobulin	A2MG_HUMAN	120578	1.56783e+06	242849	1.62795e+06	729523	271148	186432	102920	46593.8	189626	302532	225488	304244	164733	183243	216697	581828	935950	433255	553650	786667	1.32335e+06	177214	507384	0	0	759979	401212	622111	324579
P01024	C3	Complement C3	CO3_HUMAN	1.00348e+06	3.9177e+06	1.90053e+06	3872714	8732024	4.81305e+06	514740	769832	588205	2.98155e+06	666836	600248	1050239	1.2924e+06	872359	1.6073e+06	2.52024e+06	4.38959e+06	798857	1484192	2.46204e+06	1.9824e+06	1.33588e+06	1.0597e+06	0	0	4.03992e+06	1.4987e+06	2.46487e+06	998505
P01031	C5	Complement C5	CO5_HUMAN	80166	66471.4	98510.7	38932.6	362528	272485	34817.2	20008.5	30062.7	148939	57038.1	63658.7	82869.9	76738.4	50820.6	66161.3	92808	203154	98717	103806	152229	178760	124073	77097.8	0	0	153182	92320	120382	50100
P01033	TIMP1	Metalloproteinase inhibitor 1	TIMP1_HUMAN	94992.4	244260	130854	215491	144277	216645	281072	238413	546489	187538	338864	199635	256825	149317	129562	1786547	365334	352214	80947.9	565158	119032	170022	278317	117993	0	0	174420	342404	53948.6	374814
P01034	CST3	Cystatin-C	CYTC_HUMAN	219734	52177.1	278299	52177.1	287915	364331	164842	154803	832162	751867	225385	375241	235532	134593	185936	180415	594675	340710	289931	1.00263e+06	203153	121923	154863	104354	2	0	209105	336279	118645	264135
P01040	CSTA	Cystatin-A	CYTA_HUMAN	99749.3	350657	173898	520054	208821	188127	251979	883716	85711.6	191641	327787	262612	294965	139086	373670	89461.9	141427	150100	54857.2	256910	128945	179393	40132.7	72676.4	0	0	256884	218059	139444	187121
P01042	KNG1	Kininogen-1	KNG1_HUMAN	641918	1.65269e+06	1.08472e+06	2905620	4.24673e+06	1619208	470366	725160	364879	636586	514928	688982	876924	520995	581837	363545	1.40537e+06	1990345	716806	844811	1425275	1293766	1.281e+06	662073	0	0	2.02515e+06	853536	1.21188e+06	432796
P01111	NRAS	GTPase NRas	RASN_HUMAN	290749	121135	358996	246472	83646.8	370675	356497	339673	352572	319679	332796	291606	282308	604705	347593	337834	374510	303620	326085	338382	250433	341934	511919	275344	0	0	245279	349305	109743	81517.3
P01112	HRAS	GTPase HRas	RASH_HUMAN	10111	166375	116469	79583.8	35707.9	54647.8	10111	117438	111046	10111	75600.6	97734.1	66038.6	10111	20222	62059.6	85684.3	50259.9	126062	128462	81786.2	96524.9	49429.1	99854.7	1	3	77149.1	72140.8	52011.3	38961
P01116	KRAS	GTPase KRas	RASK_HUMAN	3806.66	3806.66	28353.9	3806.66	3806.66	3806.66	3806.66	3806.66	13867.6	3806.66	3806.66	3806.66	3806.66	3806.66	3806.66	3806.66	13004.7	15386.4	14512.9	7613.33	15147.4	12882.5	14590.6	13163.8	5	9	7897.88	8579.4	9148.23	5021.29
P01137	TGFB1	Transforming growth factor beta-1 proprotein	TGFB1_HUMAN	27956.9	75876.5	100925	27956.9	86539.7	104774	134008	142784	82781.3	191046	125590	76463.3	91233.9	80008.5	76238.1	55913.8	124869	83646.7	113761	345543	84169.7	91691.4	118409	89748.4	2	0	70671.4	117106	31639.1	63521.5
P01266	TG	Thyroglobulin	THYG_HUMAN	7419.78	90557.7	55668.9	130617	59785	36600.3	48153.6	36121.1	7419.78	7419.78	78727.7	99886	165276	7419.78	14839.6	7419.78	7419.78	30803.6	24174.4	94331.5	16383.7	72228.4	83256.1	7419.78	1	6	63441.4	44927.8	39116.2	43576.9
P01275	GCG	Glucagon	GLUC_HUMAN	5528.64	73650.8	43824.4	5528.64	5528.64	5528.64	5528.64	5528.64	16099293	5528.64	5528.64	5528.64	19694.7	5528.64	36026.6	5528.64	56406.6	5528.64	5528.64	11057.3	5528.64	5528.64	601854	5528.64	4	12	23265	938371	26519.6	3.67956e+06
P01282	VIP	VIP peptides	VIP_HUMAN	8709.11	17418.2	8709.11	103982	40606.4	51467.7	21737.4	73787.5	8709.11	8709.11	36567	27660.4	25409.7	201669	42410.9	8709.11	41127.6	21321.6	8709.11	8709.11	8709.11	8709.11	8709.11	8709.11	2	9	38482.2	31670.7	33366.6	44664.3
P01303	NPY	Pro-neuropeptide Y	NPY_HUMAN	5397.47	68235.2	72944.3	304785	5397.47	1.13701e+06	5397.47	28376.4	5397.47	5397.47	20415.3	5397.47	5397.47	5397.47	30307.2	5397.47	5397.47	141809	5397.47	5397.47	69647.3	10794.9	5397.47	41926.4	2	11	265628	22369.4	402568	33573.1
P01344	IGF2	Insulin-like growth factor II	IGF2_HUMAN	77066.3	110863	253415	398672	131890	102620	165507	69774.2	120525	148977	98866.5	76228.4	47130.8	23565.4	80642.6	63642.7	153632	78375.9	61903.3	790104	85401.3	73956.3	172526	90303.3	0	1	179088	133392	113196	164340
P01591	JCHAIN	Immunoglobulin J chain	IGJ_HUMAN	303077	191984	2.00501e+06	580671	648273	500220	124449	215674	267275	5.08357e+06	186623	161728	161124	466303	1.58574e+06	433774	4.46066e+06	18504038	394703	464784	1.14877e+06	680666	274493	895457	0	0	704872	1.97277e+06	602130	4.24434e+06
P01593	IGKV1D-33	Immunoglobulin kappa variable 1D-33;Immunoglobulin kappa variable 1-33	KVD33_HUMAN;KV133_HUMAN	58730	331840	103325	267989	204303	106119	336612	204672	56848.5	153191	42172.6	44341.9	179512	48864.8	62305.7	36757.5	121443	404776	52398.1	139146	147475	175424	75107.8	107035	0	0	178718	132671	97828.3	99715.4
P01597	IGKV1-39	Immunoglobulin kappa variable 1-39;Immunoglobulin kappa variable 1D-39	KV139_HUMAN;KVD39_HUMAN	53719	630634	152553	136796	184127	73348.6	219530	59210.2	61398.1	163170	119059	122808	267118	20042.6	52798.1	20042.6	51656.6	138668	56303.4	100966	137864	40085.2	231523	203655	0	2	205196	114772	195457	74587.3
P01599	IGKV1-17	Immunoglobulin kappa variable 1-17	KV117_HUMAN	75126.7	63078.9	188055	88179.1	310280	182379	54455.9	35528.7	53566.4	184925	109722	87291.5	154451	44098.7	96048.6	74740.2	75857.8	212380	62882.8	216538	111079	1.76603e+06	148498	165580	0	0	151183	202982	86757.5	383137
P01601	IGKV1D-16	Immunoglobulin kappa variable 1D-16	KVD16_HUMAN	7558.97	89818.4	48084.7	45964.1	93298.4	7558.97	7558.97	55054.1	7558.97	7558.97	7558.97	39297.4	7558.97	7558.97	58989.2	7558.97	37412.2	60255.4	25344.8	7558.97	42759.3	45627.3	37410.7	15117.9	2	8	48713.9	26541.1	34333.6	19781.3
P01619	IGKV3-20	Immunoglobulin kappa variable 3-20	KV320_HUMAN	884695	2843688	2.28964e+06	2919601	2.34251e+06	2.01971e+06	956099	1.11072e+06	799771	2.46199e+06	833347	837347	3.01578e+06	857868	1.77414e+06	1.51272e+06	5.00043e+06	5753509	1212049	1.74829e+06	2.14637e+06	1.80494e+06	2.50621e+06	1.46677e+06	0	0	2.21664e+06	1.9888e+06	673470	1.35903e+06
P01624	IGKV3-15	Immunoglobulin kappa variable 3-15	KV315_HUMAN	3326263	1.76424e+06	6048678	5.24786e+06	2.39041e+06	2.70776e+06	496358	2.51438e+06	2.02181e+06	6.41472e+06	1.91589e+06	2678675	3.50427e+06	1.53404e+06	3481565	2.15987e+06	7493133	14227397	2.67047e+06	4329216	9087308	6.15354e+06	8185282	4787499	0	0	3.58087e+06	4.64752e+06	1.54992e+06	3.33403e+06
P01700	IGLV1-47	Immunoglobulin lambda variable 1-47	LV147_HUMAN	806662	396421	281251	840056	585450	671051	136805	682297	368159	784917	287701	376048	529532	344009	574997	112148	730307	784393	508734	414536	1327394	786689	464507	743991	0	0	596815	553176	203544	281204
P01706	IGLV2-11	Immunoglobulin lambda variable 2-11	LV211_HUMAN	5890.65	42371.6	5890.65	5890.65	50471.3	38758.8	342794	123108	5890.65	5890.65	5890.65	5890.65	124070	98259.7	5890.65	20128.9	31398.5	223109	5890.65	11781.3	99917.2	113671	61180	30848	3	6	24878.9	73089.4	19301.4	88402.2
P01709	IGLV2-8	Immunoglobulin lambda variable 2-8	LV208_HUMAN	12147.8	46474.1	12147.8	12147.8	82321.7	42660.9	28039.5	112734	12147.8	12147.8	12147.8	24295.6	44560	183703	79030.9	12147.8	12147.8	209063	37868.9	12147.8	57304.1	70278.3	82625.2	295398	3	6	34650	72099.3	25805.7	78468.3
P01721	IGLV6-57	Immunoglobulin lambda variable 6-57	LV657_HUMAN	21186.8	162651	3859	29470.2	67055.1	74464.6	3859	71134.9	3859	80253.3	36739.8	38680.5	69738.8	3859	82043.3	33602.9	22942.6	142550	3859	3859	78093.4	40036.6	7718	14716.8	1	5	59781.2	40974.8	52259.5	37821.8
P01742	IGHV1-69	Immunoglobulin heavy variable 1-69	HV169_HUMAN	4844.47	113847	4844.47	4844.47	112084	4844.47	48548.8	4844.47	4844.47	32011.8	9688.95	4844.47	17332.6	4844.47	4844.47	4844.47	4844.47	4844.47	4844.47	4844.47	4844.47	68314.9	32266.1	113491	4	11	40884.7	20830.2	50971.1	28686.4
P01743	IGHV1-46	Immunoglobulin heavy variable 1-46	HV146_HUMAN	20622.3	258655	10157.9	150417	172870	45772.8	10157.9	10157.9	10157.9	266287	63595.9	30315.4	131665	94443.6	10157.9	10157.9	10157.9	142059	20315.8	32903	10157.9	91580.4	62562.5	10157.9	1	8	109749	56499.5	91073.4	66445.8
P01780	IGHV3-7	Immunoglobulin heavy variable 3-7	HV307_HUMAN	97976.4	320525	446699	501501	959649	290256	148856	128756	120860	280268	257299	276704	709224	115160	121109	134225	434854	1.7199e+06	270225	214749	563858	649313	547135	766025	0	0	436101	414362	266911	381887
P01833	PIGR	Polymeric immunoglobulin receptor	PIGR_HUMAN	312256	153459	656237	194022	417117	224464	9936.93	9936.93	9936.93	7.26118e+06	32737.8	208516	100092	9936.93	72417.9	63498.3	4.64971e+06	10365075	19873.9	46319.6	1.19038e+06	382206	9936.93	266063	0	5	326259	1.37265e+06	170805	2.88256e+06
P01834	IGKC	Immunoglobulin kappa constant	IGKC_HUMAN	23732504	124046304	48849744	175028656	53712152	63957568	12972693	17650070	20215274	37531560	17364580	20636148	46800832	11389628	29003174	12413150	38401084	116804616	22769350	33697532	85802024	75198768	55071292	47267772	0	0	81554488	3.89439e+07	5.17056e+07	2.79845e+07
P01859	IGHG2	Immunoglobulin heavy constant gamma 2	IGHG2_HUMAN	1.27902e+06	3.43583e+06	2967890	4833219	10894861	5.72448e+06	1277274	1325164	1791152	1.69794e+06	3.12915e+06	4074770	9175089	878702	1.62386e+06	3.39699e+06	7979498	25388166	6923202	3.23485e+06	13819436	10873106	5920051	4450741	0	0	4.85588e+06	5.94217e+06	3.0441e+06	5.91664e+06
P01860	IGHG3	Immunoglobulin heavy constant gamma 3	IGHG3_HUMAN	223454	427114	352292	928746	1.52259e+06	101429	329835	104127	289078	319771	222082	234399	255896	167000	382672	117575	158817	1.41422e+06	557332	617178	825405	1.19549e+06	842685	175435	0	0	592604	456056	489987	371764
P01861	IGHG4	Immunoglobulin heavy constant gamma 4	IGHG4_HUMAN	198045	1.92285e+06	382505	2411004	2.1287e+06	219166	131756	219493	137323	188919	816892	309088	259947	236783	403513	181381	655929	1.5249e+06	351726	256212	678118	1.25892e+06	476758	969970	0	0	1.21038e+06	503202	956133	394565
P01871	IGHM	Immunoglobulin heavy constant mu	IGHM_HUMAN	148413	1684131	120851	374226	699639	256439	231104	148461	68854	1.07911e+06	297160	271998	395305	153129	281890	168238	281019	916161	433677	517459	1.21999e+06	687282	168795	382423	0	0	547283	427892	543310	325612
P01876	IGHA1	Immunoglobulin heavy constant alpha 1	IGHA1_HUMAN	253471	3.10415e+06	1.6445e+06	2.18022e+06	3.64582e+06	1.32726e+06	215506	370624	176762	5880625	607538	458954	978524	261408	767115	523900	7372342	29097202	701916	334138	4603419	5.04301e+06	1.30609e+06	2.13335e+06	0	0	2.0259e+06	3.37958e+06	1.1244e+06	6.60875e+06
P01889	HLA-B	HLA class I histocompatibility antigen, B alpha chain	HLAB_HUMAN	1.62577e+06	1.63291e+06	1.41103e+06	1.44901e+06	1954475	724927	2.62264e+06	2.51297e+06	2823437	1.90064e+06	2529908	1.79143e+06	7369680	4.3987e+06	2.05268e+06	3643308	5053421	1.73267e+06	375275	1.95992e+06	1.99464e+06	927572	758798	1.34056e+06	0	0	1.46635e+06	2.54379e+06	375165	1.64642e+06
P01893	HLA-H	Putative HLA class I histocompatibility antigen, alpha chain H	HLAH_HUMAN	92881.1	71154.8	102170	72158.2	77760.6	35577.4	224078	35577.4	35577.4	245330	115649	213399	332975	156492	35577.4	35577.4	35577.4	179272	35577.4	35577.4	35577.4	126238	109352	35577.4	1	9	75283.7	112388	20984.5	90902.5
P01903	HLA-DRA	HLA class II histocompatibility antigen, DR alpha chain	DRA_HUMAN	321614	1.14006e+06	751149	1.18982e+06	319273	644093	527956	1.43582e+06	1.11483e+06	486213	759495	1.11665e+06	1.06244e+06	432016	1.0655e+06	2602348	3.53257e+06	874362	437324	878894	921758	1.14004e+06	298294	1.84419e+06	0	0	727668	1.14059e+06	347096	792171
P01909	HLA-DQA1	HLA class II histocompatibility antigen, DQ alpha 1 chain	DQA1_HUMAN	22878.3	77559.8	7029.54	7029.54	25831.5	17134.2	29514.7	93707.7	45968.3	71372.8	53213	14804.4	7029.54	60425.6	51496.2	57467.3	218093	99656.4	14059.1	89058.7	69245.8	7029.54	16807.9	120374	2	2	26243.8	62184.6	24035.3	50112.2
P01920	HLA-DQB1	HLA class II histocompatibility antigen, DQ beta 1 chain	DQB1_HUMAN	94375.3	45657.8	115882	66192.1	85541.8	27940.4	261648	330819	187392	254926	166770	103257	179576	161103	257952	326048	476332	198657	88877.5	186811	113634	208107	52670.4	381489	0	0	72598.2	218671	29654.7	105543
P02042	HBD	Hemoglobin subunit delta	HBD_HUMAN	1.48967e+06	6403503	3.35354e+06	4.2087e+06	404911	2.25249e+06	312646	2619426	1.36535e+06	347540	126513	87756	155418	1.27147e+06	1.05609e+06	1084788	446194	2.85947e+06	578846	1.20254e+06	595928	361224	304673	749352	0	0	3.0188e+06	862513	1.94688e+06	774840
P02144	MB	Myoglobin	MYG_HUMAN	7314.13	7314.13	7314.13	7314.13	7314.13	7314.13	57229.2	7314.13	136508	94036.8	124710	49714.9	17830.3	7314.13	7314.13	7314.13	7314.13	7314.13	14628.3	204477	59892.8	7314.13	33280.9	235475	6	7	7314.13	59943.4	0	69505.9
P02452	COL1A1	Collagen alpha-1(I) chain	CO1A1_HUMAN	2.19947e+06	5.48149e+06	866431	4464581	4265310	198454	4.32423e+06	4123106	479281	2471416	306806	331667	1602639	219298	855670	853662	831631	1336286	687085	838026	1.14204e+06	1.41428e+06	4.81868e+06	1072618	0	0	2.91262e+06	1.53936e+06	1.95361e+06	1.39426e+06
P02458	COL2A1	Collagen alpha-1(II) chain	CO2A1_HUMAN	118948	787231	60801.4	682032	206463	16922.1	197756	456278	124431	219721	16922.1	37100.6	33844.3	16922.1	61729.2	16922.1	92142.6	115696	42455.7	46166.6	179839	136106	156332	124260	1	3	312066	115257	305872	104268
P02461	COL3A1	Collagen alpha-1(III) chain	CO3A1_HUMAN	646626	5.27871e+06	151549	2.24588e+06	182809	228842	470233	492885	74487.1	132785	37039.8	63300.9	117945	79785.6	344214	150252	458319	911055	171967	190212	829568	619528	521286	489728	0	0	1.45574e+06	341922	1.85834e+06	262357
P02462	COL4A1	Collagen alpha-1(IV) chain	CO4A1_HUMAN	199306	840674	195797	524446	112434	85109.8	245582	41870.8	92314.9	20935.4	209992	276816	302200	20935.4	57072.3	162342	293218	381064	141093	170933	373132	121233	232636	245589	0	2	326295	188275	271082	111489
P02511	CRYAB	Alpha-crystallin B chain	CRYAB_HUMAN	1.75239e+06	1.80632e+06	2208050	6912546	1.29845e+06	1.07564e+06	476333	1660285	400420	175763	537245	598373	649668	265149	998023	906328	981847	1.45536e+06	136104	532132	1.50121e+06	1.09683e+06	361855	535890	0	0	2.5089e+06	737157	2.00283e+06	447747
P02533	KRT14	Keratin, type I cytoskeletal 14	K1C14_HUMAN	5485077	11113246	1.91928e+06	7590007	5.9476e+06	17970596	17443422	11708691	4240141	21311652	5581759	4.88424e+06	3.34402e+06	12190177	17056488	192002640	3.98774e+06	4.34397e+06	4.14586e+06	15685190	2.18996e+06	3.6883e+06	7303409	3.31871e+06	0	0	8.33763e+06	1.85792e+07	5.10068e+06	4.24602e+07
P02538	KRT6A	Keratin, type II cytoskeletal 6A	K2C6A_HUMAN	2135684	19841504	968395	4.58444e+06	2.04676e+06	5.9028e+06	5630976	8647304	1.15056e+06	4045210	3.34562e+06	3.67456e+06	2.05868e+06	6.05143e+06	6263856	22693836	2.20506e+06	1.01822e+06	669901	4.42066e+06	1.43409e+06	1.51403e+06	873385	2.11273e+06	0	0	5.91327e+06	4.32278e+06	6.44765e+06	4.96141e+06
P02545	LMNA	Prelamin-A/C	LMNA_HUMAN	13384776	3.27855e+06	14857414	9208878	13231459	10127350	4436660	4373811	2.95054e+06	10178791	3.51965e+06	4.35262e+06	6915568	1.97504e+06	7669468	6505255	4.29505e+06	7362994	2.2636e+06	2.171e+06	4.85546e+06	2.98537e+06	2.13757e+06	3.90692e+06	0	0	1.06814e+07	4.60308e+06	3.84117e+06	2.22056e+06
P02549	SPTA1	Spectrin alpha chain, erythrocytic 1	SPTA1_HUMAN	122873	1051408	17210.1	70928.9	50866.2	50858.2	91467.2	156041	130405	67366.4	16689.5	15346.8	30571.8	93081	23215.3	27014.3	7673.38	67310.6	17544	23098.5	16748.4	66842	7673.38	7673.38	0	3	227357	48097.9	369889	43650.2
P02647	APOA1	Apolipoprotein A-I	APOA1_HUMAN	4.56753e+06	7413338	11918001	23782632	10171384	7709364	1.59635e+06	4.87375e+06	3.21013e+06	2.01e+06	2.45833e+06	3.93605e+06	4256427	4898470	6922057	2.42974e+06	5.20753e+06	13590930	6531948	4289792	6207380	10485763	10552725	5.90139e+06	0	0	1.0927e+07	5.51993e+06	6.19088e+06	3.13785e+06
P02649	APOE	Apolipoprotein E	APOE_HUMAN	290903	780444	1.06122e+06	1.72198e+06	795781	7.74528e+06	395512	1.33422e+06	587422	495576	227104	434044	485341	571452	1.03596e+06	1.21468e+06	871300	1.91742e+06	413608	732376	576385	1.3921e+06	1098817	657098	0	0	2.06593e+06	802245	2.5755e+06	431127
P02652	APOA2	Apolipoprotein A-II	APOA2_HUMAN	299695	470824	464293	1.1571e+06	531842	257264	92587.7	95581.8	252350	133821	197023	221628	121730	318563	637535	310118	401465	1.84947e+06	719690	488642	454763	199627	955312	708332	0	0	530169	453236	296788	415533
P02654	APOC1	Apolipoprotein C-I	APOC1_HUMAN	50917.8	698321	1.16727e+06	1.31481e+06	519465	1.01248e+06	161212	721110	474230	593471	101836	170981	265010	371830	388437	409306	137095	480303	141299	189581	437275	581950	343041	113203	1	0	793876	337843	427199	182708
P02655	APOC2	Apolipoprotein C-II	APOC2_HUMAN	3281.19	3281.19	48481	3281.19	59068.7	45193.4	3281.19	28533.3	53093.1	3281.19	3281.19	3281.19	20537.3	30683.1	48686.1	28713.7	3281.19	80114.1	8627.8	3281.19	34681.2	6562.38	8283.73	3281.19	3	7	27097.8	20638	24181.7	21611.4
P02656	APOC3	Apolipoprotein C-III	APOC3_HUMAN	71285.9	183766	523509	572548	241804	380248	107364	179940	307072	143257	78270.1	151195	175647	317061	266669	140333	138575	1.09073e+06	133482	112775	229578	338656	177806	113810	0	0	328860	233457	180226	221140
P02671	FGA	Fibrinogen alpha chain	FIBA_HUMAN	270690	42005608	920086	1.19136e+06	2.02862e+06	1.99368e+06	1.19908e+06	1504716	1.07554e+06	5.02361e+06	679358	290754	676484	1.21971e+06	1.58685e+06	472786	1.02202e+06	6.67815e+06	1.39741e+06	2.85608e+06	2.50825e+06	3.76117e+06	1.50281e+06	837978	0	0	8.06834e+06	1.90515e+06	1.51894e+07	1.65237e+06
P02675	FGB	Fibrinogen beta chain	FIBB_HUMAN	448797	25186096	853448	877906	5.16029e+06	2.44116e+06	2.14702e+06	2508492	1.52724e+06	21464770	1.15756e+06	388711	945020	1.74166e+06	3.13318e+06	632216	802195	11491271	1.00666e+06	5.68582e+06	1.96288e+06	2.717e+06	1.29265e+06	708064	0	0	5.82795e+06	3.40624e+06	8.80187e+06	5.05636e+06
P02679	FGG	Fibrinogen gamma chain	FIBG_HUMAN	228776	34109848	565801	853372	2847309	1.32229e+06	1.40171e+06	1.01783e+06	698508	4050079	1076742	403939	995173	787965	636762	361837	774396	4.28445e+06	1.09361e+06	1.83891e+06	1.7369e+06	2.68579e+06	979814	774577	0	0	6.65457e+06	1.42217e+06	1.23068e+07	1.11256e+06
P02686	MBP	Myelin basic protein	MBP_HUMAN	166545	163508	419787	5550.29	22931.4	2775.15	354692	178760	251094	251377	102058	101037	102151	305159	219235	672348	11712.5	122218	31113	167192	134101	59973	436628	86756.4	1	0	130183	199311	146954	159338
P02730	SLC4A1	Band 3 anion transport protein	B3AT_HUMAN	529942	42115040	1.31274e+06	1.39084e+06	316653	1.26448e+06	1155174	1.6509e+06	678448	1.17851e+06	214589	142285	357722	536364	800870	562195	245443	2.58845e+06	351629	1.15543e+06	558608	519504	205115	327979	0	0	7.82162e+06	734957	1.53419e+07	604435
P02743	APCS	Serum amyloid P-component	SAMP_HUMAN	4737885	1.61574e+06	105624232	8.28141e+06	13585597	150823216	1.01171e+06	1.09256e+06	2.46763e+06	980923	1.7033e+06	536331	1.11239e+06	1.82764e+06	3.79851e+06	1.06137e+06	4.76868e+06	10905914	1.27016e+06	1.26873e+06	3479863	10072602	1.14292e+06	2.56904e+06	0	0	4.74447e+07	2.83724e+06	5.87031e+07	2.92563e+06
P02746	C1QB	Complement C1q subcomponent subunit B	C1QB_HUMAN	25845.3	91338.5	100337	358824	55966.1	160299	79252.9	121424	139123	98241.1	128309	104425	99118.4	106655	606946	150587	688770	581594	214209	259401	143576	321634	176887	210319	0	0	132102	235026	109511	185712
P02747	C1QC	Complement C1q subcomponent subunit C	C1QC_HUMAN	107089	312443	211117	167919	264679	135459	235801	169478	375423	268194	565588	408399	397303	187329	386050	239482	367639	575959	340839	458044	389089	755926	669838	335912	0	0	199784	395905	71620.7	156181
P02748	C9	Complement component C9	CO9_HUMAN	178470	711752	225485	960353	1.00963e+06	656394	103834	113017	63710.5	284557	124638	96958	225750	148395	103278	94599	222947	401408	132785	227455	310933	300705	346486	135242	0	0	623680	190928	323497	98772.3
P02749	APOH	Beta-2-glycoprotein 1	APOH_HUMAN	291231	1.30634e+06	288229	2.29854e+06	1.73633e+06	448056	217460	199272	252574	338776	323917	409276	518559	245306	199350	197978	475361	1.11761e+06	490479	466858	696809	474639	348447	283918	0	0	1.06145e+06	403144	776013	219463
P02750	LRG1	Leucine-rich alpha-2-glycoprotein	A2GL_HUMAN	125365	172794	231981	819764	407556	652674	35338.3	98757.7	39133.7	251166	166340	102462	125966	203699	115037	115840	215176	333136	118694	171966	261411	194474	614301	134094	0	0	401689	183166	256698	128311
P02751	FN1	Fibronectin	FINC_HUMAN	1.41123e+06	10367929	756084	2551614	1.47686e+06	1.28e+06	1.67702e+06	1484321	646046	7643691	3648323	1.28433e+06	7131109	2.02511e+06	776948	796288	2.3246e+06	2594435	2440933	3956794	1.43622e+06	1.40993e+06	2.17273e+06	1.04872e+06	0	0	2.97395e+06	2.47209e+06	3.34965e+06	1.95262e+06
P02753	RBP4	Retinol-binding protein 4	RET4_HUMAN	96608	482152	305125	1.26824e+06	152170	350437	74825.8	133774	274064	63619.6	86870	121976	75016.7	104296	114063	79343.8	381531	390484	103418	143418	164483	152313	171537	114364	0	0	442455	152744	390447	95160.6
P02760	AMBP	Protein AMBP	AMBP_HUMAN	754325	703600	1.94692e+06	2795977	1852088	5134324	337414	476138	393705	387832	366237	280609	418519	268622	620480	237903	1.35898e+06	1.71394e+06	429222	410703	995657	1.0049e+06	1.03819e+06	629502	0	0	2.19787e+06	631586	1.49887e+06	406893
P02763	ORM1	Alpha-1-acid glycoprotein 1	A1AG1_HUMAN	2.28107e+06	948637	1.3105e+06	20769608	2.27145e+06	2.96898e+06	818007	461363	269464	379960	147274	390984	542814	863198	1.45932e+06	465128	651176	880212	252892	676702	1.09951e+06	2.36382e+06	3790214	677151	0	0	5.0917e+06	899400	7.04295e+06	864106
P02765	AHSG	Alpha-2-HS-glycoprotein	FETUA_HUMAN	522921	590198	1.16076e+06	1.19268e+06	2.1351e+06	528730	349991	298637	183310	348306	412262	388695	546976	305340	745975	396946	404120	782523	199429	123745	182067	312970	146298	144658	0	0	1.02173e+06	348458	572453	184489
P02766	TTR	Transthyretin	TTHY_HUMAN	908087	4.82838e+06	2546107	7211005	2683500	1.80381e+06	651860	848782	657063	326068	507401	1.096e+06	960929	390122	718888	363791	532485	1740459	749288	402245	999957	1.23587e+06	2.32703e+06	680780	0	0	3.33015e+06	843834	2.10296e+06	499531
P02768	ALB	Serum albumin	ALBU_HUMAN	67883400	83998880	71607488	169697632	446189664	87643400	59054908	60786280	18604330	99976336	76915328	97437872	135266752	57615996	64346856	41966436	158300544	180971248	73813760	67336008	106206160	160952320	86270488	93813296	0	0	1.54503e+08	9.10908e+07	1.34863e+08	4.23726e+07
P02774	GC	Vitamin D-binding protein	VTDB_HUMAN	263582	561835	329162	931825	2.9065e+06	340341	231879	190064	125179	363918	373690	435074	570964	261372	249484	99194.8	517931	820658	452088	354168	675919	657462	508711	441970	0	0	888874	407207	929585	191980
P02775	PPBP	Platelet basic protein	CXCL7_HUMAN	1565.74	61949.1	97998	1565.74	1565.74	1565.74	57025.4	1565.74	67284.3	47602.9	1565.74	1565.74	1565.74	1565.74	32076.1	1565.74	1565.74	78490.2	24147.7	1565.74	1565.74	3131.47	1565.74	1565.74	4	11	27701.7	18165.6	38398.8	25728
P02776	PF4	Platelet factor 4	PLF4_HUMAN	5654.54	522891	59104.5	5654.54	5654.54	71952.7	53868.7	5654.54	76334.6	103890	15235.4	11309.1	25838.1	5654.54	104070	5654.54	5654.54	83083.1	23267.9	45390.3	47263.6	32850.9	31823.6	20327.2	3	4	111819	38731.7	185814	32273.9
P02786	TFRC	Transferrin receptor protein 1	TFR1_HUMAN	43513.8	66633.1	14409.6	31041.3	48319.6	136879	113112	49448.6	28819.2	145648	145625	126709	104272	103042	66929.6	886799	67238.1	99492.4	112203	118289	59083.3	73288.3	124279	75436.9	1	0	56799.4	138873	39196.6	184208
P02787	TF	Serotransferrin	TRFE_HUMAN	3.40089e+06	4.09869e+06	4.19284e+06	12714839	36118912	5473919	2752335	3.37922e+06	1.29402e+06	5.42307e+06	4.19492e+06	6592351	7.88578e+06	3765386	3.59235e+06	4.2247e+06	12249097	15030559	5434957	4882449	7614495	10501462	6439492	5942284	0	0	1.1e+07	6.17772e+06	1.1663e+07	3.38026e+06
P02788	LTF	Lactotransferrin	TRFL_HUMAN	88625	10169617	328655	832987	1.82209e+06	1.03854e+06	615877	693338	147565	8.02715e+06	1972255	181995	523896	363692	895718	177297	1.86648e+06	7.9176e+06	215754	4773966	1066196	1.40846e+06	154961	207620	0	0	2.38009e+06	1.73388e+06	3.52705e+06	2.45587e+06
P02790	HPX	Hemopexin	HEMO_HUMAN	2452451	10271294	2.64045e+06	25349206	12476096	5.97216e+06	1.02648e+06	2796355	735063	1.5402e+06	1.75805e+06	1.87535e+06	2166713	1.58603e+06	1.7496e+06	1448237	3.01259e+06	4.95117e+06	1.981e+06	1.78604e+06	4.08499e+06	4812361	3854327	2102596	0	0	9.86028e+06	2.40373e+06	7.84259e+06	1.21533e+06
P02792	FTL	Ferritin light chain	FRIL_HUMAN	2.09365e+06	10735217	5321416	10835766	6.46692e+06	2116543	2.57459e+06	9600014	1.13433e+06	9356965	1.06432e+06	1.57734e+06	1.90265e+06	859531	5045431	2602613	1.4759e+06	1733942	2.10812e+06	3.11741e+06	2.04154e+06	1.97292e+06	2378047	3.40444e+06	0	0	6.26159e+06	2.99723e+06	3.56874e+06	2.48093e+06
P02794	FTH1	Ferritin heavy chain	FRIH_HUMAN	2.13206e+06	362668	2.2203e+06	1.23779e+06	2984865	956513	1.00663e+06	1.40738e+06	533382	2643948	610296	667116	834126	406481	1.90137e+06	834306	545128	1251454	1.09876e+06	1.1774e+06	1.32411e+06	1.47855e+06	872018	2.03571e+06	0	0	1.64903e+06	1.14601e+06	880108	573461
P03372	ESR1	Estrogen receptor	ESR1_HUMAN	3663.87	3663.87	45398.7	3663.87	27523	3663.87	3663.87	3663.87	19409.4	3663.87	3663.87	31421.9	3663.87	3663.87	3663.87	3663.87	3663.87	35049.8	11126.6	3663.87	7327.74	13355.9	3663.87	3663.87	4	12	14596.2	8980.98	16299.1	9596.48
P03886	MT-ND1	NADH-ubiquinone oxidoreductase chain 1	NU1M_HUMAN	125356	77671.5	38835.8	38835.8	38835.8	165647	187794	143551	173277	38835.8	143406	133573	190616	38835.8	105844	259405	38835.8	218050	118466	216312	155606	201791	38835.8	303279	3	4	80863.8	150351	49120.7	75847.9
P03891	MT-ND2	NADH-ubiquinone oxidoreductase chain 2	NU2M_HUMAN	29395.8	191196	13581.8	181085	83092.1	50057.3	41242.8	58208	43360.7	90805.5	93600.9	98411	94198.8	38019.9	24891.5	65460.7	43917.1	54864.4	23430.6	47328.4	26511.9	38747.4	16231.5	35825.4	0	0	91401.3	51947.6	70333.8	25592.3
P03897	MT-ND3	NADH-ubiquinone oxidoreductase chain 3	NU3M_HUMAN	116932	64269.2	23819.8	23819.8	50936.9	162508	73399.6	119004	86192.6	76133.8	55113.2	54556	66005.7	47639.6	144345	117600	88318.6	90949.5	75145.8	59844.3	48315	171569	68286.1	120441	2	0	73714.2	86825.5	50561.7	33849.2
P03905	MT-ND4	NADH-ubiquinone oxidoreductase chain 4	NU4M_HUMAN	21870.6	49577.4	7812.93	88925.8	60202.7	14526.6	20661.5	21561	30642.2	32676.4	39844.5	48045.1	62010.9	24768.9	52400.6	45857.5	29689.3	14683.1	13123.3	23858.9	15176.5	14424.6	55159	21910.1	0	0	40486	31471.8	28594.2	15042.2
P03915	MT-ND5	NADH-ubiquinone oxidoreductase chain 5	NU5M_HUMAN	40946.8	123051	7924.19	81500.6	49398	34615.9	43382.6	49805.6	36068.5	111355	71525	68522.4	93484.3	34099.9	36126.1	51492.3	31002	23147.5	15848.4	28716.2	18006.5	18050.6	19345.1	21702.7	1	0	56239.4	42871.2	36933.6	26581.7
P03950	ANG	Angiogenin	ANGI_HUMAN	329451	1.28174e+06	897821	3.03314e+06	552179	1.31024e+06	332841	385236	268979	212752	226714	194285	234471	249155	244824	258588	339709	601998	259754	434695	493605	315381	549756	340910	0	0	1.2341e+06	330203	879499	116189
P03952	KLKB1	Plasma kallikrein	KLKB1_HUMAN	53935	111791	49999.6	166510	191424	99318.3	26297.4	76480.7	31736	21052.7	69646.5	63404.6	100110	52213.3	52724	36355.2	111254	275899	104385	86528.8	109953	112373	82210.6	31677.5	0	0	112163	80239	52687.4	56363.5
P03973	SLPI	Antileukoproteinase	SLPI_HUMAN	193485	1877921	511334	566704	3.64475e+06	182203	176056	1.38343e+06	27214.1	8.25222e+06	76628.1	888295	416218	27214.1	215001	637629	5100430	7536645	81587.3	515718	2281576	543708	54428.2	173253	0	2	1.16273e+06	1.57707e+06	1.24849e+06	2.53114e+06
P04003	C4BPA	C4b-binding protein alpha chain	C4BPA_HUMAN	89937.4	264664	75777.2	61904.6	428263	191425	113186	125478	67628.3	845589	174633	88800.8	182125	93471.8	95547.8	44529.9	210042	858321	241225	303777	436135	407676	55232.7	116894	0	0	185329	247794	130181	240225
P04004	VTN	Vitronectin	VTNC_HUMAN	1.82635e+06	6120054	9861753	7.02026e+06	3.62097e+06	20809564	1.2496e+06	1.19238e+06	2.17635e+06	4514241	1.05321e+06	2.04588e+06	1.81674e+06	1.59902e+06	1.61141e+06	626992	1.96103e+06	6.36481e+06	2.84558e+06	2.90203e+06	3.38614e+06	4.51189e+06	11057680	1.95853e+06	0	0	8.20983e+06	2.93742e+06	6.17887e+06	2.42367e+06
P04040	CAT	Catalase	CATA_HUMAN	745045	2796005	1.72345e+06	626808	1.02795e+06	604695	831663	1.22792e+06	662203	1.13251e+06	574380	373657	500404	525637	814570	432090	919281	1526101	336378	1.49224e+06	748949	783330	313485	738914	0	0	1.25399e+06	774095	787746	358529
P04049	RAF1	RAF proto-oncogene serine/threonine-protein kinase	RAF1_HUMAN	1645.8	1645.8	1645.8	1645.8	73200.4	18516.2	1645.8	25428	88220.9	1645.8	41567.3	40018	1645.8	39127.8	11470.9	1645.8	1645.8	1645.8	26058	29769.7	29007.6	16269.4	1645.8	3291.6	4	7	16383.3	20097.2	26145.5	22176.5
P04062	GBA	Lysosomal acid glucosylceramidase	GLCM_HUMAN	112350	179550	56193.3	319989	40214.7	76581.8	80181	59456.7	75430.4	213161	220106	94113.1	85474.3	43727.1	107462	73326.8	124083	111875	51003.5	166335	46694.8	50073.3	57973.2	46353.3	0	0	130813	94823.8	95934.9	53264.8
P04066	FUCA1	Tissue alpha-L-fucosidase	FUCO_HUMAN	339563	802039	349680	539760	440314	395288	334109	484225	365720	1.07752e+06	1.19251e+06	564651	480071	470757	516636	793099	860405	401458	207609	519726	233435	285440	264871	440196	0	0	477774	527357	159535	272690
P04070	PROC	Vitamin K-dependent protein C	PROC_HUMAN	31399.8	28062.1	2954.75	48135.6	2954.75	26101.8	6918.5	15251	12656.2	2954.75	2954.75	15742.4	2954.75	2954.75	5909.51	13069.3	2954.75	44447.4	12029.2	2954.75	12119.2	2954.75	2954.75	13652.3	2	8	23268.1	9746.28	16024.9	9740.37
P04075	ALDOA	Fructose-bisphosphate aldolase A	ALDOA_HUMAN	4057677	426060	4.61076e+06	1.39456e+06	2.87255e+06	2259125	2.72977e+06	2542558	3.44288e+06	6.85363e+06	4027294	6289409	4.9568e+06	2.82505e+06	3.8875e+06	8976266	5.60411e+06	4.08781e+06	5689202	5298679	2542172	1.50794e+06	6093342	6916806	0	0	2.60345e+06	4.68173e+06	1.44554e+06	1.89276e+06
P04080	CSTB	Cystatin-B	CYTB_HUMAN	325415	393416	965505	663626	713437	757634	325323	792759	328660	344861	302718	360137	464200	512594	683559	743389	1.08075e+06	426910	161749	806745	370074	391978	305070	642266	0	0	636506	502430	218112	230977
P04083	ANXA1	Annexin A1	ANXA1_HUMAN	1.26883e+06	7064985	2.00967e+06	7815709	1.99081e+06	2.66432e+06	1.10051e+06	1.84271e+06	750677	1.28732e+06	848858	1.16486e+06	1.62021e+06	898394	1.66036e+06	5916940	2.00137e+06	1728841	645462	1.76072e+06	1.66631e+06	1.41654e+06	731350	1.39982e+06	0	0	3.80239e+06	1.58007e+06	2.61282e+06	1.12925e+06
P04085	PDGFA	Platelet-derived growth factor subunit A	PDGFA_HUMAN	36510	36510	36510	36510	36510	36510	174711	36510	392326	36510	36510	96196.3	133013	36510	36510	36510	36510	73020	126487	334240	73852.1	36510	36510	116341	6	9	36510	102710	0	101526
P04114	APOB	Apolipoprotein B-100	APOB_HUMAN	772947	10632224	808765	2851617	611574	892199	1.04228e+06	2.13379e+06	239867	1365767	358743	216549	944763	240167	334675	171248	268377	1.57463e+06	425171	603703	563347	422753	139751	439516	0	0	2.76155e+06	638062	3.60186e+06	542974
P04150	NR3C1	Glucocorticoid receptor	GCR_HUMAN	27173	8880.08	37832.4	8880.08	52623.8	40300.1	39258.2	32765.5	17760.2	54962.6	20801.5	42109.7	24505.7	8880.08	27517.4	21410.4	61741.8	8880.08	28628.4	8880.08	38224	28056.7	8880.08	35879.4	2	4	29281.6	28285.7	16208.4	15008.2
P04156	PRNP	Major prion protein	PRIO_HUMAN	383389	233484	1.09448e+06	308946	566565	833883	96528	270634	138859	201790	125724	141297	171785	62325.6	220526	736307	208489	496062	93295.1	131147	235753	215505	108125	178020	0	0	570125	212898	305762	157673
P04179	SOD2	Superoxide dismutase [Mn], mitochondrial	SODM_HUMAN	323994	3.93784e+06	1172813	3132111	924618	829971	544900	1.09227e+06	418751	466836	273588	418694	962149	486925	515519	1.2003e+06	1105848	1241713	245486	616458	910068	604624	293336	568073	0	0	1.72023e+06	664752	1.32828e+06	321125
P04181	OAT	Ornithine aminotransferase, mitochondrial	OAT_HUMAN	78041.9	120541	372760	106511	120432	92950.5	202645	71866.8	78526.6	525728	152811	229870	190409	138759	91766.3	108155	61141.3	321967	557612	84285.1	140947	35127.6	109825	61474.4	0	0	148539	175718	101386	146667
P04183	TK1	Thymidine kinase, cytosolic	KITH_HUMAN	6175.28	6175.28	6175.28	6175.28	6175.28	6175.28	100241	47144.5	66128.6	62586.8	40088.2	12350.6	29561	194491	76394.9	6175.28	53183.1	6175.28	70039.2	44866	74171.9	26944.5	54789	52475.9	6	2	6175.28	56544.8	0	41574.4
P04196	HRG	Histidine-rich glycoprotein	HRG_HUMAN	700748	6864149	463773	4.12096e+06	2.49017e+06	1.25054e+06	216512	1.04377e+06	235246	287652	250719	258170	400869	374675	151168	126256	441611	919231	332774	568652	872918	389257	465519	395909	0	0	2.64839e+06	429495	2.25411e+06	256524
P04216	THY1	Thy-1 membrane glycoprotein	THY1_HUMAN	4007130	6.80389e+06	520173	10745410	689171	1385641	4.67263e+06	6703997	4390068	1.14721e+06	1.72558e+06	2226270	4.74969e+06	1.57344e+06	1.48171e+06	16643407	8129644	4.10845e+06	1.41715e+06	8.17225e+06	5.09477e+06	3.15262e+06	7.77109e+06	3.40389e+06	0	0	4.02524e+06	4.8091e+06	3.72523e+06	3.67329e+06
P04217	A1BG	Alpha-1B-glycoprotein	A1BG_HUMAN	1.05154e+06	2.99024e+06	1.52463e+06	8984838	5.04641e+06	3332620	725254	694915	382612	751961	679829	743322	885298	686686	837215	468187	1.7483e+06	2.68473e+06	932600	906923	2.1009e+06	3.09829e+06	2.32975e+06	1332275	0	0	3.82171e+06	1.22161e+06	2.64697e+06	789556
P04233	CD74	HLA class II histocompatibility antigen gamma chain	HG2A_HUMAN	273353	400945	346875	187216	388977	219487	311288	639493	491433	467681	577908	183126	248481	336630	784382	2775609	1.90301e+06	245113	114696	297063	181644	202501	46916.2	343347	0	0	302809	563907	81822.2	670038
P04234	CD3D	T-cell surface glycoprotein CD3 delta chain	CD3D_HUMAN	7330.96	3340.06	1166.3	1166.3	1166.3	2332.59	19644.5	68376.6	22827.7	13972.1	1166.3	1166.3	14543.4	14210	49628.3	32929.3	54509	11997.4	1166.3	33993.9	18685.1	16478.7	1166.3	54604.4	3	4	2750.42	23948.1	2199.69	20129.6
P04259	KRT6B	Keratin, type II cytoskeletal 6B	K2C6B_HUMAN	6947.19	6947.19	6947.19	6947.19	6947.19	168035	6947.19	59793.3	6947.19	6947.19	6947.19	6947.19	6947.19	475291	1.03575e+06	50903.9	241767	99889.6	13894.4	206300	6947.19	6947.19	6947.19	6947.19	5	10	33795.2	125170	60034	251053
P04264	KRT1	Keratin, type II cytoskeletal 1	K2C1_HUMAN	21716114	60649956	13706839	59203824	22382308	48175288	12387386	22886980	5852139	44072880	28182778	11955102	9486041	45653472	23030984	8.2065e+06	15993430	10655140	4.07041e+06	53491904	8.24077e+06	17088804	5805333	11104651	0	0	3.76391e+07	1.87869e+07	1.89939e+07	1.44804e+07
P04271	S100B	Protein S100-B	S100B_HUMAN	5749.13	477411	5749.13	140187	151592	5749.13	5749.13	41281	5749.13	5749.13	23662.2	15781.6	11498.3	5749.13	5749.13	22406.6	5749.13	81838.1	5749.13	5749.13	32576.1	5749.13	5749.13	5749.13	3	11	131073	16238	167119	19037.2
P04275	VWF	von Willebrand factor	VWF_HUMAN	127151	323246	153236	502143	141197	118588	150752	73885.4	62956	319128	213642	217755	232677	41359.5	85041.1	48546.2	165461	150128	102118	184524	80421.4	118832	76033.5	137410	0	0	227594	136704	141121	72934.8
P04278	SHBG	Sex hormone-binding globulin	SHBG_HUMAN	54453.8	426341	198588	546821	76176.1	130447	26758.2	126004	64946.1	17539.4	26609.4	37416.5	44440.6	36050.7	215986	243072	428604	78574	245339	103312	173817	68240.5	182437	35121.9	0	0	238805	119682	184317	106598
P04350	TUBB4A	Tubulin beta-4A chain	TBB4A_HUMAN	25847.2	3319.81	41324.1	3319.81	69981.2	105799	15869.9	28410.7	146963	3319.81	19034.4	33600.5	17863	3319.81	84227.3	224750	6639.62	39231.4	9945.65	3319.81	36482.4	16156.6	36252.5	19847	2	3	41598.5	41401.9	36755.9	55894.6
P04406	GAPDH	Glyceraldehyde-3-phosphate dehydrogenase	G3P_HUMAN	23500892	17887414	25515952	20930548	22948260	17826448	29191792	18078256	19283774	30634226	31152230	43169448	38574000	41489444	18952944	36075888	23426578	22753938	30808474	25452304	17926448	20959414	40940144	21586412	0	0	21434919	2.83587e+07	2.85988e+06	8.44523e+06
P04424	ASL	Argininosuccinate lyase	ARLY_HUMAN	314888	285806	332649	145758	278609	229770	503854	87212.1	213733	267715	84039.2	162986	153453	89761.7	143307	132875	159461	99535.6	42410.6	186525	141737	145227	235581	119052	0	0	264580	164915	62104.7	98738.2
P04430	IGKV1-16	Immunoglobulin kappa variable 1-16	KV116_HUMAN	8804.94	8804.94	8804.94	8804.94	100410	8804.94	8804.94	8804.94	8804.94	154285	8804.94	34437	69344.8	8804.94	8804.94	8804.94	8804.94	48546.9	17609.9	8804.94	36256.8	27772.8	55675.7	498783	5	9	24072.4	56775.4	34139	112820
P04439	HLA-A	HLA class I histocompatibility antigen, A alpha chain	HLAA_HUMAN	938468	1.71949e+06	1.1754e+06	1500782	1.18955e+06	1896780	292976	1.13533e+06	247218	4292857	486718	605066	2.35114e+06	4.06964e+06	1242255	1.2176e+06	5613365	1.67954e+06	350270	991542	460851	1.30639e+06	601060	1.25038e+06	0	0	1.40341e+06	1.56634e+06	333340	1.50373e+06
P04440	HLA-DPB1	HLA class II histocompatibility antigen, DP beta 1 chain	DPB1_HUMAN	110834	9526.3	105294	9526.3	78419.5	76344.4	60826.1	56954	193661	161020	164797	42871.1	93835.3	128602	113276	173124	85286.5	55335.9	19052.6	119679	110431	132283	42316.2	106535	2	0	64990.6	103327	41206.3	48988.8
P04632	CAPNS1	Calpain small subunit 1	CPNS1_HUMAN	2725779	3.69474e+06	4293824	3.72219e+06	2.63818e+06	3306305	1.49992e+06	2775423	1.6937e+06	1.51691e+06	1228028	1.31139e+06	1.40065e+06	924217	2.24923e+06	6149328	1473850	1.71656e+06	1.04134e+06	1.71082e+06	1.69277e+06	2.01995e+06	1.22422e+06	1.67525e+06	0	0	3.39684e+06	1.8502e+06	582132	1.12552e+06
P04745	AMY1A	Alpha-amylase 1	AMY1_HUMAN	9834.84	194457	39989.1	3956.23	18997.1	3956.23	61194.2	52884.8	3956.23	49139.6	3956.23	26220.1	3956.23	7912.47	67801.1	37404	131168	658745	3956.23	42633.4	219530	11411.8	3956.23	3956.23	2	6	45198.4	77210.1	67877.5	150883
P04792	HSPB1	Heat shock protein beta-1	HSPB1_HUMAN	158539520	77468712	80388624	180875616	33602588	60727048	32954330	79282488	17370172	17872000	19686722	13343219	18388524	5.23118e+06	33814504	24360566	28910700	28494884	20958842	29426012	33653156	23003666	22544672	14300700	0	0	9.86004e+07	2.57554e+07	5.29138e+07	1.49966e+07
P04818	TYMS	Thymidylate synthase	TYSY_HUMAN	714.383	714.383	714.383	714.383	714.383	714.383	714.383	68246.9	62457.3	714.383	19509	2210.39	1428.77	95168.7	51404.3	714.383	714.383	714.383	104174	714.383	79827.4	37731	127633	714.383	6	7	714.383	36377.3	0	42010.6
P04839	CYBB	Cytochrome b-245 heavy chain	CY24B_HUMAN	49632.5	201955	21226.1	21226.1	72548.3	21226.1	88653.6	57339.3	42452.1	243964	158651	103437	142389	56500	90877.4	180289	241583	174904	107354	122058	79931.5	63515.3	70925.6	93236.2	3	0	64635.6	117670	64287.6	59094.1
P04843	RPN1	Dolichyl-diphosphooligosaccharide--protein glycosyltransferase subunit 1	RPN1_HUMAN	1.24929e+06	2.41875e+06	875401	1.80264e+06	2.44784e+06	2.30617e+06	2.1459e+06	904610	1.01829e+06	4223200	3.10625e+06	2440880	2972273	1.204e+06	1.1087e+06	2.26357e+06	2.89544e+06	1.13874e+06	1.90533e+06	1.20743e+06	1.16683e+06	767938	678258	1.37918e+06	0	0	1.85002e+06	1.80704e+06	605794	967345
P04844	RPN2	Dolichyl-diphosphooligosaccharide--protein glycosyltransferase subunit 2	RPN2_HUMAN	475383	699040	279526	675288	948663	867418	603532	332856	417426	1.25113e+06	797808	721394	1.048e+06	512448	432114	1.00751e+06	746115	413484	379270	462957	475026	447319	436044	680675	0	0	657553	620283	226169	255355
P04899	GNAI2	Guanine nucleotide-binding protein G(i) subunit alpha-2	GNAI2_HUMAN	775215	1.04556e+06	1.14307e+06	1.15805e+06	2.518e+06	1.98889e+06	812064	770682	563673	1.12418e+06	955694	803960	1.05817e+06	1.04541e+06	831603	1.55978e+06	749866	1.44123e+06	687905	1.01994e+06	1.41755e+06	999600	527214	1185067	0	0	1.43813e+06	975199	609444	284544
P04908	HIST1H2AB	Histone H2A type 1-B/E;Histone H2A type 3;Histone H2A type 1-C	H2A1B_HUMAN;H2A3_HUMAN;H2A1C_HUMAN	118889	62346.2	534170	258663	81135.6	365697	132270	141118	218053	22775.7	105972	55727.6	22775.7	224023	45551.3	65140.2	59337.5	90506.6	399862	174974	66384.9	98824	364694	262895	0	2	236817	141716	170338	108995
P04920	SLC4A2	Anion exchange protein 2	B3A2_HUMAN	15327.2	7663.62	62977	7663.62	7663.62	7663.62	25831	29801.1	21491.9	78370.8	29879.3	83250.6	20043.3	16178.3	72662.1	71019.1	35127.5	22763	26652.1	35563.5	17800.1	25032.4	19295.5	16609.7	4	0	18159.8	35965.1	20237.3	22367.8
P05019	IGF1	Insulin-like growth factor I	IGF1_HUMAN	163377	52277.5	3203.37	58793.7	30448.5	11590.8	14560.5	139445	13426.3	3203.37	15640	37758.5	46722.8	6406.74	21312.2	57231	46111	49838.7	16248.6	18511.2	59114.9	33626.5	18471.4	20667.5	1	1	53281.8	34349.8	53103.1	30590.1
P05023	ATP1A1	Sodium/potassium-transporting ATPase subunit alpha-1	AT1A1_HUMAN	261132	171746	119971	267411	623674	721808	356680	98794.2	134324	958029	1.06867e+06	649396	688814	406043	261417	580270	548038	388923	564756	777404	429991	468659	238095	759234	0	0	360957	520974	227971	259071
P05026	ATP1B1	Sodium/potassium-transporting ATPase subunit beta-1	AT1B1_HUMAN	263457	140718	183419	121212	272091	384574	673956	93543.5	346279	713788	700772	312858	453972	476457	110234	513778	315031	261223	578094	1.06077e+06	472671	263714	339202	443809	0	0	227578	451675	90115.6	229765
P05060	CHGB	Secretogranin-1	SCG1_HUMAN	24482.8	24482.8	24482.8	166166	24482.8	214177	105152	136234	459518	52244.4	309983	826937	24482.8	24482.8	24482.8	24482.8	73581.6	114220	6080329	924366	153442	48965.7	134824	116907	4	4	79712.4	535257	79326.5	1.36971e+06
P05067	APP	Amyloid-beta precursor protein	A4_HUMAN	6633.76	6633.76	6633.76	6633.76	6633.76	6633.76	6633.76	13267.5	60620.3	6633.76	54158.2	33024.6	37295.3	59811	6633.76	68103.8	32355	15596.1	67167.8	60331.1	32686.9	68364.6	75837.7	64623.8	6	3	6633.76	42396.9	0	24001.4
P05089	ARG1	Arginase-1	ARGI1_HUMAN	53326	439129	9147.89	338836	74815.5	188562	49311.2	69428.4	39308.9	145660	58462.3	31501.3	37853.8	64028.2	81793.6	9147.89	40283.3	94183.8	30534.3	294661	57571.6	224418	18295.8	18631.5	1	1	183969	75837.5	157404	72960.1
P05090	APOD	Apolipoprotein D	APOD_HUMAN	250612	162777	465860	775085	397306	505381	140855	259291	192152	316512	119009	287179	1.00808e+06	207077	417220	244623	335114	780702	142102	865367	666363	540099	648118	309073	0	0	426170	415497	196053	263369
P05091	ALDH2	Aldehyde dehydrogenase, mitochondrial	ALDH2_HUMAN	451260	535545	587482	393987	243654	861822	261701	393677	223551	71873.4	566514	182399	319323	71087.3	299880	697305	266692	171546	248673	103450	225069	56296.2	49427.1	215678	0	0	512292	245786	190723	167413
P05106	ITGB3	Integrin beta-3	ITB3_HUMAN	11328.8	42328.8	3909.61	3909.61	3909.61	3909.61	14445.2	3909.61	8638.12	55008.6	9899.56	14423.4	27225.2	3909.61	3909.61	3909.61	3909.61	41638.4	11919.5	11660.4	12468.1	9812.53	3909.61	7819.22	4	6	11549.3	13800.9	14029.1	13631.1
P05107	ITGB2	Integrin beta-2	ITB2_HUMAN	29465.8	210581	12172.7	111454	82117.7	108657	100055	172986	24345.4	606032	167266	118509	193801	55071.1	223724	233915	304724	396333	114380	440690	163327	138181	79337.9	322813	1	0	92408.1	214194	64674.9	145843
P05109	S100A8	Protein S100-A8	S10A8_HUMAN	794870	4.44022e+06	1.28441e+06	1.42585e+06	955332	3.24772e+06	2.77304e+06	7.72949e+06	566197	15038780	3.79105e+06	1.27351e+06	2709922	1.14865e+06	10288070	975893	4535049	12586250	976105	14739580	3.80101e+06	4338794	1.39096e+06	1.22797e+06	0	0	2.02473e+06	4.99391e+06	1.34742e+06	4.77478e+06
P05121	SERPINE1	Plasminogen activator inhibitor 1	PAI1_HUMAN	3844.57	3844.57	3844.57	3844.57	3844.57	18095.1	3844.57	12882.7	20993.3	3844.57	3844.57	3844.57	44780.6	3844.57	28492	3844.57	3844.57	24058.5	7689.14	54187.9	17946.6	15373.4	30175.8	3844.57	5	8	6219.66	15963.1	5310.86	14904.3
P05141	SLC25A5	ADP/ATP translocase 2	ADT2_HUMAN	1.83796e+06	1.57816e+06	956390	2.44783e+06	1.12725e+06	1.62145e+06	2354772	2511011	5546301	6.93759e+06	5783833	4879809	4.21464e+06	5340997	3.2496e+06	3.07341e+06	5697875	3.9923e+06	3.51457e+06	6.05826e+06	4634736	2.56274e+06	4.4376e+06	5301897	0	0	1.59484e+06	4.44955e+06	485445	1.31738e+06
P05154	SERPINA5	Plasma serine protease inhibitor	IPSP_HUMAN	223506	382004	161987	419327	276312	204201	72354.4	113219	91881.5	94886.8	56550.4	85700.1	72741	87261.9	67853.8	27795.3	154556	255844	47330.9	70802.2	111983	100810	82513	82436.5	0	0	277890	93139.9	93690.8	47771
P05155	SERPING1	Plasma protease C1 inhibitor	IC1_HUMAN	442474	791655	1.48308e+06	2.19512e+06	3.0077e+06	1374372	342607	526903	345791	1.84022e+06	413143	592714	620960	430117	613439	954275	1.53129e+06	2.31413e+06	664056	771885	1.04517e+06	1.15223e+06	888988	501739	0	0	1.54907e+06	863869	854213	529492
P05156	CFI	Complement factor I	CFAI_HUMAN	217560	192291	242474	304191	687780	323575	115852	128514	107603	202977	113480	109872	168622	136351	143995	192532	322480	301177	85578.1	163277	240512	236514	180846	153431	0	0	327978	172423	167311	65010.3
P05161	ISG15	Ubiquitin-like protein ISG15	ISG15_HUMAN	165718	215051	179109	96167.1	133818	68530.4	378916	1.83974e+06	256563	316076	140794	226870	166613	596944	442377	183634	778241	169308	206535	367631	127303	412459	97517.3	309394	0	0	143066	389828	49723.6	390659
P05164	MPO	Myeloperoxidase	PERM_HUMAN	132618	16664360	401675	1.6692e+06	227856	5.16275e+06	1.41818e+06	1.29518e+06	677956	4356679	4861018	428889	1.19688e+06	464388	2.77628e+06	963774	5539358	17567736	1.0238e+06	23839214	1.93095e+06	5580468	1.36687e+06	851246	0	0	4.04308e+06	4.22994e+06	5.90611e+06	6.15221e+06
P05165	PCCA	Propionyl-CoA carboxylase alpha chain, mitochondrial	PCCA_HUMAN	88311.9	19056.2	51397.7	47258.1	111808	362224	119810	56939.8	71426.4	70716.4	59144.1	81884.5	108704	40046.8	52541.2	123297	76326.9	94892	62116.6	38112.4	76194.2	67858.5	44364.2	67076	1	0	113343	72858.4	115228	24442.8
P05166	PCCB	Propionyl-CoA carboxylase beta chain, mitochondrial	PCCB_HUMAN	266436	158895	235275	64904.3	186929	219177	175748	157077	182109	127332	146796	160058	162291	66351.1	146202	249072	324220	110899	94613.9	67316.4	131128	115868	126044	99275.7	0	0	188603	146800	65010.1	60376.8
P05198	EIF2S1	Eukaryotic translation initiation factor 2 subunit 1	IF2A_HUMAN	787467	198928	717393	246490	591545	424097	791538	1.15244e+06	1.64132e+06	1.02537e+06	1173651	1.35885e+06	789164	2.039e+06	1.36873e+06	733115	1.50673e+06	732875	1.78938e+06	1212433	996353	1.97965e+06	1.14954e+06	1.35865e+06	0	0	494320	1.2666e+06	223143	394156
P05230	FGF1	Fibroblast growth factor 1	FGF1_HUMAN	5326.79	3865.9	2939.04	626.259	1568.62	626.259	626.259	1382.74	5810.61	626.259	626.259	626.259	1252.52	1770.51	3454.71	12391.3	1609.13	1794.56	2318.84	626.259	1463.7	1308.02	626.259	3397.56	2	6	2492.14	2317.32	1729.07	2770.24
P05362	ICAM1	Intercellular adhesion molecule 1	ICAM1_HUMAN	40094	279424	60958.4	150665	132485	111734	46512.1	84106.8	50804.5	148154	64283.1	62304.6	115869	78717.1	81105.3	3.19847e+06	255453	113729	65789.5	117478	90373.7	66220.8	87514.5	100489	0	0	129227	268188	77395.6	712203
P05386	RPLP1	60S acidic ribosomal protein P1	RLA1_HUMAN	1.16098e+06	3.5413e+06	1.75419e+06	2.80257e+06	980122	2224678	1.42653e+06	2.29014e+06	2.64568e+06	966918	1.22281e+06	1.31848e+06	1.24976e+06	1.27655e+06	1504942	1.15905e+06	2259266	1284004	2705356	2.1593e+06	1.79782e+06	1.92089e+06	2.73679e+06	1.59724e+06	0	0	2.07731e+06	1.7512e+06	898040	564946
P05387	RPLP2	60S acidic ribosomal protein P2	RLA2_HUMAN	889004	1338734	1.08128e+06	1.81498e+06	684500	1852664	988658	1.76792e+06	1.22624e+06	722347	829075	785803	854235	1334925	1139575	910407	1.12844e+06	589729	1.08651e+06	909771	800004	1.1823e+06	1.7654e+06	881894	0	0	1.27686e+06	1.05018e+06	440554	314667
P05388	RPLP0	60S acidic ribosomal protein P0	RLA0_HUMAN	1406093	1.1628e+06	2198094	971510	1.55076e+06	1370433	1.29102e+06	2.32001e+06	2.47152e+06	1.05906e+06	1.73396e+06	1.96093e+06	1.83887e+06	1.88132e+06	1814895	1.40429e+06	3.02195e+06	1355222	2.0384e+06	2.16872e+06	1.50302e+06	2082309	2.59701e+06	1387914	0	0	1.44328e+06	1.88502e+06	384973	497280
P05413	FABP3	Fatty acid-binding protein, heart	FABPH_HUMAN	2806820	1.64418e+06	1.88285e+06	5224629	340091	945302	793009	2.64194e+06	539121	266932	1178573	912090	669317	130081	408529	1.60319e+06	2778300	2.34759e+06	317226	457336	963666	553688	810021	699534	0	0	2.14064e+06	1.0039e+06	1.5779e+06	787881
P05423	POLR3D	DNA-directed RNA polymerase III subunit RPC4	RPC4_HUMAN	10307	10307	10307	10307	24275.6	10307	10307	43300.8	42448.6	45940.7	31227	43701.2	27705	39857.3	23171.2	10307	10307	10307	52885	10307	10307	20614.1	47280.2	21774.9	5	6	12635.1	27874.9	5205.78	15180.3
P05452	CLEC3B	Tetranectin	TETN_HUMAN	57307.3	56949.2	77537.2	105578	117274	23556.9	31828.7	55003.1	47861.6	136083	51745.6	50117.4	83381.3	33744	29511.2	14559.3	80523.6	129003	57043.1	62195.5	112930	64326.2	78243.9	38088.4	0	0	73033.6	64232.7	31597.8	33046.9
P05455	SSB	Lupus La protein	LA_HUMAN	123897	143810	143504	199994	200537	53077.1	120988	153768	110451	172129	101896	131651	202421	220383	107010	73244.4	70066.9	70880	97428.3	105920	43372.3	125899	125812	64143.1	0	0	144137	116526	50005.1	46004.2
P05543	SERPINA7	Thyroxine-binding globulin	THBG_HUMAN	7367.76	66116.7	12048.2	170291	85659.6	35450	33535.2	13488.1	31096.4	23006.9	25415.9	21305.5	16639.2	9594.17	20186	1895.81	33016.5	31840.2	17503.7	23309.4	21776.9	34358.1	41602.5	28007.7	0	0	62822.2	23754.3	55504.3	9572.48
P05546	SERPIND1	Heparin cofactor 2	HEP2_HUMAN	155584	815747	315711	578713	484406	411849	90896.5	139396	191442	232197	118129	98352	74146.3	199498	193844	73493.1	323554	682039	215094	268333	371290	240396	329991	245318	0	0	460335	227078	206983	140407
P05556	ITGB1	Integrin beta-1	ITB1_HUMAN	308012	105847	173947	277377	395204	159176	120828	115636	102239	201661	193864	163102	299603	163226	160455	274026	266935	236891	131475	259516	186963	119729	120288	158604	0	0	236594	181947	99107.6	60348.5
P05783	KRT18	Keratin, type I cytoskeletal 18	K1C18_HUMAN	6.79188e+06	3.8369e+06	1.67944e+06	1.164e+06	6847407	440164	20079352	2.37832e+06	7049614	26223414	19794968	20784338	4.14425e+06	2.81231e+06	13473715	39457392	6.057e+06	3.79806e+06	2.66058e+06	5357389	2.71227e+06	2.94255e+06	7.31537e+06	14019006	0	0	3.45996e+06	1.117e+07	2.59099e+06	1.01123e+07
P05787	KRT8	Keratin, type II cytoskeletal 8	K2C8_HUMAN	5.77769e+06	5.8805e+06	1.00899e+06	1526681	3.60596e+06	335214	16775004	921665	5225616	24456254	13673286	14521731	2.15131e+06	5.63145e+06	9732623	130894024	3.26861e+06	1995841	2907376	2.17206e+06	1469838	1.69564e+06	4.7812e+06	9928476	0	0	3.0225e+06	14011222	2.22159e+06	2.90502e+07
P05997	COL5A2	Collagen alpha-2(V) chain	CO5A2_HUMAN	312540	496876	23032.5	698921	67816.2	23032.5	222580	370963	113665	235321	46065.1	47245.2	180380	105401	225978	65493.7	272175	308884	104893	199141	263379	171167	156771	216682	2	0	270370	183677	258237	88781.9
P06132	UROD	Uroporphyrinogen decarboxylase	DCUP_HUMAN	149945	80647.2	162319	127586	97960	158090	96349.8	340716	258258	202571	164581	122399	86112.9	309619	369121	313320	130887	136048	543552	213543	172622	245552	212288	193114	0	0	129424	228370	30815.2	111372
P06213	INSR	Insulin receptor	INSR_HUMAN	57781.7	5642.31	5642.31	5642.31	24490.5	21350.4	31332.1	59123.6	23940.9	32121	149756	169547	140320	5642.31	5642.31	11284.6	5642.31	5642.31	178126	37434.4	16299.2	83686.5	5642.31	46437.4	3	5	20091.6	55978.9	18564.4	59339.8
P06239	LCK	Tyrosine-protein kinase Lck	LCK_HUMAN	1603.88	93041.6	1603.88	18631.4	18093.4	1603.88	21510.8	57337.8	9147.05	153082	49402.2	19971.7	22706.2	89353.4	18059.8	1603.88	1603.88	13551.5	3207.76	15854.5	20172.3	24250.1	18943.2	20714.7	3	2	22429.7	31137.4	32456.2	36297.4
P06241	FYN	Tyrosine-protein kinase Fyn	FYN_HUMAN	94604	639596	74961.5	641916	94985.7	144695	172521	123270	95511.3	297526	100695	91180.1	80812.6	157334	86716.3	378886	561469	165721	325994	134149	152992	124860	177184	158770	0	0	281793	188088	254697	122294
P06276	BCHE	Cholinesterase	CHLE_HUMAN	5039.61	5039.61	5039.61	145126	71583.1	46202.9	5039.61	5039.61	5039.61	5039.61	5039.61	5039.61	10079.2	5039.61	5039.61	73694.6	5039.61	48995.3	5039.61	5039.61	27937.4	43735.7	5039.61	5039.61	3	13	46338.5	14997.6	50848	19590
P06280	GLA	Alpha-galactosidase A	AGAL_HUMAN	217982	193726	54321.8	202782	60296.8	177225	201436	133543	346880	402246	899056	290433	167393	176549	343498	122569	264146	281547	243303	637004	222826	215403	238179	325970	0	0	151056	306221	67398	184173
P06312	IGKV4-1	Immunoglobulin kappa variable 4-1	KV401_HUMAN	105851	1.02537e+06	95141.8	1.57722e+06	191244	375456	13510.7	69137	33443.2	92932.1	36741.6	27021.3	80585.8	42389.4	13510.7	40183.4	54846.2	156404	27380.3	96766.3	52112.5	183165	188850	60645.2	0	2	561713	70534.7	554326	52980
P06331	IGHV4-34	Immunoglobulin heavy variable 4-34	HV434_HUMAN	200940	280767	631292	325074	1.82016e+06	283371	276189	287438	144651	1.78511e+06	130736	206476	1.79081e+06	595025	365148	280484	653254	715092	163736	277669	728846	1.07774e+06	441577	744816	0	0	590268	592488	566599	492439
P06396	GSN	Gelsolin	GELS_HUMAN	5978598	2.75733e+06	5.64642e+06	6.53116e+06	7188873	5.41e+06	1.8969e+06	2401408	2.51311e+06	2782777	3.37e+06	2.55073e+06	3.01012e+06	1.8736e+06	4462901	6.66039e+06	4122259	6658061	2602406	4310546	4.69335e+06	3.22775e+06	1.72456e+06	4.76558e+06	0	0	5.5854e+06	3.5348e+06	1.3936e+06	1.45368e+06
P06401	PGR	Progesterone receptor	PRGR_HUMAN	73248.9	252984	804.524	181666	88806.9	35001.4	804.524	50564.9	804.524	804.524	29631.3	53352.1	39716.9	804.524	804.524	804.524	804.524	13502.4	804.524	804.524	32373.1	1609.05	804.524	804.524	1	11	105419	12755.5	86412.7	18514.4
P06454	PTMA	Prothymosin alpha	PTMA_HUMAN	14882844	1.62541e+06	34205092	2.62706e+06	8670771	2.31784e+06	23829578	30184182	43116752	22195998	35325704	13901165	21328682	92028832	42179404	11109947	14086390	4.89542e+06	31250836	14825807	9290536	12500514	78855760	26809956	0	0	1.07215e+07	2.93175e+07	1.14883e+07	2.26392e+07
P06493	CDK1	Cyclin-dependent kinase 1	CDK1_HUMAN	73792.1	36896	36896	36896	36896	36896	127499	185397	918339	269557	212204	100542	88154.5	1.39694e+06	307854	36896	429977	121969	917841	619772	613722	253532	725726	350472	5	1	43045.4	426466	13750.3	359022
P06576	ATP5F1B	ATP synthase subunit beta, mitochondrial	ATPB_HUMAN	11569357	10502820	27482574	14892988	12922269	9078972	16100091	11196836	21584410	19678140	15254781	17433724	16234797	20674672	12961679	11462568	18476704	17098660	8.20522e+06	18591690	9061081	9117636	13834357	11723568	0	0	1.44082e+07	1.49273e+07	6.125e+06	4.04646e+06
P06681	C2	Complement C2	CO2_HUMAN	18531.1	158228	10788.7	108382	221397	35074.5	61773.5	52270.8	18360	68024.4	48685.4	45515.7	72164.6	9914.37	22833	49234.1	130049	114887	44622.2	42938.6	68164.6	29865.7	68414.3	50571.3	0	0	92066.8	55460.5	78136.2	29404.6
P06702	S100A9	Protein S100-A9	S10A9_HUMAN	570634	3.99787e+06	609180	774755	787250	1.12545e+06	2.33858e+06	8255990	390459	17392256	3.66645e+06	1.14921e+06	2.11145e+06	843509	7301001	701964	3046119	7726711	617026	8.21568e+06	3.17344e+06	3.16349e+06	553624	786401	0	0	1.31086e+06	3.96852e+06	1.21493e+06	4.24514e+06
P06703	S100A6	Protein S100-A6	S10A6_HUMAN	16143.1	8071.57	8071.57	47893.8	8071.57	8071.57	8071.57	8071.57	8071.57	8071.57	139226	90209.4	92732.2	8071.57	8071.57	29796.7	8071.57	8071.57	8071.57	8071.57	191845	83711.3	8071.57	186136	4	11	16053.9	50135.8	14541.1	62778
P06727	APOA4	Apolipoprotein A-IV	APOA4_HUMAN	62202.4	246433	290063	332897	272279	254693	72868.6	182748	64789.5	71597.6	92791.5	124170	130228	104854	205833	46135.9	150276	320546	102017	156110	124687	275910	224816	155112	0	0	243095	144749	85625	72169.1
P06730	EIF4E	Eukaryotic translation initiation factor 4E	IF4E_HUMAN	311354	121586	467811	121782	217562	425191	340019	727288	758715	181104	208827	168564	269663	528970	469887	281940	256524	229674	418742	438748	322630	553047	828413	422930	0	0	277548	411427	136215	196134
P06731	CEACAM5	Carcinoembryonic antigen-related cell adhesion molecule 5	CEAM5_HUMAN	328.022	328.022	328.022	328.022	328.022	328.022	97848.2	328.022	328.022	354320	712391	17083.3	111277	376422	328.022	656.045	149592	328.022	328.022	328.022	328.022	48301.7	328.022	37979.3	6	8	328.022	106028	0	185710
P06732	CKM	Creatine kinase M-type	KCRM_HUMAN	6924281	4280477	2.00594e+06	5695416	3031012	1.37491e+06	1.94339e+06	4200950	3.97928e+06	740871	1.42344e+06	1.36785e+06	1.65105e+06	6.40965e+06	3.66439e+06	200842	1.26853e+06	1.74157e+06	2.80463e+06	826412	2.90957e+06	4.31045e+06	1.41135e+06	1263867	0	0	3.88534e+06	2.33989e+06	1.96774e+06	1.56804e+06
P06733	ENO1	Alpha-enolase	ENOA_HUMAN	1.79606e+06	1.97887e+06	1.92054e+06	1.25018e+06	2.17262e+06	2520090	2375509	3.26429e+06	2.70677e+06	4.5064e+06	2.52975e+06	2.72479e+06	3.35855e+06	3.44557e+06	2.76449e+06	3348466	2.4663e+06	1.64537e+06	4250883	1.75608e+06	931250	1.32276e+06	4363385	2.73587e+06	0	0	1.93973e+06	2.80536e+06	384941	977167
P06737	PYGL	Glycogen phosphorylase, liver form	PYGL_HUMAN	63770.2	82653.5	87200.9	128242	243360	188699	32321.9	48057.3	15447.8	86863.3	33438.5	43877.1	59386.7	4531.97	85031.7	212660	116245	137443	36961.2	53793.3	65080.9	44107.4	26736.3	42424.4	0	0	132321	63578.2	64195.9	48752.8
P06744	GPI	Glucose-6-phosphate isomerase	G6PI_HUMAN	1.82922e+06	1.4142e+06	2.40994e+06	1480274	2.36181e+06	2.12268e+06	4470079	2.44626e+06	2711393	3.59677e+06	2.65285e+06	3.18225e+06	3.63681e+06	5.10965e+06	2.02663e+06	4766942	3149919	2725852	3280062	3.99294e+06	2.99977e+06	2.29409e+06	20784672	3.82414e+06	0	0	1.93635e+06	4.31395e+06	394154	4.07938e+06
P06748	NPM1	Nucleophosmin	NPM_HUMAN	1.21251e+06	1.28177e+06	956067	1.07207e+06	454802	551345	1.16329e+06	2133330	1.62885e+06	626744	658613	1.12532e+06	879275	2.7625e+06	1079726	472169	772912	488034	1.47103e+06	572640	647427	1.16393e+06	1713320	734617	0	0	921426	1.11632e+06	314422	605032
P06753	TPM3	Tropomyosin alpha-3 chain	TPM3_HUMAN	1.39808e+06	2.518e+06	1.15404e+06	1.1306e+06	2332407	1265682	2.85089e+06	2.62095e+06	2081038	4.62287e+06	3719435	2.13956e+06	2288854	2.38932e+06	4300683	5.18868e+06	3.54318e+06	1.4113e+06	2.77594e+06	1.50424e+06	1.65943e+06	2.98995e+06	2.45511e+06	3808673	0	0	1.63314e+06	2.90834e+06	569254	1.0532e+06
P06756	ITGAV	Integrin alpha-V	ITAV_HUMAN	106475	234606	86603.1	291454	171627	80355.2	46644.3	59731.2	29224.1	92552.1	58942.6	63545.6	120518	41136.6	42339.1	216863	67648.8	104792	56860.7	99079.1	86173.8	39583.8	36658.3	44072.1	0	0	161853	72575.9	79116	43327.4
P06865	HEXA	Beta-hexosaminidase subunit alpha	HEXA_HUMAN	184034	158333	62685.9	204140	90838.8	97243.4	255004	115477	306044	447538	438157	284880	414241	547079	305185	249654	640252	420002	166007	439428	271668	340870	327278	350250	0	0	132879	351056	52133.2	124776
P06899	HIST1H2BJ	Histone H2B type 1-J;Histone H2B type 1-O;Histone H2B type 1-B;Histone H2B type 2-E	H2B1J_HUMAN;H2B1O_HUMAN;H2B1B_HUMAN;H2B2E_HUMAN	308449728	171050672	851135744	373603136	203313024	52736936	298322944	103771448	473490880	236471648	273744576	249779136	330077120	159491200	69247472	25520052	67958696	54705016	93181776	86773392	53437048	529258816	1024307840	90049688	0	0	3.26715e+08	2.34422e+08	255627543	2.39442e+08
P07093	SERPINE2	Glia-derived nexin	GDN_HUMAN	20540.6	49407.8	59452.4	64176.6	31335.9	288325	27749.7	49065.3	786904	43404.4	45189	16054.2	79567.3	40070.1	374387	16590.2	29384	68971.3	55446.9	28715.7	34141.4	45126.8	81832.8	33738.9	0	0	85539.7	103130	91948.5	183192
P07099	EPHX1	Epoxide hydrolase 1	HYEP_HUMAN	1.76912e+06	1.07673e+06	2.89507e+06	1.84411e+06	7.03347e+06	11068922	740393	1.54895e+06	554653	2.22548e+06	2.0766e+06	2.34177e+06	1.40775e+06	850254	1.84181e+06	4366280	3.1262e+06	3.01437e+06	752137	996864	2.33737e+06	1325245	774921	4358014	0	0	4.28124e+06	1.92439e+06	3.60759e+06	1.14837e+06
P07101	TH	Tyrosine 3-monooxygenase	TY3H_HUMAN	3522.54	76857.3	3522.54	156032	95737.3	163880	3522.54	3522.54	3522.54	3522.54	15353	18532.9	7724.85	3522.54	3522.54	3522.54	7045.09	8169.29	3522.54	3522.54	15889.8	7288.97	3522.54	3522.54	2	11	83258.6	6597.33	64171.8	4795.18
P07108	DBI	Acyl-CoA-binding protein	ACBP_HUMAN	190487	104843	254940	199766	141001	320260	338877	270747	1.01623e+06	316574	389008	168310	196417	378922	568520	274574	211825	142050	235430	349950	192711	150195	339917	341145	0	0	201883	326745	70811.8	196405
P07195	LDHB	L-lactate dehydrogenase B chain	LDHB_HUMAN	6526996	2.42912e+06	3386656	3.44754e+06	5.18169e+06	5248585	1.38254e+06	5542574	2.22189e+06	4.01011e+06	2.53031e+06	1.41847e+06	1.55057e+06	5002842	2.88926e+06	4.4789e+06	4912419	3.05893e+06	4.75464e+06	1.74921e+06	2.19003e+06	3.86232e+06	2660381	3.01919e+06	0	0	4.3701e+06	3.1797e+06	1.39453e+06	1.31188e+06
P07197	NEFM	Neurofilament medium polypeptide	NFM_HUMAN	17636.1	125746	2383.53	2383.53	43785.9	97907	23828.4	54468.7	10419.8	2383.53	33794.2	45777.4	24254.8	30548	4767.07	2383.53	38016.2	22599.3	2383.53	2383.53	61184.2	91748.5	125819	2383.53	2	5	48306.9	32174.6	47672.4	33138.9
P07199	CENPB	Major centromere autoantigen B	CENPB_HUMAN	38312.9	7536.62	7536.62	7536.62	7536.62	7536.62	100186	49231.8	55277.5	76469.1	58973.7	16459.4	49193	135406	42347.6	7536.62	7536.62	38641.4	18495.1	23951.9	7536.62	15073.2	43333.2	40591.9	5	3	12666	43680	11469.7	33040.3
P07203	GPX1	Glutathione peroxidase 1	GPX1_HUMAN	1.08692e+06	763719	1.52128e+06	825860	622340	1568556	980564	2.13156e+06	2385110	510116	654393	479500	517920	661188	1.33632e+06	3.47138e+06	1.00294e+06	766642	744145	1.12044e+06	566917	663543	959871	918379	0	0	1.06478e+06	1.10394e+06	366549	769080
P07204	THBD	Thrombomodulin	TRBM_HUMAN	823.752	19529.3	823.752	823.752	823.752	823.752	823.752	823.752	823.752	823.752	1647.5	2096.66	823.752	1800.03	823.752	2125.82	5766.65	2817.23	823.752	823.752	3602.21	823.752	823.752	823.752	5	11	3941.34	1606.52	6971.14	1291.95
P07205	PGK2	Phosphoglycerate kinase 2	PGK2_HUMAN	151003	38548.5	570241	69572.8	19274.2	215121	19274.2	19274.2	66739.4	264918	86637.6	76705.2	102479	195435	130518	212670	75803.8	19274.2	19274.2	67373	72746.9	40638.8	61451.7	126334	1	4	177293	92085.9	188128	68637.7
P07225	PROS1	Vitamin K-dependent protein S	PROS_HUMAN	13977	91572	13977	95699.9	162763	63518.5	90932	13977	79878.6	153340	83218.9	116859	133804	13977	27954	45292.3	29063.7	196884	73712.6	48486	53899.6	64653.3	13977	13977	2	4	73584.6	69660.3	51596.1	51312.2
P07237	P4HB	Protein disulfide-isomerase	PDIA1_HUMAN	734897	1.88139e+06	263483	1.96086e+06	949232	759794	954138	624665	929253	2044127	1.47625e+06	1.3097e+06	1.91559e+06	1.10837e+06	820709	1.28273e+06	1.71923e+06	811584	1.49207e+06	1.3014e+06	998026	554639	1.04489e+06	1.15161e+06	0	0	1.09161e+06	1.19661e+06	622195	403895
P07305	H1F0	Histone H1.0	H10_HUMAN	1.27266e+06	458430	1.95612e+06	1.43173e+06	1.46098e+06	322526	283900	422410	310653	413225	246618	305404	833755	416690	472116	116383	450073	321995	117748	213735	262031	184921	307860	191985	0	0	1.15041e+06	326195	577917	161698
P07311	ACYP1	Acylphosphatase-1	ACYP1_HUMAN	343860	196485	726324	407153	178804	299592	299682	440914	2.06417e+06	708166	1255294	522043	782490	3210189	800965	563979	1.00265e+06	647099	1935600	2186539	1.2696e+06	341291	1.25409e+06	2.72657e+06	0	0	358703	1.22285e+06	182522	834741
P07327	ADH1A	Alcohol dehydrogenase 1A	ADH1A_HUMAN	559170	172775	4.10634e+06	158447	266340	502227	66347.6	85038.5	74380.4	179936	100026	90775.8	68816	124203	3.62109e+06	240766	2666162	222760	125650	101042	133659	178149	33173.8	108459	0	1	960883	456691	1.41498e+06	964667
P07332	FES	Tyrosine-protein kinase Fes/Fps	FES_HUMAN	2326.27	13856.4	1163.13	1163.13	9950.9	1163.13	1163.13	1163.13	1163.13	1163.13	20951.7	9395.83	1163.13	1163.13	30573.1	31663.1	1163.13	5493.78	1163.13	1163.13	1163.13	1163.13	1163.13	1163.13	3	13	4937.16	6288.79	5070.12	10001.1
P07333	CSF1R	Macrophage colony-stimulating factor 1 receptor	CSF1R_HUMAN	4268.33	2134.17	2134.17	55140	13881.4	2134.17	7181.4	2134.17	2134.17	5559.15	4299.25	4416.44	10346.9	2134.17	13431.8	27794.6	14142.8	6723.19	2134.17	8652.66	8213.22	17334.7	6127.69	2134.17	3	5	13282	8049.71	19176.9	6508.45
P07339	CTSD	Cathepsin D	CATD_HUMAN	1.82652e+06	2.61972e+06	1.52014e+06	3.15871e+06	1.48936e+06	3085826	2.66138e+06	5886990	3.87558e+06	3.16946e+06	1.86777e+06	3233604	2.67824e+06	3.8316e+06	4699799	4.15977e+06	7.34728e+06	5472951	3.79171e+06	13852489	3.43182e+06	3.69384e+06	3.25307e+06	6493321	0	0	2.28338e+06	4.63337e+06	700590	2.62405e+06
P07355	ANXA2	Annexin A2	ANXA2_HUMAN	3.64026e+06	9604799	3.1222e+06	16361327	21314056	5.32136e+06	2.09807e+06	3.00119e+06	1.17687e+06	7266020	7.25712e+06	7.29281e+06	9557793	2250965	3418819	21218164	7.42029e+06	10636610	2.72147e+06	4402989	9556116	4.6048e+06	1.12021e+06	5749431	0	0	9.894e+06	6.15276e+06	6.80935e+06	4.66765e+06
P07357	C8A	Complement component C8 alpha chain	CO8A_HUMAN	62919	200140	50028.8	136416	288758	115776	17566.5	51757.6	36699.1	77831.6	30894.3	26289.3	64666.5	6810.69	57481.9	13621.4	165523	127829	47374.8	69886.1	105848	76780.1	79593.1	66671.4	0	1	142340	62395.8	82004.9	39737.3
P07358	C8B	Complement component C8 beta chain	CO8B_HUMAN	76495.5	160345	21561.1	124805	552255	308054	49050.1	63561.5	10780.6	34337.9	55511.4	48688.6	109087	45210	58434.6	38561.1	131878	232861	63881.3	74335.4	130775	111406	103479	75946.4	0	1	207252	79876.9	177841	49668.2
P07359	GP1BA	Platelet glycoprotein Ib alpha chain	GP1BA_HUMAN	8801.67	155178	8801.67	8801.67	8801.67	8801.67	53899	8801.67	17603.3	85285.5	22734.2	8801.67	34890.4	8801.67	48987.5	8801.67	8801.67	80157.7	18792.1	56293.1	21399.2	8801.67	8801.67	8801.67	5	8	33197.8	28358.6	54551.4	24912.9
P07360	C8G	Complement component C8 gamma chain	CO8G_HUMAN	325264	587496	474418	517746	711262	760205	126452	465046	208688	278931	113348	95498	182387	222938	228884	176765	463727	342870	133503	235105	239330	200452	269234	132749	0	0	562732	228661	145993	103896
P07384	CAPN1	Calpain-1 catalytic subunit	CAN1_HUMAN	1.07826e+06	867139	939094	904104	1.66138e+06	1.13094e+06	724381	721652	662848	977359	1.02722e+06	949471	937237	477699	872739	2.61572e+06	1.02161e+06	1.10508e+06	837075	994285	876106	1.16067e+06	442087	1.25125e+06	0	0	1.09682e+06	980805	269259	448541
P07437	TUBB	Tubulin beta chain	TBB5_HUMAN	7.19576e+06	13026623	3.97489e+06	5961471	7.13224e+06	6.85683e+06	5740778	9043048	7.2541e+06	5.37858e+06	4.78619e+06	5032900	4424013	17543540	6643361	5682074	4.56191e+06	3.88765e+06	8988830	4.62638e+06	8388675	8566507	6.47373e+06	5.71262e+06	0	0	7357969	6.81861e+06	2.76458e+06	3.05355e+06
P07451	CA3	Carbonic anhydrase 3	CAH3_HUMAN	74321.5	198491	107159	225053	44368.1	109462	48243.7	102404	43061	2346.46	17418.4	2346.46	4692.91	34122.6	62161.1	2346.46	2346.46	73409.7	25635.1	15870.7	44540.5	25192	2346.46	21766.9	0	5	126476	29458.4	64585.9	27708.4
P07585	DCN	Decorin	PGS2_HUMAN	10758489	55212236	17581584	115773416	49922476	18955200	4.22462e+06	8711968	3.27346e+06	2.89189e+06	3.96267e+06	5.45941e+06	6.52727e+06	1.98609e+06	3.70961e+06	3.43248e+06	9505063	23906782	2.01175e+06	4604901	13558122	7.55412e+06	2.59126e+06	6.28163e+06	0	0	4.47006e+07	6.34406e+06	3.59153e+07	5.1649e+06
P07602	PSAP	Prosaposin	SAP_HUMAN	689485	369714	576261	1.64456e+06	456060	1.73698e+06	589466	1546780	983639	1.05857e+06	785809	680102	770435	1.07327e+06	1.08094e+06	1.55477e+06	730395	915926	384984	843613	709101	735132	790280	630909	0	0	912177	881340	559974	293996
P07686	HEXB	Beta-hexosaminidase subunit beta	HEXB_HUMAN	199018	210602	104279	400231	143950	76937.8	245251	143778	259664	337492	211175	208969	320450	598246	272178	201303	332610	274332	73017.5	284277	186415	230011	257034	221043	0	0	189170	258736	105634	104141
P07711	CTSL	Cathepsin L1	CATL1_HUMAN	110439	50023.8	125481	59878.3	94024.6	51391.4	177268	165883	176205	155987	149320	102374	167141	133670	162702	212129	516937	133349	159716	147980	79618	97422.1	54490.8	114083	0	0	81873.1	161460	29700.3	94090.2
P07737	PFN1	Profilin-1	PROF1_HUMAN	16991298	17256988	11777087	15871248	4802823	4.50252e+06	9922126	13700023	7916299	5253675	5984774	3882430	4925545	10347380	9715736	6180997	10342812	5657228	4523036	7217694	6.46556e+06	5.75271e+06	8617881	6.16314e+06	0	0	1.1867e+07	7.36495e+06	5.40818e+06	2.51158e+06
P07738	BPGM	Bisphosphoglycerate mutase	PMGE_HUMAN	15428.2	468851	347941	331766	149975	159021	220326	208675	116269	104026	30856.4	47610	76541.1	196624	169905	94483	15428.2	332886	89657.4	144195	75503.5	97973.8	84201.5	86739	1	1	245497	121772	151304	76319.6
P07741	APRT	Adenine phosphoribosyltransferase	APT_HUMAN	2.63778e+06	2.17768e+06	3634411	2.47725e+06	1.42225e+06	2909982	1.21908e+06	2.35757e+06	1.35674e+06	1.00397e+06	789636	1.07203e+06	739640	1.37632e+06	2.56847e+06	2.29353e+06	2693558	1.12841e+06	1.4363e+06	821843	847666	1.40913e+06	1.56194e+06	973708	0	0	2.54322e+06	1.42497e+06	674377	613432
P07814	EPRS	Bifunctional glutamate/proline--tRNA ligase	SYEP_HUMAN	52565.3	82014.5	45990	60463.3	107712	99769.3	74081.3	66698.1	65579.4	60031.7	87241.2	178515	134212	39114.4	34199.7	68295.1	120872	94667.2	191271	168452	134245	57273.2	116373	129115	0	0	74752.4	101124	23411.7	46352.7
P07858	CTSB	Cathepsin B	CATB_HUMAN	2.12266e+06	493178	1.28297e+06	382395	1.32667e+06	305542	2.32082e+06	2328563	2.09686e+06	2.71045e+06	1.8241e+06	1.67592e+06	3.39508e+06	2.06272e+06	3.33282e+06	2454412	3622464	2.15516e+06	1.76529e+06	4.02523e+06	1.49043e+06	1.57506e+06	1.61566e+06	1.3665e+06	0	0	985570	2.3232e+06	654024	771586
P07900	HSP90AA1	Heat shock protein HSP 90-alpha	HS90A_HUMAN	959451	140152	1.35703e+06	300837	1.68266e+06	418872	1.43422e+06	577138	1.57586e+06	2.786e+06	4.70192e+06	5.27e+06	1959538	2917875	1231001	603056	1.19758e+06	1.18388e+06	4.84139e+06	1.82394e+06	1.14682e+06	1.35002e+06	2.25314e+06	1.93299e+06	0	0	809834	2.1548e+06	569216	1.38894e+06
P07902	GALT	Galactose-1-phosphate uridylyltransferase	GALT_HUMAN	90967	145745	54659	334172	63530.9	153798	30074	61077	110667	19529.8	31532.7	38756.9	35567.9	81764.3	86633	141938	9764.89	64303.4	52618.6	63911	67870.9	109603	51737.7	56241.9	0	1	140479	61866.2	94392.6	33342.5
P07910	HNRNPC	Heterogeneous nuclear ribonucleoproteins C1/C2	HNRPC_HUMAN	3.11774e+06	2609008	4.37529e+06	1.87204e+06	2.23815e+06	1.21494e+06	4208488	3.69205e+06	5.14926e+06	2.10493e+06	4046783	2.93937e+06	4110686	5.38667e+06	3295958	1.71976e+06	1.65572e+06	1.56175e+06	2352057	1369863	1.53912e+06	2819955	4887706	1.56817e+06	0	0	2.5712e+06	3.02268e+06	999505	1.32998e+06
P07911	UMOD	Uromodulin	UROM_HUMAN	178500	316925	42571.8	402117	42571.8	655233	42571.8	85143.5	42571.8	42571.8	42571.8	42571.8	42571.8	42571.8	42571.8	42571.8	42571.8	1.10111e+06	584251	821598	373363	271677	161612	226509	2	10	272987	225055	215958	301214
P07942	LAMB1	Laminin subunit beta-1	LAMB1_HUMAN	270286	116687	69170.5	202432	71053.7	27325.5	136093	122761	81000.4	206066	99357.8	178966	190093	54650.9	105305	55968.9	152364	173190	259755	175387	193676	115097	192036	89848	1	0	126159	143423	84392.2	55150.5
P07947	YES1	Tyrosine-protein kinase Yes	YES_HUMAN	5858.09	888.106	2446.26	888.106	888.106	888.106	6811.85	888.106	888.106	888.106	10487.2	2551.52	1776.21	888.106	4593.27	3735.27	888.106	4458.77	9060.85	888.106	5898.61	4669.23	6300.03	3106.87	4	6	1976.13	3821.02	1826.92	2895.84
P07948	LYN	Tyrosine-protein kinase Lyn	LYN_HUMAN	10293.9	173181	5146.93	5146.93	5146.93	5146.93	5146.93	96355.1	5146.93	44841.9	29089.2	16405.9	153922	5146.93	45664.2	28132.7	48684.9	24455.6	5146.93	5146.93	29766.5	22944.3	5146.93	32389	4	6	34010.4	33529.6	62267.2	36766.3
P07954	FH	Fumarate hydratase, mitochondrial	FUMH_HUMAN	272072	148511	297311	133700	255484	149111	608052	343841	480428	399044	600294	680541	545601	598804	343921	269057	371186	449828	293711	296368	434634	238841	208149	247768	0	0	209365	411670	66898.3	141969
P07992	ERCC1	DNA excision repair protein ERCC-1	ERCC1_HUMAN	10066.7	2806.41	2806.41	2806.41	5612.83	2806.41	10736.3	9678.16	12611.6	2806.41	2806.41	10600	2806.41	18280.5	2806.41	2806.41	2806.41	2806.41	11061.5	2806.41	5985.74	12842.9	13191.8	2806.41	4	9	4484.19	7235.89	2698.69	4944.73
P07996	THBS1	Thrombospondin-1	TSP1_HUMAN	201904	1.88023e+06	263813	2.47814e+06	280151	345801	1.25728e+06	513871	1.19593e+06	3451246	540859	327366	10159794	750667	438233	152145	2.13926e+06	839365	1.59649e+06	4.19279e+06	649090	482540	1.8114e+06	1.082e+06	0	0	908340	1.75446e+06	916004	2.29365e+06
P07998	RNASE1	Ribonuclease pancreatic	RNAS1_HUMAN	11330.9	216291	20773.4	851.58	33850.2	851.58	8851.87	15245.8	4411.9	16999	17990.9	10188.5	39408	8039.3	110142	23250.9	53214.5	62416.2	6235.3	5652.65	13217.9	7352.05	5731.33	1703.16	2	0	47324.8	22780.6	76432.1	26933.9
P08047	SP1	Transcription factor Sp1	SP1_HUMAN	35879.9	11071.5	55583.6	11071.5	11071.5	30389.1	41220	11071.5	34137	44968.1	47758.1	27390	27618.1	64044	60503.3	22142.9	11071.5	43806.9	67890.2	38890.7	29685	47695.1	35238	36376.7	3	2	25844.5	38417.1	16635.8	15588.5
P08048	ZFY	Zinc finger Y-chromosomal protein;Zinc finger X-chromosomal protein	ZFY_HUMAN;ZFX_HUMAN	16015	6201.59	6201.59	6201.59	24973.4	30405.1	16725	12463.7	6201.59	6201.59	6201.59	6201.59	6201.59	6201.59	20772.2	6201.59	6201.59	13086.5	12403.2	6201.59	6201.59	6201.59	6201.59	6201.59	3	13	14999.7	8670.63	9747.23	4335.83
P08069	IGF1R	Insulin-like growth factor 1 receptor	IGF1R_HUMAN	5465.59	5465.59	5465.59	5465.59	5465.59	5465.59	5465.59	5465.59	22790.3	5465.59	33486.7	25477.9	5465.59	5465.59	5465.59	5465.59	30256.9	22902.6	18482.4	5465.59	16381.6	23759.1	5465.59	10931.2	6	9	5465.59	14092.2	0	9769.79
P08123	COL1A2	Collagen alpha-2(I) chain	CO1A2_HUMAN	49404356	58837156	9380543	30235550	20746652	3.51579e+06	31524922	35191712	2.93358e+06	17071180	3.90331e+06	1.92028e+06	9864834	2.10314e+06	9604408	5.29974e+06	8654566	18069578	1.84414e+06	2.97252e+06	11450098	9209393	2.12136e+06	5137101	0	0	2.86867e+07	9.93755e+06	2.00417e+07	9.59215e+06
P08133	ANXA6	Annexin A6	ANXA6_HUMAN	3.4629e+06	4.57059e+06	3.0504e+06	12175315	11961306	9234828	2.98283e+06	2.80285e+06	1.78873e+06	4159834	4.18966e+06	2.88201e+06	5684130	1.05382e+06	1499043	2.3596e+06	3.90103e+06	5167449	3265243	3.18083e+06	4978153	2.64143e+06	1583136	5.06778e+06	0	0	7.40922e+06	3.2882e+06	3.86006e+06	1.3412e+06
P08134	RHOC	Rho-related GTP-binding protein RhoC	RHOC_HUMAN	1.11759e+06	1.02981e+06	1278185	1.71833e+06	537377	1.01511e+06	651286	802758	1083455	599642	493504	373911	413777	1.67774e+06	2.81953e+06	2.28417e+06	2.93521e+06	1.99017e+06	2.00254e+06	2.08216e+06	881025	708642	1.39386e+06	1.64516e+06	0	0	1.11607e+06	1.37992e+06	351549	806674
P08138	NGFR	Tumor necrosis factor receptor superfamily member 16	TNR16_HUMAN	24473	3906.23	10975	3906.23	43077.9	3906.23	9962.51	11852.5	12755.8	3906.23	15350	18781.6	11789.4	3906.23	3906.23	3906.23	11274.8	26997.5	15701.1	3906.23	16798.5	7812.46	9325.04	3906.23	3	6	15040.8	10657.7	14511.6	6278.23
P08174	CD55	Complement decay-accelerating factor	DAF_HUMAN	164613	43735.5	33482	255397	109153	53487.3	101398	79284.9	55522	196251	90665.3	78597.5	300299	12987.6	25975.2	34612.9	167076	158982	146548	139922	82839.3	63599.6	63727.6	126447	0	1	109978	106930	79123.5	68383.6
P08185	SERPINA6	Corticosteroid-binding globulin	CBG_HUMAN	84106.3	103092	187616	212190	330632	224594	25903.4	74498.8	12951.7	12951.7	87527.6	70046.1	109894	12951.7	105820	51658.6	140632	117431	49542.6	40430.3	91655.7	84485.1	121990	92377.7	0	3	190372	72375	81892.1	39128.8
P08195	SLC3A2	4F2 cell-surface antigen heavy chain	4F2_HUMAN	33379.2	72509.4	5770.33	43092.7	11540.7	45635.2	649270	211794	165249	324646	304629	331030	199409	386455	190647	138999	211481	85174.9	248628	206802	143330	76573.9	144754	61226.7	1	0	35321.3	226672	22331.9	135215
P08236	GUSB	Beta-glucuronidase	BGLR_HUMAN	662346	441644	163121	632038	148760	336328	608564	231150	3172881	1.91065e+06	1.43665e+06	932977	1.22462e+06	676897	528462	373246	714582	834510	265851	3986195	688442	470149	1.63656e+06	638610	0	0	397373	1.1295e+06	203161	984241
P08237	PFKM	ATP-dependent 6-phosphofructokinase, muscle type	PFKAM_HUMAN	90641.6	91367.1	155889	154369	210466	233729	100260	115897	120158	77394.1	80705.1	71688.1	81461.3	128155	78992	127425	81020.3	96285.9	33671	62700.2	85822.8	66866.9	61637.6	137305	0	0	156077	89302.5	53944.6	26813.1
P08238	HSP90AB1	Heat shock protein HSP 90-beta	HS90B_HUMAN	5177052	1.71332e+06	2.09484e+06	2.64417e+06	7.8817e+06	6247562	10605275	6.61834e+06	3.40851e+06	12363636	9462724	13854257	9574153	5.7453e+06	4187762	4.34979e+06	6302937	4.65566e+06	13179579	8795371	6.27986e+06	8355331	7.49506e+06	7350200	0	0	4.29311e+06	7.92132e+06	2.29804e+06	3.03522e+06
P08240	SRPRA	Signal recognition particle receptor subunit alpha	SRPRA_HUMAN	59466.3	85228.6	17671	17671	80254	38861.7	70774.3	45593.2	91297	215121	106402	121766	124133	66787.8	35342	119893	158769	37580.8	54984.4	60750.7	57822.1	58334.1	87965.5	61537.1	2	0	49858.8	87491.9	27264.9	45435.7
P08243	ASNS	Asparagine synthetase [glutamine-hydrolyzing]	ASNS_HUMAN	8538.04	28716.5	4269.02	17978.7	11433	21061.1	97173	85115	112501	105112	67173.5	152110	54035.3	105390	10644.9	16207.8	19405.9	18367.8	213215	57186.6	62303.5	73395.1	200844	55656.7	1	0	15332.7	83657.6	8192.7	57066.9
P08246	ELANE	Neutrophil elastase	ELNE_HUMAN	47941.4	1.99271e+06	120624	109209	38726.8	379541	249880	85783.1	115037	592184	981152	83475.2	121247	69532.4	208701	100557	542221	2.74264e+06	164923	1.64082e+06	680659	525962	236553	188833	0	0	448126	518342	700039	666977
P08247	SYP	Synaptophysin	SYPH_HUMAN	14757.1	14757.1	14757.1	14757.1	48736	14757.1	171569	63579.8	78066.7	256993	339981	227109	124501	217660	14757.1	29514.2	14757.1	14757.1	82578.9	315331	146710	95784.8	90532.1	214947	5	3	20420.2	138840	12663.2	100431
P08253	MMP2	72 kDa type IV collagenase	MMP2_HUMAN	58798.4	231414	86976.8	395922	138922	67607.1	52551.8	110669	40235.8	183681	89821.5	49209	100146	17237.8	43092.1	34475.7	76008.4	144143	60763.3	68305.2	90167.3	62935.6	35657.2	40589	0	1	163273	72205	119198	41032.9
P08294	SOD3	Extracellular superoxide dismutase [Cu-Zn]	SODE_HUMAN	5.88644e+06	2436145	7202041	16560747	8563203	1.91001e+06	1.61475e+06	1.89292e+06	952611	694163	1.11573e+06	1.36153e+06	1.6807e+06	527138	1.52898e+06	130380	4.32444e+06	6.56043e+06	633027	1.6606e+06	4288183	3.72874e+06	1.13824e+06	1.88565e+06	0	0	7.0931e+06	1.98435e+06	4.86171e+06	1.62105e+06
P08311	CTSG	Cathepsin G	CATG_HUMAN	10586869	43046976	5.83466e+06	74298352	5005676	4.37033e+06	5175074	5.98334e+06	674412	13061243	10888968	6556096	4.87558e+06	630803	6290168	3182427	23711112	53764048	1.75084e+06	35082372	10614776	10529062	1.69618e+06	4.68992e+06	0	0	2.38571e+07	1.10642e+07	2.62951e+07	1.33345e+07
P08397	HMBS	Porphobilinogen deaminase	HEM3_HUMAN	4414.1	23831.4	3037.23	1014.01	2028.01	1014.01	10895.2	5756.46	20251.7	20954.9	53784.1	29705	12028.6	13585.9	18390.6	23795.5	9859.86	24364.4	40195.7	31781.5	17056.5	27956.5	34852.2	38163.1	2	0	5889.79	24076.5	8110.44	12101.1
P08473	MME	Neprilysin	NEP_HUMAN	62860.9	32506.5	5344.36	5344.36	63947.4	5344.36	19504.2	5344.36	20808.1	5344.36	5344.36	11943.3	5344.36	5344.36	21161.2	16561.2	29769.4	36546.5	5344.36	22074.4	15273.6	10688.7	5344.36	16648.3	3	7	29224.6	14355	26008.5	9136.95
P08493	MGP	Matrix Gla protein	MGP_HUMAN	93974.2	98701.3	847170	381695	90907.4	636693	118689	68173.2	133948	30197.7	113919	60395.3	166830	30197.7	240407	95066.3	334485	522659	122642	78267.7	158322	240178	112098	104412	0	2	358190	151716	296030	117358
P08514	ITGA2B	Integrin alpha-IIb	ITA2B_HUMAN	20711.3	894788	46511.4	42343.9	9407.49	68409.7	251987	26456.2	93873.8	691140	22178.3	18080.3	41681.8	78198.2	112442	11145.4	24454.3	345223	104733	116082	109467	65180.5	36842.7	35840.9	0	0	180362	121389	320056	161586
P08559	PDHA1	Pyruvate dehydrogenase E1 component subunit alpha, somatic form, mitochondrial	ODPA_HUMAN	1.10692e+06	605277	1.21081e+06	647543	788237	1.19134e+06	1.08558e+06	1.63975e+06	1.76382e+06	1.31329e+06	1634339	1.59973e+06	1.27934e+06	1.10978e+06	1239147	1.33349e+06	1.14705e+06	1.10931e+06	1.34411e+06	963559	1.09761e+06	1.4331e+06	1.18329e+06	1.29236e+06	0	0	925021	1.30937e+06	252859	219272
P08567	PLEK	Pleckstrin	PLEK_HUMAN	9072.39	278460	9072.39	9072.39	21410.7	9072.39	9072.39	9072.39	9072.39	58467.2	24300	18144.8	33178.9	9072.39	22133.3	22748.1	52877.3	40667.5	9072.39	9072.39	9072.39	33904	18955.1	9072.39	4	8	56026.7	22108.6	99577.2	15393.3
P08571	CD14	Monocyte differentiation antigen CD14	CD14_HUMAN	223329	874704	205001	1.44909e+06	349478	504390	316823	424794	195118	310381	173418	184283	361198	245308	725432	3.02178e+06	489614	400474	203675	454010	457959	410798	470399	315135	0	0	600999	508922	440875	624147
P08572	COL4A2	Collagen alpha-2(IV) chain	CO4A2_HUMAN	1722484	687939	772546	1.32585e+06	755418	607685	479191	390700	180757	911500	462449	428592	733810	346194	502088	422420	394163	720608	361303	625907	596175	626309	885152	345623	0	0	978653	522941	405848	191100
P08574	CYC1	Cytochrome c1, heme protein, mitochondrial	CY1_HUMAN	251871	223351	217600	247870	349235	564946	400811	336423	397662	261674	365306	333005	493223	225096	365833	191263	212000	441174	437574	254572	255956	277918	198321	255184	0	0	309145	316833	122350	89843.3
P08575	PTPRC	Receptor-type tyrosine-protein phosphatase C	PTPRC_HUMAN	57851.6	388221	35822.7	183593	79218.6	55227.9	89330.2	53933.3	33946.8	142543	43488.1	48424.2	80709.4	81416.1	63696.3	107730	119953	80692.5	66360.8	77859.3	75583.7	81883.5	34704.2	170695	0	0	133322	80719.4	123645	35154.2
P08579	SNRPB2	U2 small nuclear ribonucleoprotein B''	RU2B_HUMAN	214259	207574	398701	356999	124106	198101	318825	231705	499836	273127	327178	222759	235441	296085	325735	177863	455899	267136	356848	331438	304870	494262	619927	337069	0	0	249957	337556	95900	110012
P08582	MELTF	Melanotransferrin	TRFM_HUMAN	126380	479909	8904.7	312238	320866	8904.7	53975.5	36844.6	24721.7	8904.7	222867	159915	113055	8904.7	8904.7	173200	308406	198276	17809.4	381739	153129	68625.5	8904.7	280717	2	4	209534	123828	174864	114176
P08590	MYL3	Myosin light chain 3	MYL3_HUMAN	7239.14	953.619	14638.9	953.619	9398.3	953.619	3507.15	6105.12	953.619	953.619	953.619	3210.2	2129.4	953.619	953.619	953.619	953.619	953.619	953.619	953.619	953.619	1907.24	953.619	3313.17	3	12	5689.53	1756.43	5220.69	1382.61
P08603	CFH	Complement factor H	CFAH_HUMAN	127252	302466	58918	335769	1.07554e+06	573409	92141.4	107555	29517.1	417474	179687	131121	212655	98563.7	135029	148757	399742	811532	284503	274810	477307	462260	216375	194451	0	0	412225	259638	339089	186720
P08621	SNRNP70	U1 small nuclear ribonucleoprotein 70 kDa	RU17_HUMAN	779902	245004	871250	522632	335758	468248	738882	1074804	1.10257e+06	542744	859732	527005	553430	1.83781e+06	1508794	508787	480487	390734	872909	544048	479035	1.11068e+06	1.93495e+06	633709	0	0	537132	872284	224135	459576
P08631	HCK	Tyrosine-protein kinase HCK	HCK_HUMAN	19390	104218	19390	19390	425330	19390	114905	157062	19390	94460	93174.5	80466.6	145915	19390	80365.7	49111.3	19390	45296.9	38780.1	87633.2	84793	119855	19390	53533	4	4	101185	73495.1	148235	42193.4
P08637	FCGR3A	Low affinity immunoglobulin gamma Fc region receptor III-A	FCG3A_HUMAN	26986	360806	49350.9	191788	13493	145987	101647	132253	176492	322711	93269.2	118378	151548	90880.1	140803	238310	244568	115563	67921	99522	70347.4	58729	62007.6	56202.3	1	0	131402	130064	121122	71592.4
P08648	ITGA5	Integrin alpha-5	ITA5_HUMAN	631880	242818	321960	534983	320826	188711	119555	194304	66629.4	192510	198449	157650	236543	158733	109547	78271.4	383888	726430	154871	213687	312712	185546	150087	144852	0	0	373530	210237	157846	145661
P08651	NFIC	Nuclear factor 1 C-type	NFIC_HUMAN	129734	114949	387626	30275.6	194571	92068.8	15137.8	96218.6	108943	77039.6	97067.4	45131.9	70488.9	50403.9	80514.4	46298.3	36768.7	64947.9	46043.7	41117.5	91948.8	40787.4	50398	46983.7	0	1	158204	61457.8	113562	24882.7
P08670	VIM	Vimentin	VIME_HUMAN	93598432	130703296	133585720	194506896	161409696	245248976	34608832	77424856	36317620	40567252	45433120	65803080	52057584	31668778	99927216	63882344	51170412	110721296	33085170	40483236	117510616	88316592	31428686	62956848	0	0	1.59842e+08	6.01869e+07	4.90325e+07	2.71798e+07
P08697	SERPINF2	Alpha-2-antiplasmin	A2AP_HUMAN	115066	279714	298277	271817	378208	355721	73150	114109	105843	210900	88139.5	98147.4	88664.4	164302	136255	70893.5	151498	250000	125116	177264	167610	199724	162707	107186	0	0	283134	138417	84581.2	49164.4
P08708	RPS17	40S ribosomal protein S17	RS17_HUMAN	2.29269e+06	2.16348e+06	2.61497e+06	2.90983e+06	918716	4475855	1.68295e+06	3553227	2811961	1.18124e+06	1.29824e+06	1.09267e+06	1197076	2541360	2.89474e+06	1.95201e+06	4.05108e+06	1.59914e+06	2.40031e+06	3106329	2086316	3.62848e+06	4.14387e+06	2603344	0	0	2.56259e+06	2.43469e+06	1.05817e+06	968083
P08709	F7	Coagulation factor VII	FA7_HUMAN	3125.75	123175	3125.75	3125.75	3125.75	20143.8	53450.9	3125.75	38217.4	3125.75	13074.5	24109	3125.75	3125.75	3125.75	3125.75	3125.75	25484	6251.49	18206	9748.65	3125.75	9606.81	3125.75	4	9	25970.3	12571.1	43913.2	13984.9
P08727	KRT19	Keratin, type I cytoskeletal 19	K1C19_HUMAN	2.1739e+06	1.91023e+06	326243	435909	2.81906e+06	192198	7699013	943626	2.49186e+06	11819002	2.17572e+06	2975882	343665	2.20109e+06	7375460	151933728	1.93525e+06	2.03515e+06	2394454	2.04377e+06	569437	941298	4301491	1.38018e+06	0	0	1.30959e+06	1.142e+07	1.02998e+06	3.4201e+07
P08729	KRT7	Keratin, type II cytoskeletal 7	K2C7_HUMAN	415725	1859442	166041	151822	457136	110787	1.13789e+06	132989	52750.5	341210	1.26842e+06	302878	370127	384602	485875	79157744	368396	403952	60383.9	299563	232381	79070.8	336929	546803	0	0	526825	4.77566e+06	610594	1.80431e+07
P08754	GNAI3	Guanine nucleotide-binding protein G(i) subunit alpha	GNAI3_HUMAN	543968	163433	397041	104860	412909	288337	273841	541260	159474	880253	250176	168088	333437	448145	329146	540745	238064	146179	187743	182315	185031	110349	103670	150046	0	0	318425	290442	150839	194309
P08758	ANXA5	Annexin A5	ANXA5_HUMAN	32033448	37960768	62815200	94691992	56427260	44688384	14942053	28409114	13852481	21687802	13813264	16188330	25229154	16467054	24412360	26030440	26526022	30387412	10456433	23131962	24468412	25772718	15174949	24330128	0	0	5.47695e+07	2.11822e+07	2.06655e+07	5.80681e+06
P08779	KRT16	Keratin, type I cytoskeletal 16	K1C16_HUMAN	507355	5.68135e+06	306346	619858	255544	2569261	754183	1.99895e+06	130369	194268	346924	309569	415379	2825902	6482750	290804	241839	264737	47418.5	1423528	181760	138084	62983.5	129595	0	0	1.65662e+06	902169	1.96695e+06	1.53992e+06
P08842	STS	Steryl-sulfatase	STS_HUMAN	22063.1	8720.21	8720.21	8720.21	21254.8	8720.21	8720.21	8720.21	23232.3	8720.21	26087.9	19560.7	17440.4	8720.21	8720.21	80918.7	8720.21	36104.5	85621.3	55704.9	42640.5	8720.21	40549.2	47566.6	4	7	13033.1	29803.8	6103.84	24107.5
P08865	RPSA	40S ribosomal protein SA	RSSA_HUMAN	7.34402e+06	11950867	10055907	10694922	3.53798e+06	14986785	6.85394e+06	13836990	13610471	5.43213e+06	7.64094e+06	6.81762e+06	5265271	8420857	9974978	8966809	15174610	6.28469e+06	9981831	10836795	8.30345e+06	11471436	13208501	8548605	0	0	9.76175e+06	9.47944e+06	3.59702e+06	2.92537e+06
P08913	ADRA2A	Alpha-2A adrenergic receptor	ADA2A_HUMAN	2187.73	2187.73	2187.73	2187.73	2187.73	2187.73	2187.73	2187.73	2187.73	2187.73	2187.73	2187.73	10121.9	2187.73	2187.73	2187.73	9592.2	13276	4375.45	7498.76	5525.37	2187.73	12548.2	15161.3	6	10	2187.73	5554.24	4.55e-13	4450.41
P08962	CD63	CD63 antigen	CD63_HUMAN	359198	112706	135886	253895	375040	110297	140695	109442	108401	779293	252141	276506	122157	187646	269430	234046	143398	240605	57493.1	200257	176584	157397	97978.6	134587	0	0	224504	204892	111850	152431
P09001	MRPL3	39S ribosomal protein L3, mitochondrial	RM03_HUMAN	99689	70283.9	86263.7	87224.7	48258.3	57517.5	65346.9	66665.8	120997	106756	97657.4	66301.7	58534.7	109416	68435.5	90257.2	168716	74017.3	78169.4	93367.9	49311.6	79875.9	99045.5	80348.5	0	0	74872.8	87401.2	17929.3	27142.4
P09012	SNRPA	U1 small nuclear ribonucleoprotein A	SNRPA_HUMAN	226175	112491	622254	174455	122012	213669	319898	227007	637338	121843	582752	330521	344880	326175	278145	263922	330189	512400	640633	350513	542557	804681	977501	545174	0	0	245176	452007	173838	213173
P09038	FGF2	Fibroblast growth factor 2	FGF2_HUMAN	155945	105193	973516	211438	206643	242358	40809	79686.4	63773.8	13179.1	26358.2	70831.3	51496.4	13179.1	51330.4	80317.7	115147	121289	46812.5	27802.4	62920.7	67757.3	70506.3	115577	0	2	315849	62154.1	297405	31759.9
P09104	ENO2	Gamma-enolase	ENOG_HUMAN	98292.3	138071	438402	197530	267387	94412	266964	243267	854378	423391	284417	168989	391059	2.83218e+06	174340	226841	140668	213092	723181	537095	251809	217753	260389	328527	0	0	205682	474352	120081	601765
P09110	ACAA1	3-ketoacyl-CoA thiolase, peroxisomal	THIK_HUMAN	132506	255661	89625.4	74955.8	49465.9	43648.1	198273	122331	99394.8	145828	67385.2	80606.7	88014.3	91435	158351	118953	100125	49667.2	72462.8	64990.8	42818	43556.2	73921.1	33728.1	0	0	107644	91768.9	72342.4	42493.9
P09132	SRP19	Signal recognition particle 19 kDa protein	SRP19_HUMAN	111511	138220	207025	139716	106727	106115	130389	116120	202026	111984	119214	124581	141670	177615	117150	128902	317386	107492	99900.8	118083	114047	121702	193720	140372	0	0	134886	143464	35131.9	50726.4
P09172	DBH	Dopamine beta-hydroxylase	DOPO_HUMAN	1700.43	57315.6	1700.43	136806	71402.3	78169.8	1700.43	3400.85	1700.43	1700.43	13230.4	8584.63	9617.06	1700.43	1700.43	1700.43	8029.95	17185.5	4134.42	221494	11797	9838.71	96985.7	7656.77	2	6	57849.1	23453.2	46791.2	52496.9
P09211	GSTP1	Glutathione S-transferase P	GSTP1_HUMAN	3603504	1.68819e+06	7899321	2.52655e+06	3.24121e+06	3.26731e+06	1.54871e+06	2620475	3.07014e+06	1.25459e+06	2.02444e+06	1.73962e+06	2.33145e+06	3001105	7.4464e+06	3642624	1.75583e+06	2.58062e+06	4881171	1.57986e+06	1.81596e+06	2976952	1.63403e+06	4.31914e+06	0	0	3.70435e+06	2.79017e+06	1.97761e+06	1.49011e+06
P09234	SNRPC	U1 small nuclear ribonucleoprotein C	RU1C_HUMAN	158384	99929.1	231118	39995.2	79990.3	167953	196933	394943	218352	129672	169241	110439	122771	375411	428971	175834	268244	120513	169781	118188	150724	200126	114120	100384	1	0	129562	198036	63213.7	100069
P09237	MMP7	Matrilysin	MMP7_HUMAN	45893	5497.53	143548	5497.53	42159.7	5497.53	5497.53	5497.53	5497.53	306951	5497.53	34516.7	10995.1	5497.53	118380	5497.53	167528	5497.53	5497.53	5497.53	54598.6	5497.53	5497.53	5497.53	3	12	41348.8	42163.4	48856.7	77801.4
P09326	CD48	CD48 antigen	CD48_HUMAN	16590.6	6197.37	1614.56	1614.56	1614.56	1614.56	45279.6	165548	56249	38458.6	127965	15183.7	33138.6	1614.56	90325.5	53976.1	135094	39115.2	3229.12	39644.3	26024.3	8455.09	1614.56	55595.2	4	2	4874.36	52028.3	5500.38	46760.2
P09327	VIL1	Villin-1	VILI_HUMAN	13973.8	13973.8	13973.8	13973.8	13973.8	13973.8	506872	13973.8	209894	918964	56723.5	651244	98985.6	55302.2	13973.8	13973.8	13973.8	13973.8	13973.8	34883.3	13973.8	13973.8	365114	27947.6	6	8	13973.8	168762	0	259259
P09382	LGALS1	Galectin-1	LEG1_HUMAN	41368576	8.08607e+06	59326560	19704318	22941582	15577359	11795666	21180968	11480789	5625061	6199076	8087259	11563523	3.72468e+06	10411876	8853714	12427110	18147542	7.40992e+06	8819892	16736191	10791785	9080596	8858450	0	0	2.78341e+07	1.06219e+07	1.73455e+07	4.29825e+06
P09417	QDPR	Dihydropteridine reductase	DHPR_HUMAN	418810	229701	1.16323e+06	397485	548300	991844	528432	478222	625831	375289	304120	390132	313055	144946	369493	480033	392689	444480	467945	198894	238996	420892	910411	418232	0	0	624895	416783	336821	165445
P09429	HMGB1	High mobility group protein B1	HMGB1_HUMAN	2.1283e+06	571892	4085151	1.38721e+06	2.65019e+06	736449	4754955	1.9514e+06	2555274	2180941	2.02659e+06	2912493	3936537	9989410	2.7321e+06	632415	1.79193e+06	1.20224e+06	2.50871e+06	2.07814e+06	1592273	1.78126e+06	6.01274e+06	1.8672e+06	0	0	1.92653e+06	2.91703e+06	1.20873e+06	2.11994e+06
P09455	RBP1	Retinol-binding protein 1	RET1_HUMAN	1.59041e+06	270003	3.17862e+06	179099	418607	34083892	84664	323676	394925	235136	132809	137582	113881	3.8612e+06	496384	1.54441e+06	108528	292689	209425	64590.3	669081	1998979	386942	642046	0	0	6.62011e+06	649831	1.23266e+07	926858
P09467	FBP1	Fructose-1,6-bisphosphatase 1	F16P1_HUMAN	97855	171886	126996	352633	100855	73636.4	64282	108748	42764.8	233781	276423	129861	164961	65003.2	128014	335567	963535	87021.4	257895	61024.7	40527	41321	43137.5	124997	0	0	153977	176048	93931.6	210200
P09471	GNAO1	Guanine nucleotide-binding protein G(o) subunit alpha	GNAO_HUMAN	86158.8	42384.4	74165	72551.5	313165	124139	249344	221683	156259	319356	342630	361295	195684	248317	94755.3	181079	103922	189997	547499	181137	172873	293094	168367	301363	0	0	118761	240481	90223.9	105629
P09486	SPARC	SPARC	SPRC_HUMAN	385353	1.19554e+06	16030.9	496625	110204	139946	483366	840626	332333	451026	155509	291728	758517	273243	250833	592774	295893	236105	1.13196e+06	1.51012e+06	351851	319625	468865	240001	0	0	390616	499132	396010	345757
P09488	GSTM1	Glutathione S-transferase Mu 1	GSTM1_HUMAN	30132.1	375119	608300	100875	179163	153137	8705.13	361156	118383	93648.1	136281	23023.5	227735	2923.72	12255.6	11913.3	2923.72	279523	36063.5	2923.72	7771.5	16246.3	164384	5847.45	0	3	241121	83983.7	195167	106571
P09493	TPM1	Tropomyosin alpha-1 chain	TPM1_HUMAN	16551757	7.13603e+06	6262338	9886836	23320260	6.87425e+06	4.62019e+06	4.95606e+06	2.00006e+06	4.27372e+06	11537682	9598005	9882788	4.15149e+06	6812218	2804456	2.74514e+06	7.06761e+06	3.47524e+06	1.43182e+06	4.052e+06	6.1833e+06	2.07869e+06	4492967	0	0	1.16719e+07	5.12019e+06	6.2655e+06	2.80346e+06
P09497	CLTB	Clathrin light chain B	CLCB_HUMAN	72043.6	15214.4	55521.7	15214.4	63939.8	67913.4	68569.3	104849	58966	30428.8	36829.8	69411.2	50567.6	95168.7	67678.6	157815	49815	15214.4	72126.5	50958.3	76406.7	47647.9	48651.3	75105.3	2	1	48307.9	65345	23925.3	30859.2
P09525	ANXA4	Annexin A4	ANXA4_HUMAN	1.83565e+06	1.83831e+06	2.68397e+06	2.95838e+06	3111668	1.44367e+06	2306068	899589	1.07051e+06	2.89169e+06	1705208	1.34955e+06	1.2728e+06	379767	1.1391e+06	4520165	1.6099e+06	1372950	589250	987826	1.48321e+06	743995	646868	828046	0	0	2.31194e+06	1.43314e+06	632577	958736
P09543	CNP	2',3'-cyclic-nucleotide 3'-phosphodiesterase	CN37_HUMAN	158129	122285	44352.7	134127	273633	133542	124759	103522	111520	261911	219297	241864	113112	285379	175942	74175.2	148698	260117	167712	190601	192224	165998	143902	201251	0	0	144345	176777	67837.6	58708.3
P09601	HMOX1	Heme oxygenase 1	HMOX1_HUMAN	68286.4	165075	86303.3	106342	43730.2	762944	81883.2	92602.9	96497.2	124602	34402	31548	57845.6	85856.3	169791	85902.3	110527	108699	68920	173070	56909.9	60184.4	48500.3	69941.2	0	0	205447	86537.9	252129	38918.1
P09619	PDGFRB	Platelet-derived growth factor receptor beta	PGFRB_HUMAN	70557.8	78178.9	43853.7	114750	383840	234324	37827.8	39775.8	15430.2	138282	40873.5	87410	144167	3694.82	11207.5	7389.64	51735.7	135888	51682.8	100148	119951	94527.9	81751.6	90938.4	0	1	154251	69593.4	119486	45706.5
P09622	DLD	Dihydrolipoyl dehydrogenase, mitochondrial	DLDH_HUMAN	162259	396855	164067	185607	131425	93056.1	206125	195898	137504	154620	143542	241152	215796	139192	92178.5	142715	373926	95391.6	86915.9	91769.4	80633.6	65565.5	123543	100551	0	0	188878	149279	97529.4	73484.4
P09651	HNRNPA1	Heterogeneous nuclear ribonucleoprotein A1	ROA1_HUMAN	5309693	7.26948e+06	6861343	6895981	2404033	4621459	7.3672e+06	10924149	8.01737e+06	4.97841e+06	6.25893e+06	4384623	5.33275e+06	16118456	11224736	4.01783e+06	4.13712e+06	3149474	8578500	4636052	6009777	18320168	15265015	7143162	0	0	5.56033e+06	8.10354e+06	1.69825e+06	4.39288e+06
P09661	SNRPA1	U2 small nuclear ribonucleoprotein A'	RU2A_HUMAN	918868	419610	1.42038e+06	805405	600661	844442	1.00351e+06	1.50853e+06	1.82086e+06	993377	1.05779e+06	754956	645246	2884613	2.06571e+06	790625	1.21078e+06	651742	1583214	1.288e+06	911498	1.80516e+06	2200338	973067	0	0	834894	1.34161e+06	310411	598095
P09668	CTSH	Pro-cathepsin H	CATH_HUMAN	62179.7	25476.6	105080	69743.4	59230.3	44932.3	35217.9	79701.8	100113	133459	24942.5	54397.8	43611.3	58507.8	189812	126439	175319	130760	37084.1	59697.6	77172.9	38362.1	50220.9	98520.8	0	0	61107	84074.4	24303.6	48042.2
P09669	COX6C	Cytochrome c oxidase subunit 6C	COX6C_HUMAN	1825932	276474	1.41367e+06	1.61422e+06	138237	839545	138237	730377	3454755	2.63719e+06	2.14811e+06	1.26031e+06	815321	3.09091e+06	3.84555e+06	3.45694e+06	4.81022e+06	3.73368e+06	2.56487e+06	3624715	1644002	993538	5355072	2.29299e+06	1	1	1.01801e+06	2.58871e+06	648135	1.42199e+06
P09758	TACSTD2	Tumor-associated calcium signal transducer 2	TACD2_HUMAN	2426.06	11807.7	2426.06	2426.06	115227	2426.06	17333.8	45138	2426.06	2426.06	2426.06	15005.3	2426.06	64698.3	198381	132240	98027.2	2426.06	29370	10115.2	2426.06	24127.9	4852.11	2426.06	4	7	22789.9	36459.5	41481	53169
P09871	C1S	Complement C1s subcomponent	C1S_HUMAN	41451.5	106580	32150.9	166209	140472	65203.8	36362.2	39328.3	59331.6	114487	50505.9	50938.4	41690.3	83629.5	76371.4	194447	224976	234826	125363	187395	97990.8	64466.5	124112	93657.3	0	0	92011.2	105549	49873.5	62809.3
P09874	PARP1	Poly [ADP-ribose] polymerase 1	PARP1_HUMAN	178700	197534	189013	135343	201596	98558.8	599204	298098	251986	632174	596373	265906	414738	556278	372659	85782.6	169927	181958	366377	156278	169741	184793	510296	287991	0	0	166791	338920	37498.3	170691
P09914	IFIT1	Interferon-induced protein with tetratricopeptide repeats 1	IFIT1_HUMAN	50257.1	14889.3	14889.3	14889.3	62811.1	56224.1	37098.8	131237	44570.7	79462.1	29778.7	63479.6	57468.2	67675.7	79355.9	73715.7	99159.6	43993	77447.7	14889.3	45101.7	33824.8	14889.3	45905.7	3	2	35660.1	57725.2	21084.8	28815.8
P09917	ALOX5	Arachidonate 5-lipoxygenase	LOX5_HUMAN	51122.1	99493.2	3277.85	215505	15205.2	3277.85	33537.1	47617.1	77510.2	75116.7	69563.6	30310.3	49285.1	63935.8	45677.3	59177.1	41665.4	69019.4	6555.7	37593.8	60083	52243.2	45102	52587.6	2	0	64646.9	50921.1	75423.4	17203.1
P09936	UCHL1	Ubiquitin carboxyl-terminal hydrolase isozyme L1	UCHL1_HUMAN	139018	156410	458408	107014	409903	656001	198879	522708	716062	109643	716985	181460	136191	1.05625e+06	367976	692868	103153	160748	2.2516e+06	341415	114350	1.20073e+06	69024.4	473140	0	0	321126	522954	202076	533216
P09960	LTA4H	Leukotriene A-4 hydrolase	LKHA4_HUMAN	219440	214667	619872	226708	574513	478221	204015	359302	224173	393928	354042	242293	189244	220297	295511	372907	250651	262028	253167	192701	222077	174973	170408	231297	0	0	388903	256279	173762	68272.7
P09972	ALDOC	Fructose-bisphosphate aldolase C	ALDOC_HUMAN	445691	413533	1.06171e+06	385613	551186	608367	771298	566911	574592	1.09358e+06	871558	660337	853443	399099	366873	871350	567817	556432	713138	568958	639361	220675	1.35135e+06	1.23907e+06	0	0	577683	715880	229920	286553
P0C0L4	C4A	Complement C4-A	CO4A_HUMAN	351978	2.24855e+06	646524	1.40788e+06	2.87261e+06	1.74091e+06	400327	469391	453820	725241	402166	328063	510016	442753	510233	1.97005e+06	870625	2619516	548875	305979	946493	1.15473e+06	1.90188e+06	348546	0	0	1.54474e+06	828262	870371	650375
P0C0L5	C4B	Complement C4-B	CO4B_HUMAN	77473.4	264204	212370	220049	190257	305930	73216.7	103702	102262	133959	32720.4	24019.4	30228.4	91476.9	172652	206726	162853	253189	53287.5	53538.3	121530	127112	268239	70454.5	0	0	211714	115620	70925.7	71313.4
P0C0P6	NPS	Neuropeptide S	NPS_HUMAN	4443.41	4443.41	4443.41	4443.41	34933.1	4443.41	15077.7	4443.41	4443.41	79516.4	4443.41	32598.3	28944.5	4443.41	26206	8886.83	29545.6	19053.7	4443.41	24476.8	4443.41	25078.3	12310.8	27615.4	5	6	9525.04	19776.1	11362.9	17753.4
P0C0S5	H2AFZ	Histone H2A.Z;Histone H2A.V	H2AZ_HUMAN;H2AV_HUMAN	9018680	2.52841e+06	41354888	12672841	5129955	14632245	8869610	8644104	18019912	7515379	8.11338e+06	6738097	11849863	23577278	15903026	4.42332e+06	12923534	8680960	8579210	10316028	8441406	20533406	46817224	14577522	0	0	1.42228e+07	1.35846e+07	1.28143e+07	9.46477e+06
P0C0S8	H2AC11	Histone H2A type 1;Histone H2A type 1-D;Histone H2A type 2-C;Histone H2A type 2-A;Histone H2A type 1-H;Histone H2A type 1-J;Histone H2A.J	H2A1_HUMAN;H2A1D_HUMAN;H2A2C_HUMAN;H2A2A_HUMAN;H2A1H_HUMAN;H2A1J_HUMAN;H2AJ_HUMAN	782847744	263723376	1999824896	815400512	457033184	876377728	741209728	803644928	1094146304	697491072	710851072	552178304	708431680	16382160	1252507648	369606912	1013291392	729607232	1034763776	1339615232	623257344	1345356672	1890042624	1069138752	0	0	8.65868e+08	8.88418e+08	5.51533e+08	4.10123e+08
P0C1Z6	TFPT	TCF3 fusion partner	TFPT_HUMAN	21243.6	8653.83	8653.83	8653.83	8653.83	8653.83	53248.7	31625.8	75821.1	8653.83	39449.7	20342.2	8653.83	50531.7	56381.9	8653.83	28059.8	17307.7	49336.8	49416.5	65843.3	75458.4	126528	44867.5	5	3	10752.1	45010	4691.93	28925.2
P0C2W1	FBXO45	F-box/SPRY domain-containing protein 1	FBSP1_HUMAN	13648.1	49693.4	5324.92	44810.5	20406.3	24975.2	22001.1	5324.92	22514.2	14019.5	13433	16353.2	12141.4	37114.9	5324.92	5324.92	5324.92	10649.8	25769.1	21404	5324.92	31275.6	26542.1	5324.92	1	6	26476.4	15842.6	15949	9806.04
P0C2Y1	NBPF7	Putative neuroblastoma breakpoint family member 7	NBPF7_HUMAN	49092.8	25249	12624.5	12624.5	36738.1	87855.5	12624.5	87018.5	12624.5	97837.5	12624.5	12624.5	12624.5	67997.9	50954.2	12624.5	12624.5	12624.5	12624.5	12624.5	12624.5	12624.5	12624.5	12624.5	2	14	37364.1	26697.3	26007.1	27654.9
P0C7H8	KRTAP2-3	Keratin-associated protein 2-3;Keratin-associated protein 2-4;Keratin-associated protein 2-2;Keratin-associated protein 2-1	KRA23_HUMAN;KRA24_HUMAN;KRA22_HUMAN;KRA21_HUMAN	32796.8	48950.6	5518.17	958.367	958.367	1916.73	2265.67	7547.59	958.367	958.367	958.367	958.367	958.367	958.367	5349.15	958.367	958.367	958.367	958.367	172387	958.367	958.367	958.367	958.367	2	14	15183.2	11164.8	18817.5	39141.6
P0C7P4	UQCRFS1P1	Putative cytochrome b-c1 complex subunit Rieske-like protein 1;Cytochrome b-c1 complex subunit Rieske, mitochondrial	UCRIL_HUMAN;UCRI_HUMAN	636803	418626	452120	317322	355774	1.07382e+06	720308	512242	586486	555379	744654	743221	778202	819041	731793	593396	358042	541598	493465	484953	421548	688030	544634	467577	0	0	542411	599143	258289	131161
P0C870	JMJD7	Bifunctional peptidase and (3S)-lysyl hydroxylase JMJD7	JMJD7_HUMAN	12818.2	66052.9	14541.2	2686.63	14088.9	53643.8	25355	12316.8	12676.8	2686.63	9748.23	7425.69	6928.67	15694.8	10124.4	15466.9	5373.25	15943.1	10749.7	2686.63	8380.41	20821.3	9822.97	14878.9	1	2	27305.3	11504.5	23624.3	5743.8
P0CB38	PABPC4L	Polyadenylate-binding protein 4-like	PAB4L_HUMAN	46926.1	10369.9	10369.9	10369.9	10369.9	10369.9	51046.6	56616	34567.8	27100.6	31781.2	28686.7	10369.9	49602.8	50270.8	34518.9	10369.9	20739.8	67158.2	49720.4	32898.7	48255	52775.2	38577.2	5	2	16462.6	38614.2	13623.7	15321.4
P0CG13	CHTF8	Chromosome transmission fidelity protein 8 homolog	CTF8_HUMAN	1327.92	1327.92	1327.92	1327.92	1327.92	1327.92	29437.8	37281.5	31866	24412.7	19937.9	7247.95	1327.92	83185.9	65929.5	1327.92	19883.1	1327.92	62289.4	6958.66	15338.8	11561.7	82706.5	2655.83	6	3	1327.92	28037.6	2.27e-13	26853.5
P0CG29	GSTT2	Glutathione S-transferase theta-2;Glutathione S-transferase theta-2B	GST2_HUMAN;GSTT2_HUMAN	98353.5	104065	1285.53	95551.2	56457.5	642.764	161107	48344.8	1328.57	642.764	642.764	79281.2	70003.4	129888	642.764	642.764	93642.5	43833.2	62523.2	70067.3	35477.2	24155.3	175587	144434	1	4	59392.6	63458	44078.8	56229.4
P0CK96	SLC35E2B	Solute carrier family 35 member E2B	S352B_HUMAN	13964.3	3725.79	3725.79	21045.4	12059.2	56288.6	7451.59	3725.79	3725.79	37360.2	3725.79	3725.79	3725.79	30004	3725.79	24445.5	28757.9	13163.8	27625.9	15050.6	11259.2	22316.1	3725.79	28916.8	2	7	18468.2	15135.1	17949.3	11484.2
P0DI81	TRAPPC2	Trafficking protein particle complex subunit 2;Trafficking protein particle complex subunit 2B	TPC2A_HUMAN;TPC2B_HUMAN	59454.3	348134	141509	279419	25427.1	156722	89085.7	101382	86775	83012.6	73490.8	57255.5	50854.1	141526	131300	76653.8	138223	52223.9	68894.8	100518	131703	104331	98445.2	104279	1	0	168444	93886.3	113871	27750.7
P0DJI8	SAA1	Serum amyloid A-1 protein	SAA1_HUMAN	3222.18	332247	3222.18	3222.18	28957.2	591049	3222.18	3222.18	3222.18	12913	3222.18	3222.18	3222.18	3222.18	3222.18	74507.3	105341	45587.8	6444.35	25044.5	12465.9	3222.18	16203.7	3222.18	3	10	160320	18373.9	225973	27895.5
P0DMM9	SULT1A3	Sulfotransferase 1A3;Sulfotransferase 1A4	ST1A3_HUMAN;ST1A4_HUMAN	47678.4	77872.5	105382	2374.38	29574.2	2374.38	2374.38	2374.38	2374.38	4748.75	6214.32	18172.2	14252.3	2374.38	2374.38	44553.6	2374.38	62251.7	2374.38	2374.38	14124.6	18921.2	2374.38	13980.4	2	9	44209.3	12143.8	37863.4	15993.1
P0DMU7	CT45A6	Cancer/testis antigen family 45 member A6;Cancer/testis antigen family 45 member A5;Cancer/testis antigen family 45 member A10;Cancer/testis antigen family 45 member A7;Cancer/testis antigen family 45 member A8;Cancer/testis antigen family 45 member A9;Cancer/testis antigen family 45 member A2;Cancer/testis antigen family 45 member A1;Cancer/testis antigen family 45 member A3	CT456_HUMAN;CT455_HUMAN;CT45A_HUMAN;CT457_HUMAN;CT458_HUMAN;CT459_HUMAN;CT452_HUMAN;CT451_HUMAN;CT453_HUMAN	12156	12156	236596	12156	12156	24312	113742	12156	98816	12156	390362	582996	229313	12156	12156	12156	12156	455101	12156	12156	12156	196902	12156	12156	4	11	51588.7	122275	82856.8	174156
P0DMV8	HSPA1A	Heat shock 70 kDa protein 1A;Heat shock 70 kDa protein 1B	HS71A_HUMAN;HS71B_HUMAN	11548180	5073604	17601102	12462963	27098402	14088730	11715865	6400967	4.42965e+06	9604465	12453313	12204018	9764166	11827824	7669137	8557305	8397435	9582638	16052073	5643744	4504903	9849068	8.08323e+06	9272434	0	0	1.46455e+07	9.2229e+06	6.70943e+06	2.89414e+06
P0DN76	U2AF1L5	Splicing factor U2AF 35 kDa subunit-like protein;Splicing factor U2AF 35 kDa subunit	U2AF5_HUMAN;U2AF1_HUMAN	1.39833e+06	1.40739e+06	1.54576e+06	913968	400126	995052	1.62531e+06	2.06028e+06	2480998	689817	878451	657443	528829	3.24354e+06	2527950	644607	630739	618702	1.27182e+06	718696	950408	1.91218e+06	2.32076e+06	678362	0	0	1.1101e+06	1.35772e+06	390943	832238
P0DN79	CBSL	Cystathionine beta-synthase-like protein;Cystathionine beta-synthase	CBSL_HUMAN;CBS_HUMAN	2436.62	4873.23	2436.62	2436.62	2436.62	2436.62	2436.62	195116	2436.62	2436.62	2436.62	69183.9	19605.4	2436.62	283301	67937.8	97927.6	2436.62	142850	136123	89326.5	280416	193726	2436.62	5	7	2842.72	88476.1	908.074	94257.6
P0DOX2		Immunoglobulin alpha-2 heavy chain	IGA2_HUMAN	379169	453078	1576276	1.35714e+06	4.56466e+06	2209553	253415	561272	254385	9380715	934128	424599	715426	867507	1.56759e+06	706801	13237000	51235204	1.28327e+06	960297	2.63601e+06	2.1792e+06	910670	2.57818e+06	0	0	1.75665e+06	5.03809e+06	1.40706e+06	1.16877e+07
P0DOX3		Immunoglobulin delta heavy chain	IGD_HUMAN	57940.5	50755	117319	118348	461055	206825	45001.7	43798.4	31047.4	173250	54061.5	49357.9	251748	85534.5	62411.7	70184.1	173191	466807	69982	95335.3	217642	246228	152757	131926	0	0	168707	134459	140403	106718
P0DOX5		Immunoglobulin gamma-1 heavy chain	IGG1_HUMAN	8450912	18269118	11753856	14428867	74408576	17921210	10343904	7059020	3.39632e+06	20852340	14145747	17131032	47107628	6.32608e+06	9254018	10491279	19846122	42290588	16480307	14132374	25760384	37548632	14340946	19507246	0	0	2.42054e+07	1.86674e+07	2.2708e+07	1.20011e+07
P0DOX7		Immunoglobulin kappa light chain	IGK_HUMAN	2.73835e+06	14697075	7.24324e+06	22561708	10557222	6.39575e+06	2.55077e+06	4.05004e+06	2.34102e+06	5895452	1.74044e+06	2101672	6.77999e+06	1.76371e+06	3.87284e+06	2742559	4666322	14753544	2.78604e+06	3.46907e+06	7432258	10030282	6.81721e+06	5770618	0	0	1.06989e+07	4.97577e+06	6.46221e+06	3.26088e+06
P0DOY2	IGLC2	Immunoglobulin lambda constant 2;Immunoglobulin lambda constant 3	IGLC2_HUMAN;IGLC3_HUMAN	1676411	8494415	4.99171e+06	28381628	15173726	11230299	1676890	2.80533e+06	2022252	5303363	1.647e+06	1.48792e+06	4.93476e+06	2533409	4.1716e+06	2.4257e+06	8447788	21025670	2.93487e+06	3784662	7076184	8764974	10721191	6984911	0	0	1.1658e+07	5.48603e+06	8.6246e+06	4.63773e+06
P0DP23	CALM1	Calmodulin-1;Calmodulin-2;Calmodulin-3	CALM1_HUMAN;CALM2_HUMAN;CALM3_HUMAN	9793625	6.07289e+06	16760108	6238574	6268145	6.63584e+06	9616562	11684382	15845026	8992528	10598460	6.13178e+06	7.29715e+06	19630374	11277102	9787309	9961107	5174643	4723321	8.09371e+06	6417881	2.62512e+06	4696706	4669868	0	0	8.6282e+06	8.73461e+06	3.85714e+06	4.11574e+06
P0DPB5	POLR1D	Protein POLR1D, isoform 2	RPC22_HUMAN	51168.1	16493.2	16493.2	86821.7	16493.2	251793	58987.2	43516	43818.6	78556.5	59886.6	53961.7	42670.3	208100	71736.9	176953	32986.5	125736	67181.8	66957.5	41474.8	61366.8	105425	39195.1	3	0	73210.4	76583.9	83878.3	47144.5
P0DPB6	POLR1D	DNA-directed RNA polymerases I and III subunit RPAC2	RPAC2_HUMAN	136110	102913	213669	81486.4	101783	48872.3	150923	205110	270392	111252	122331	154246	92858.6	120786	145285	98170.6	177226	67845.8	203908	119778	111609	146730	285607	142266	0	0	114139	151463	51629.3	56690.9
P0DPD7	EEF1AKMT4	EEF1A lysine methyltransferase 4;EEF1AKMT4-ECE2 readthrough transcript protein	EFMT4_HUMAN;EFCE2_HUMAN	4472.77	4472.77	4472.77	4472.77	4472.77	4472.77	84093.8	21289.8	68619.4	145082	26502.4	28739.2	33016	48695.3	25910.4	4472.77	4472.77	4472.77	12665.6	68910.4	8945.54	15787.8	23855.5	12099.8	6	3	4472.77	35423.9	0	35252.9
P10114	RAP2A	Ras-related protein Rap-2a	RAP2A_HUMAN	45700.5	92352.1	82878.8	55529.9	19843.2	32199.2	31998.4	31944.9	54908	46106.9	44123	23192.1	51346.2	302330	108504	62533.3	137925	74242.2	57610.9	152885	90681.8	112016	89851.7	106049	0	0	54750.6	87680.4	25867.2	63390.4
P10124	SRGN	Serglycin	SRGN_HUMAN	9309.77	9309.77	9309.77	9309.77	9309.77	76567.3	9309.77	69028.3	30765.7	56348	9309.77	9309.77	21536.3	47604.8	250608	68247	80710.4	118187	18619.5	148148	70756.2	72142.1	52533.8	47953.2	5	3	20519.4	65617.7	25065.4	57679
P10153	RNASE2	Non-secretory ribonuclease	RNAS2_HUMAN	45733.8	139397	70979.9	14969.1	14969.1	195077	364267	170288	190238	927970	125548	29938.2	66227.3	14969.1	425782	110884	493735	453878	54662.5	1.23354e+06	191248	96643.9	55198.7	105449	2	1	80187.6	283915	66438	321230
P10155	RO60	60 kDa SS-A/Ro ribonucleoprotein	RO60_HUMAN	292721	254364	273185	432389	247036	266912	206968	210895	139641	233698	254784	266056	280186	358966	189609	241931	186651	271948	212701	158674	152225	227648	279612	224362	0	0	294435	227586	63371.5	52377.4
P10253	GAA	Lysosomal alpha-glucosidase	LYAG_HUMAN	488373	887204	757071	664048	215860	402080	601650	772000	3.03171e+06	689715	3.08908e+06	807556	1.42174e+06	349423	1.3304e+06	2.27826e+06	2.68169e+06	1.85798e+06	624025	1.4151e+06	903499	601404	2.37698e+06	2166793	0	0	569106	1.49994e+06	225362	881439
P10301	RRAS	Ras-related protein R-Ras	RRAS_HUMAN	1.79506e+06	2.03026e+06	1687845	2312040	1.41984e+06	2.07768e+06	442389	937757	385888	261656	279485	276958	496344	236943	425505	850754	786589	744795	200798	422911	701020	420448	363617	361391	0	0	1.88712e+06	477514	289797	220343
P10321	HLA-C	HLA class I histocompatibility antigen, C alpha chain	HLAC_HUMAN	755818	724133	657914	1.62917e+06	880917	628133	950028	962115	365778	2.33452e+06	368960	748847	855303	1.50507e+06	756870	3.05101e+06	2.60516e+06	576926	165413	240787	979676	504115	669482	811804	0	0	879348	1.0251e+06	344898	802715
P10398	ARAF	Serine/threonine-protein kinase A-Raf	ARAF_HUMAN	51132.1	45838.4	35650.7	17825.3	60946.5	57032.3	43616.5	43944.6	54576.2	69978.1	61074.2	58074.1	37518.2	38888.1	46085.8	75151.7	42240	36583.4	42291	48116.2	57040.9	47210.3	38331.6	71303	1	0	44737.5	50668	14507.6	11914.1
P10412	HIST1H1E	Histone H1.4	H14_HUMAN	20090590	7.78998e+06	21680520	7589387	16663458	4.4613e+06	19124564	10966073	9752303	62807632	10421903	10793103	33003114	23388778	21457012	6.51263e+06	13473689	10650731	12715345	5886041	6.45778e+06	5.28515e+06	22758504	4624361	0	0	1.30459e+07	1.61155e+07	6.68786e+06	1.3572e+07
P10415	BCL2	Apoptosis regulator Bcl-2	BCL2_HUMAN	174759	182544	402563	327098	171015	289692	48619.5	119682	63268.9	159628	61390.2	24601.3	67482.9	268346	244570	87731.7	131558	105127	204069	175505	63566.3	94417.8	35772.6	173126	0	0	257945	118248	88380.2	69899.7
P10515	DLAT	Dihydrolipoyllysine-residue acetyltransferase component of pyruvate dehydrogenase complex, mitochondrial	ODP2_HUMAN	78003.3	151124	82693.8	165606	69657.5	57421.7	79676.7	83111.2	138162	93448.9	85899.3	141088	150616	90918.3	62389.9	83578.7	99683.2	62520.9	76707.6	73378.8	74932.5	61957.4	61709.1	85544.9	0	0	100751	89184.6	41696.1	26577.3
P10586	PTPRF	Receptor-type tyrosine-protein phosphatase F	PTPRF_HUMAN	37675.6	76483.1	67700.7	59976	76899	50266	46471.7	31884	96575.7	24743.7	56459.7	75527.5	54896.9	48654.8	65805.4	117029	100219	65128	320960	86237.9	13856.3	109738	69896.9	91870.6	0	0	61500.1	81997.5	14119.7	64415.2
P10588	NR2F6	Nuclear receptor subfamily 2 group F member 6	NR2F6_HUMAN	14677.7	42086	15005	1106.48	1106.48	1106.48	1106.48	4964.41	1106.48	9894.09	5139.87	1106.48	9593.3	1106.48	23618.5	12482.5	1106.48	1106.48	2212.95	1106.48	8274.38	5543.66	16148.5	1106.48	3	8	12514.7	5929.11	14581.9	6220.57
P10599	TXN	Thioredoxin	THIO_HUMAN	10465349	4.01853e+06	11248996	2.58679e+06	7.41506e+06	8.31427e+06	5.86336e+06	10428636	9971136	7559762	3.08324e+06	3202461	4323328	25871964	14104120	4.63754e+06	8914754	3.32313e+06	4.18013e+06	5545385	3.75663e+06	5746602	2.67325e+06	3857046	0	0	7.3415e+06	7.05792e+06	3.15246e+06	5.47316e+06
P10606	COX5B	Cytochrome c oxidase subunit 5B, mitochondrial	COX5B_HUMAN	425481	210053	285993	276535	220258	278677	543801	490679	859846	460482	346967	369015	427238	394834	434515	464381	473260	190820	352891	439248	214054	219769	449851	172625	0	0	282833	405793	70271	154095
P10619	CTSA	Lysosomal protective protein	PPGB_HUMAN	148145	104852	164634	63614.1	20336.2	174069	229539	240169	207225	573165	354167	143828	297522	175642	287314	196227	393191	206136	84982.2	517169	140809	168072	101819	166097	0	0	112609	249060	55859.6	131155
P10620	MGST1	Microsomal glutathione S-transferase 1	MGST1_HUMAN	193177	221386	81044.5	340464	301452	166632	62949.5	142974	49356.4	566534	142056	72526.5	93592.2	103983	380201	1.01617e+06	79502.8	83451.2	138182	66525.2	121428	84665.5	138148	28780.8	0	0	217359	187279	85617.6	237730
P10636	MAPT	Microtubule-associated protein tau	TAU_HUMAN	24134.3	24134.3	24134.3	48268.5	238604	24134.3	232710	241591	176402	161434	879594	592144	114884	517420	24134.3	141500	144744	144020	1.13697e+06	999447	303529	195547	350589	403714	4	1	63901.5	375576	78624.6	316760
P10643	C7	Complement component C7	CO7_HUMAN	51227.3	156688	7214.44	119902	185616	144521	14428.9	26541.5	160192	72337	41212.7	47028.7	40604.8	7214.44	17143.9	161956	62323.3	144864	45994.8	58933.6	88851.8	84560.5	272163	42683	1	1	110862	77168.6	62185.1	65891.3
P10644	PRKAR1A	cAMP-dependent protein kinase type I-alpha regulatory subunit	KAP0_HUMAN	561700	321270	464510	421894	612617	788306	407400	505940	330230	401758	387483	252583	230963	461066	422965	346272	361980	333375	295276	421609	346124	493492	237216	226082	0	0	528383	358990	149488	84718.1
P10645	CHGA	Chromogranin-A	CMGA_HUMAN	5424.13	5424.13	5424.13	5424.13	5424.13	5424.13	10848.3	433544	1.29253e+06	791998	2.55859e+06	5307974	385791	198170	5424.13	5424.13	5424.13	82260	5424.13	7617612	740711	107290	2.24943e+06	519539	6	4	5424.13	1.23989e+06	0	2.02276e+06
P10768	ESD	S-formylglutathione hydrolase	ESTD_HUMAN	868942	1.04919e+06	1410380	1.17187e+06	548672	1.61785e+06	1.5884e+06	1.01804e+06	772124	391262	361588	819544	376556	1.00841e+06	681057	546606	292153	746014	446326	379266	849860	1.0176e+06	365781	791986	0	0	1.11115e+06	691810	348534	326711
P10809	HSPD1	60 kDa heat shock protein, mitochondrial	CH60_HUMAN	492429	144387	329447	204731	771744	306781	1.14117e+06	1.03165e+06	899892	1.63094e+06	1365614	2.24726e+06	1764308	807369	396102	649945	1.54334e+06	1.23334e+06	1.29712e+06	683089	667418	477661	1.15905e+06	614982	0	0	374920	1.08946e+06	208206	481790
P10909	CLU	Clusterin	CLUS_HUMAN	1.5023e+06	6.89524e+06	10037300	8.17793e+06	5.22144e+06	13133701	766841	945087	2473313	2.24973e+06	617477	608022	905803	1.02755e+06	1.17886e+06	1.41299e+06	3.91102e+06	4.42135e+06	1.3738e+06	1.00479e+06	1.71891e+06	2.34546e+06	2537255	1.59525e+06	0	0	7.49465e+06	1.72742e+06	3.65527e+06	1.05782e+06
P10915	HAPLN1	Hyaluronan and proteoglycan link protein 1	HPLN1_HUMAN	11384.1	11384.1	11384.1	995381	11384.1	11384.1	121171	58064.6	1.33028e+06	97940.1	208263	26546.5	40843.7	11384.1	603612	11384.1	363538	22768.3	41664.2	49297.3	49124.5	82304	28450.8	11155523	5	2	175384	794564	366714	2.53241e+06
P11021	HSPA5	Endoplasmic reticulum chaperone BiP	BIP_HUMAN	2.36168e+06	1471134	1.19624e+06	577433	3.66377e+06	2.08365e+06	3.30208e+06	1.61112e+06	1.58155e+06	7.53191e+06	6434631	5213674	9091683	2.25231e+06	1.6818e+06	4548676	8542795	1973233	4.31347e+06	2368433	2234751	1.15602e+06	1060259	2272115	0	0	1.89232e+06	3.73169e+06	981989	2.53436e+06
P11047	LAMC1	Laminin subunit gamma-1	LAMC1_HUMAN	1.33715e+06	720524	850239	1.20076e+06	682892	890659	515836	672417	240547	525673	340137	429232	588796	278879	306976	882389	572096	713587	359709	388270	488816	408929	501388	251642	0	0	947037	470296	241588	167660
P11117	ACP2	Lysosomal acid phosphatase	PPAL_HUMAN	188595	109855	109970	92041.2	97233.8	117856	273778	232596	377733	608416	397510	252324	363136	237325	331880	323940	619823	309658	265651	513114	206264	500503	299757	309334	0	0	119258	356819	32171.6	121934
P11137	MAP2	Microtubule-associated protein 2	MTAP2_HUMAN	96703.6	24231.5	12115.8	12115.8	72344.3	84070.4	81043.4	116834	841306	179056	440653	383463	144594	209722	162680	178943	210040	167475	832024	333869	477518	1524309	777552	297438	2	0	50263.6	408807	35060.2	360320
P11142	HSPA8	Heat shock cognate 71 kDa protein	HSP7C_HUMAN	3.40807e+06	1.82021e+06	2.06853e+06	2.59454e+06	3.89009e+06	4221820	6942649	3880519	4.90647e+06	8063113	8432745	8885055	6.08509e+06	7670755	3.82618e+06	4.49354e+06	4.79644e+06	3.30699e+06	10925302	7.69251e+06	5124273	5701820	7.9944e+06	7.58463e+06	0	0	3.00054e+06	6.4618e+06	901440	2.0303e+06
P11166	SLC2A1	Solute carrier family 2, facilitated glucose transporter member 1	GTR1_HUMAN	156125	8283559	177576	666414	388121	338602	399061	525898	144695	739452	147452	318698	367306	409588	394347	151381	231105	740649	510725	578232	326813	173022	1.04766e+06	336956	0	0	1.6684e+06	419058	2.96314e+06	234760
P11171	EPB41	Protein 4.1	41_HUMAN	14622.8	148719	49800.4	14622.8	37005.7	131243	48202.2	77367.9	29245.5	58907.3	48865.2	35967.9	47411.4	86483.8	67105.8	107063	36560.6	53121.8	87501.4	62004.7	50701.6	61245.7	36745	78363.7	2	0	66002.2	59603.6	53977.4	20459.9
P11172	UMPS	Uridine 5'-monophosphate synthase	UMPS_HUMAN	78498.2	60397.6	76836.3	59207	90808.8	112084	165821	113594	156932	102110	140351	196865	94625.7	122301	135635	56201	146332	69193.8	199860	95489.3	116480	173321	129882	104641	0	0	79638.6	128869	18139.6	38828.1
P11177	PDHB	Pyruvate dehydrogenase E1 component subunit beta, mitochondrial	ODPB_HUMAN	413481	715416	723577	569156	344234	565684	424277	796610	1.02618e+06	363047	524409	536642	439837	486253	581318	556222	665898	550268	616236	499631	622030	861865	803784	703700	0	0	555258	614345	140781	165443
P11182	DBT	Lipoamide acyltransferase component of branched-chain alpha-keto acid dehydrogenase complex, mitochondrial	ODB2_HUMAN	57220.4	31213.6	16581.6	42976.1	26347.8	4416.71	20379.6	11480.8	16956.8	8833.41	24192.2	33421.6	24973.3	13193.3	41444.4	43940.5	4416.71	41414.5	45523.6	11136.9	12393.6	11043	42122.5	30056.6	1	1	29792.7	24273.5	17119.4	13621.4
P11215	ITGAM	Integrin alpha-M	ITAM_HUMAN	18503.2	92498.1	9847.75	65923.7	29033.2	42831.1	37278.5	41578.5	19774.7	194247	81651.4	22437.4	43832.3	12367.2	83236.3	87950.4	68787.6	172505	23784.2	182355	53169.9	49726.4	27701.5	34872.2	0	0	43106.2	68736.4	28489	55626.1
P11216	PYGB	Glycogen phosphorylase, brain form	PYGB_HUMAN	457951	552190	537086	1.0199e+06	1.2869e+06	894140	304698	466280	178909	613228	586137	518970	405853	320386	634888	973408	486073	739343	436624	513339	560947	514516	316526	1.49619e+06	0	0	791361	559240	300381	286250
P11217	PYGM	Glycogen phosphorylase, muscle form	PYGM_HUMAN	347599	364966	432814	527706	1.4307e+06	894003	223633	333733	131552	474560	381751	402638	347603	247066	431448	875309	364319	682845	269081	392247	493597	407533	213268	950667	0	0	666297	423492	387782	211077
P11233	RALA	Ras-related protein Ral-A	RALA_HUMAN	169272	163427	348756	191084	240778	376350	213495	199420	287770	305427	193014	193386	182619	322065	286114	183636	390534	341059	237563	246452	329785	450652	440251	232979	0	0	248278	279790	84918.7	83543.4
P11234	RALB	Ras-related protein Ral-B	RALB_HUMAN	560210	378422	816872	890830	396365	520074	380529	793429	300862	289484	233580	393546	385495	417062	454626	524681	472162	345754	586903	487037	443246	362613	701531	689600	0	0	593795	459008	195755	147199
P11274	BCR	Breakpoint cluster region protein	BCR_HUMAN	9236.15	9236.15	85696.1	208919	64813.5	9236.15	45106.8	76376	54486.1	179516	23946.9	22629	21948.7	165710	90758	33214.9	78670.9	9236.15	80897.3	9236.15	18472.3	21717.1	9236.15	112724	3	3	64522.8	58549.1	71260.7	50681.6
P11277	SPTB	Spectrin beta chain, erythrocytic	SPTB1_HUMAN	84538	4.01268e+06	55979	202119	40809.5	115063	151534	206793	52287.7	72049.5	129219	53869.8	51833.1	89396.7	42708.2	62613.6	52588.8	76744	48927.8	62870.4	33378.9	36336.2	70524.7	60794.1	0	0	751865	75248.3	1.45921e+06	43370.4
P11279	LAMP1	Lysosome-associated membrane glycoprotein 1	LAMP1_HUMAN	216955	172847	224350	287966	35962.9	148636	198990	133432	248917	410649	209376	124226	210343	15567.7	229534	206767	314106	306981	128643	585097	310740	152998	159297	315065	0	0	181119	236707	78276.5	123612
P11310	ACADM	Medium-chain specific acyl-CoA dehydrogenase, mitochondrial	ACADM_HUMAN	153078	102397	205699	49084.3	173181	408551	276900	520501	789205	329985	414667	406294	374988	358064	228450	427343	535453	598815	506231	150965	297802	150724	459360	285566	0	0	181999	395073	113141	156137
P11387	TOP1	DNA topoisomerase 1	TOP1_HUMAN	135239	6822.55	3411.27	3411.27	83327.9	3411.27	798964	142396	109125	759440	241056	147232	198136	210800	150428	79863.1	137756	3411.27	203411	78269.5	102893	180305	535782	67374.8	3	1	39270.5	230369	51739	221823
P11388	TOP2A	DNA topoisomerase 2-alpha	TOP2A_HUMAN	1477.36	1477.36	1477.36	1477.36	4292.05	1477.36	234753	44425.4	103894	250326	87843.9	43551.1	76457.2	264936	45167.7	1477.36	37196.4	2954.73	91012.9	50695.2	33849.3	32852	56246.2	51727.1	5	1	1946.48	83853.7	1048.97	78872.8
P11413	G6PD	Glucose-6-phosphate 1-dehydrogenase	G6PD_HUMAN	533794	322899	543519	341203	929646	1.12261e+06	400125	440864	316874	1.18814e+06	495182	498684	335660	177476	648747	465294	595046	639987	312870	1.01357e+06	471392	573087	390546	646461	0	0	632278	533889	296329	238194
P11441	UBL4A	Ubiquitin-like protein 4A	UBL4A_HUMAN	43714.8	93145.4	93019	77872.8	4546.17	123804	54430.5	91264	102262	29941.3	40998.7	25136.7	29387	105045	105065	73008.7	51397.5	35935.3	61855.1	86433.8	71997.7	95444.9	76822.9	80823.2	0	0	72683.7	67624.9	38631.5	26735.8
P11474	ESRRA	Steroid hormone receptor ERR1	ERR1_HUMAN	686.979	7227.06	686.979	686.979	686.979	686.979	7433.12	6231.69	14766.6	26584	1853.97	23630.5	3830.89	686.979	686.979	686.979	686.979	686.979	686.979	1373.96	686.979	686.979	7122.31	686.979	5	9	1776.99	5500.55	2437.34	7844.38
P11498	PC	Pyruvate carboxylase, mitochondrial	PYC_HUMAN	43011	17993.8	502096	55974.3	39422.1	30350.3	188399	35151.3	79550.1	68287.3	56831.1	47712	49946.3	205724	40494.5	23373.6	75304	19183.8	49838.6	13993.8	31006.2	42350.9	70060.1	24817.4	0	0	114808	62334.7	173588	51255
P11532	DMD	Dystrophin	DMD_HUMAN	80480.6	102337	24493.9	103443	56762.6	73190.3	32565.4	46487.5	9066.27	32935.7	21379.2	27216	18132.5	9066.27	27777.1	78872.5	9066.27	26117.7	28005.8	9066.27	37926.7	20213.1	9066.27	22179	0	5	73451.2	25841.1	27260.1	16703.3
P11586	MTHFD1	C-1-tetrahydrofolate synthase, cytoplasmic	C1TC_HUMAN	433317	214869	241495	81198.5	502691	446827	491332	584879	1.09933e+06	673305	1.52245e+06	1056976	519532	1711883	1.20975e+06	429065	488072	389717	1.71223e+06	559169	537030	1.20594e+06	764804	1.17398e+06	0	0	320066	896080	150855	435604
P11678	EPX	Eosinophil peroxidase	PERE_HUMAN	41961.9	646022	169050	73820.6	300003	674765	699430	493380	434827	1.62155e+06	448599	83719.9	152255	141314	608860	105297	1.02593e+06	3.12968e+06	137839	4866755	630565	428662	64476.5	183553	0	0	317604	847594	255998	1.21161e+06
P11717	IGF2R	Cation-independent mannose-6-phosphate receptor	MPRI_HUMAN	73207.3	204025	8041.77	104465	113430	51406.6	83348.8	55814.4	16083.5	163999	104214	223820	120736	75228.4	52545.6	77427.4	111064	127891	122819	104080	103116	105305	54048.2	111762	1	0	92429.3	100739	60845.5	44868.4
P11766	ADH5	Alcohol dehydrogenase class-3	ADHX_HUMAN	1.7226e+06	415356	1.69614e+06	578887	1.85226e+06	2.49541e+06	476278	605979	482368	440623	292772	469691	402169	558191	727690	877647	405902	819391	386624	339388	477171	675267	455769	549467	0	0	1.46011e+06	524577	732383	156560
P11802	CDK4	Cyclin-dependent kinase 4	CDK4_HUMAN	117079	296711	208875	72575.2	124515	223560	129550	415795	301437	80297.9	198507	116741	78298.9	254302	310559	86938.7	192542	104355	460843	162269	101270	405553	547194	159373	0	0	173886	228101	76055	142302
P11908	PRPS2	Ribose-phosphate pyrophosphokinase 2	PRPS2_HUMAN	310544	209076	491836	217422	272522	710710	365118	295288	819336	310448	631868	383948	245112	1.17973e+06	714993	423721	712582	586374	966784	1.07908e+06	619244	529168	737223	1.60234e+06	0	0	368685	677908	179411	344040
P11940	PABPC1	Polyadenylate-binding protein 1	PABP1_HUMAN	853315	503297	792787	608816	901896	882458	1.23695e+06	1.3664e+06	1.66069e+06	1.34171e+06	1.75271e+06	1.47776e+06	1.20601e+06	1580433	1.17926e+06	747278	1.22371e+06	686034	2.39253e+06	1.5787e+06	1.01518e+06	1.34755e+06	1.90251e+06	1.2301e+06	0	0	757095	1.38475e+06	149229	391606
P12004	PCNA	Proliferating cell nuclear antigen	PCNA_HUMAN	164881	90344.2	289010	69966.9	133992	151229	1.15328e+06	598793	1.17781e+06	506168	767964	436172	375250	3.01006e+06	940048	209389	759595	215663	1140300	1.15562e+06	756797	1.56389e+06	2.32608e+06	1.75433e+06	0	0	149904	1.04707e+06	70435.6	717737
P12074	COX6A1	Cytochrome c oxidase subunit 6A1, mitochondrial	CX6A1_HUMAN	15184.3	6798.05	1040.51	1040.51	8451.27	14275.9	21361.1	30101	3242.31	18039.9	19485.3	19439.5	14531.9	1040.51	43135.1	27047.9	1040.51	8897.24	1040.51	1040.51	1040.51	1040.51	1040.51	2081.02	2	7	7798.43	11924.8	5616.57	12451.6
P12081	HARS	Histidine--tRNA ligase, cytoplasmic	SYHC_HUMAN	223302	113659	191978	116562	364080	267626	356938	306413	255764	431833	284750	392306	299088	590167	224729	267889	293703	209860	318202	374016	337421	420453	340775	376326	0	0	212868	337813	87107.2	86249.9
P12109	COL6A1	Collagen alpha-1(VI) chain	CO6A1_HUMAN	13105691	23872118	23107558	66772108	44056480	20051146	8760495	13695053	7.06014e+06	9323363	9056998	8.26022e+06	13411799	3.55798e+06	6144232	3.23581e+06	16271905	32977936	5177406	13143506	22007982	19758652	20201626	12880384	0	0	3.18275e+07	1.24959e+07	1.82537e+07	7.38653e+06
P12110	COL6A2	Collagen alpha-2(VI) chain	CO6A2_HUMAN	6173433	6718090	5.6549e+06	20615612	50697548	7.68222e+06	2.75971e+06	4.41918e+06	1.886e+06	7.07279e+06	5.307e+06	5320001	9094876	2.2982e+06	3.75684e+06	1.90808e+06	6399726	18170820	3709985	6.98632e+06	12086359	12226396	9258613	7.18912e+06	0	0	1.6257e+07	6.65833e+06	1.62468e+07	4.16081e+06
P12111	COL6A3	Collagen alpha-3(VI) chain	CO6A3_HUMAN	11072235	20121024	10617303	39980840	69882392	10418963	6.49392e+06	7.31956e+06	3.9553e+06	13359344	9305695	8435509	12915117	4209728	5173165	2488452	12829403	23763992	5.01119e+06	9744568	12853750	11023928	10123413	6.84386e+06	0	0	2.70155e+07	9.21388e+06	2.18011e+07	4.84441e+06
P12235	SLC25A4	ADP/ATP translocase 1	ADT1_HUMAN	202661	339840	308086	544146	483691	553641	239250	255964	386700	200451	283669	349521	466735	377464	229823	601922	301694	486123	299433	207393	262207	333082	200320	277336	0	0	405344	319949	130529	106638
P12236	SLC25A6	ADP/ATP translocase 3	ADT3_HUMAN	367515	203134	277124	318774	431896	376056	466680	482422	766168	619547	831354	786343	806756	433590	431742	585403	438886	567722	422632	541141	440680	360186	893958	542172	0	0	329083	578744	74075.6	162146
P12259	F5	Coagulation factor V	FA5_HUMAN	1869.25	122054	924.32	924.32	924.32	924.32	10730.5	924.32	17001.6	63191.6	924.32	9576.6	924.32	924.32	924.32	924.32	924.32	22368	8203.27	17825.9	9964.24	924.32	1848.64	924.32	4	9	21270	9390.51	45073.2	14715
P12268	IMPDH2	Inosine-5'-monophosphate dehydrogenase 2	IMDH2_HUMAN	351154	243732	154004	281288	437495	381448	406243	391705	374501	480391	503358	564098	329894	280906	288418	378133	345607	405585	1.42372e+06	407787	605042	868610	333034	417180	0	0	308187	489123	93616.3	263665
P12270	TPR	Nucleoprotein TPR	TPR_HUMAN	166970	110592	125635	201743	157935	127630	229238	134175	95509.6	208768	243988	173926	193927	200588	212013	60611.9	176752	121992	230544	105061	136834	139577	213933	143107	0	0	148418	167808	30714.6	51315.1
P12273	PIP	Prolactin-inducible protein	PIP_HUMAN	132328	400527	203076	158956	71099.6	219618	268759	143364	198029	100524	301261	149740	145096	163994	85540.3	94091.6	135894	210675	61378.8	531522	93541.4	300307	15270	30539.9	0	1	197601	168307	102835	119895
P12277	CKB	Creatine kinase B-type	KCRB_HUMAN	7.9371e+06	6.17177e+06	2.2178e+06	4500426	3.47423e+06	1.01531e+06	2.49363e+06	5498051	4.31846e+06	756178	1.44322e+06	1.57563e+06	1.70715e+06	7390905	3.8951e+06	230086	893547	1.6198e+06	2.68667e+06	652367	2.2695e+06	2754405	884602	791574	0	0	4.21944e+06	2.3256e+06	2.3288e+06	1.83875e+06
P12314	FCGR1A	High affinity immunoglobulin gamma Fc receptor I	FCGR1_HUMAN	2469.9	4939.81	2469.9	2469.9	2469.9	2469.9	76755.8	86857.4	2469.9	201701	62527	61371.8	154405	2469.9	142793	314233	88025.6	72144.8	65691.7	171741	92538.2	71107	71713.5	50671.8	5	2	2881.55	99401	920.479	72657.6
P12429	ANXA3	Annexin A3	ANXA3_HUMAN	447682	464603	466378	188650	324567	307182	164981	154034	151145	1.17386e+06	570365	100665	184356	146478	1.23262e+06	10543626	346596	937047	218905	697948	378845	763744	78174.5	116663	0	0	366510	997780	102549	2.3439e+06
P12532	CKMT1A	Creatine kinase U-type, mitochondrial	KCRU_HUMAN	21385	41500.7	10692.5	10692.5	58769.7	10692.5	1.97084e+06	632919	1.76733e+06	1.43023e+06	1.95601e+06	1.32061e+06	1.19183e+06	1.03106e+06	219419	186576	235330	1.02483e+06	687600	577617	611237	142002	1.18075e+06	351179	3	0	25622.1	917632	18427.9	589576
P12694	BCKDHA	2-oxoisovalerate dehydrogenase subunit alpha, mitochondrial	ODBA_HUMAN	80948.5	32273.2	112980	16027.8	52510	50449.1	74948.1	59532.9	144858	35128.1	90197.7	107871	74453.3	68065.3	100979	76763.2	173484	108861	145879	32055.7	78504	95954.2	300853	90590.8	1	0	57531.5	103277	31777.4	59522.4
P12724	RNASE3	Eosinophil cationic protein	ECP_HUMAN	95258.8	918632	228795	17073	34146	350622	1.08058e+06	861485	260507	3.07051e+06	843860	52471	267706	101296	814431	187969	754144	1.00108e+06	168826	4381996	982680	354659	80753.4	169247	1	0	274088	857456	310633	1.09531e+06
P12814	ACTN1	Alpha-actinin-1	ACTN1_HUMAN	7638470	11561758	4.19752e+06	9146709	4.44573e+06	2.93413e+06	4.18385e+06	3274561	2.32644e+06	4617636	4.21216e+06	3.68385e+06	3.71235e+06	2.33819e+06	3327426	3235410	2006016	3.13762e+06	3578467	2749609	2775512	1.8398e+06	4.08225e+06	2.06057e+06	0	0	6.65405e+06	3.17454e+06	3.05552e+06	813036
P12821	ACE	Angiotensin-converting enzyme	ACE_HUMAN	36075.5	451755	7455.39	819195	88255.3	44253.7	27535.7	48007.2	44241.4	74042.2	34670.5	62582.7	54101	8350.17	36733.4	3727.7	118900	186238	33028.4	56006.8	76240.8	24693.8	11971	53345	0	1	241165	53023.1	299250	42055.4
P12830	CDH1	Cadherin-1	CADH1_HUMAN	105270	107982	321503	402819	75846.8	365742	245737	51114.6	549599	636941	412151	300520	231473	119360	290076	183897	337544	81215.8	272898	350950	65532.2	118358	772282	305974	0	0	229861	295868	135937	192578
P12931	SRC	Proto-oncogene tyrosine-protein kinase Src	SRC_HUMAN	102612	70887.7	45578.5	87100.1	67765.5	25979.7	61022.5	57027.2	92857.6	289696	166796	82828.9	62483.3	288701	96356.8	57826.8	121413	89249.1	465824	110541	102861	112015	168568	130691	0	0	66653.8	142042	25261.1	103134
P12955	PEPD	Xaa-Pro dipeptidase	PEPD_HUMAN	279835	138539	223729	244082	139587	134782	309523	225673	812247	408623	668281	634418	507943	344989	378472	426784	441954	415513	444600	972724	1.02878e+06	526062	1.84191e+06	609842	0	0	193426	611019	58168.1	366383
P12956	XRCC6	X-ray repair cross-complementing protein 6	XRCC6_HUMAN	992973	455800	970419	587414	1.46025e+06	1.25321e+06	1.63048e+06	835814	925574	1.51622e+06	1.38407e+06	1.28192e+06	1267818	1.48619e+06	1.09123e+06	611932	619210	757084	1.83198e+06	912740	796018	1.24655e+06	1163587	1.14002e+06	0	0	953344	1.1388e+06	348853	341262
P13010	XRCC5	X-ray repair cross-complementing protein 5	XRCC5_HUMAN	1.03231e+06	492074	516662	546182	1.84097e+06	593249	1.5426e+06	593471	606810	1861921	1.37156e+06	1.39711e+06	1.65727e+06	1467437	830432	511462	298880	464683	1.40021e+06	750985	520236	752343	754975	795036	0	0	836908	976524	485058	468734
P13051	UNG	Uracil-DNA glycosylase	UNG_HUMAN	41811.7	5961.52	55184.6	5961.52	16649.8	5961.52	127030	86536.6	185734	237708	102993	52687.3	108110	745215	272694	59463.2	11923	41290.5	105601	61564.5	43595.4	66330.7	118751	71714.6	3	0	21921.8	138830	19553.4	161305
P13073	COX4I1	Cytochrome c oxidase subunit 4 isoform 1, mitochondrial	COX41_HUMAN	648579	252479	310192	211269	194883	364223	889211	734334	1.24373e+06	870208	983282	988911	622250	1.53826e+06	1.18463e+06	1.13284e+06	1.16269e+06	610635	639505	660645	589205	375034	694643	561018	0	0	330271	860057	153525	294356
P13224	GP1BB	Platelet glycoprotein Ib beta chain	GP1BB_HUMAN	8692.35	643405	104146	8692.35	8692.35	8692.35	190586	8692.35	167047	132627	17384.7	8692.35	8692.35	8692.35	61149.6	8692.35	8692.35	180287	89883.9	104304	80091.7	79752.6	8692.35	56478	4	7	130387	67802.1	232061	62834.2
P13284	IFI30	Gamma-interferon-inducible lysosomal thiol reductase	GILT_HUMAN	22701.3	72992	14976.3	6228.86	6228.86	12457.7	91369.2	177309	148423	116989	102875	54072.3	134829	68056.2	153233	69651.3	295613	97862.3	45292.1	168579	104152	117011	179249	205401	2	0	22597.5	129443	23224.9	60022.4
P13378	HOXD8	Homeobox protein Hox-D8;Homeobox protein Hox-B8;Homeobox protein Hox-C8	HXD8_HUMAN;HXB8_HUMAN;HXC8_HUMAN	22964.1	5452.7	47913.8	5452.7	5452.7	5452.7	73747.5	5452.7	32438.4	12732.5	54658.4	105524	39060	10905.4	5452.7	5452.7	12554.9	15085.6	5452.7	71710.6	20735.4	37799.5	86657.4	91422.4	4	4	15448.1	38158	15864.8	32985.6
P13473	LAMP2	Lysosome-associated membrane glycoprotein 2	LAMP2_HUMAN	2.11513e+06	2.08772e+06	653803	2.95976e+06	1.44921e+06	1583744	1.571e+06	1974550	1.70562e+06	4.53314e+06	2.85147e+06	2347045	1.97357e+06	1.68073e+06	2.70066e+06	2.26187e+06	2.65487e+06	2.73136e+06	1.30231e+06	3.22289e+06	1.42877e+06	2.01068e+06	2.46323e+06	2.57308e+06	0	0	1.80823e+06	2.3326e+06	708321	746096
P13489	RNH1	Ribonuclease inhibitor	RINI_HUMAN	1.83534e+06	1.05663e+06	1.46829e+06	894646	1.79839e+06	2.30423e+06	721081	1.22791e+06	758781	920112	707570	898000	978641	380643	1.01139e+06	2.31322e+06	575542	1182570	708985	648703	1.11825e+06	853584	697185	901310	0	0	1.55959e+06	922415	481492	397845
P13498	CYBA	Cytochrome b-245 light chain	CY24A_HUMAN	122065	91220.6	128411	5235.58	5235.58	56391.8	10471.2	116811	135959	885545	136415	75252.3	38471.5	348949	1.12993e+06	1.1634e+06	622715	771556	182780	766208	172879	127516	128761	320366	2	0	68093.3	396332	50208.2	375328
P13521	SCG2	Secretogranin-2	SCG2_HUMAN	1.29489e+06	108312	10770	153408	72212.5	514107	136695	135244	2.22842e+06	284806	1.97299e+06	1.09447e+06	675230	47580.8	30348.7	10770	247382	126724	21540.1	442734	43915.3	170409	389118	41552.9	1	1	358949	449996	448807	643197
P13591	NCAM1	Neural cell adhesion molecule 1	NCAM1_HUMAN	48909.5	236164	174889	151011	353511	548826	79173.3	53499.9	52742.5	151176	170668	166496	97536.7	406722	38209.3	44652.2	41532.8	142061	399203	289547	48731.4	83358.6	19104.6	265510	0	1	252218	141663	161272	118806
P13598	ICAM2	Intercellular adhesion molecule 2	ICAM2_HUMAN	26336.1	96633.1	72123.2	109589	19213.9	20376.3	27134.9	29746.9	69060.4	50063.8	68107.4	22073.7	21194.2	25741.6	57105.8	19413.7	95559.4	83533.9	46764.3	56263.3	35401.1	21842	74856.4	66556.4	0	0	57378.7	48356.6	37134.1	23461
P13611	VCAN	Versican core protein	CSPG2_HUMAN	396953	477740	129696	832624	555616	81456.3	2.03762e+06	776824	416375	1767560	1.47624e+06	1.00365e+06	2.38532e+06	494905	2.84005e+06	1.35114e+06	1.56961e+06	2.02258e+06	2.49845e+06	2.40198e+06	1.56666e+06	3.97995e+06	11610711	3.08482e+06	0	0	412348	2.40469e+06	255295	2.40561e+06
P13612	ITGA4	Integrin alpha-4	ITA4_HUMAN	62304	2057.08	2057.08	2057.08	59623.8	2057.08	2057.08	24000.9	4114.16	69039.9	11014.2	28450.4	64873.2	84201.2	57229.6	24821.3	76992.6	20336.6	21178.1	111998	26679.7	48482.4	2057.08	65693.9	4	2	21692.7	41290	27779.7	31191.5
P13637	ATP1A3	Sodium/potassium-transporting ATPase subunit alpha-3	AT1A3_HUMAN	360449	244662	171960	323990	458102	627670	345083	78537.1	188318	1.28508e+06	1.34216e+06	904538	410783	683111	342108	933940	660506	426559	670972	851546	429039	281008	234321	672747	0	0	364472	596686	147823	350543
P13639	EEF2	Elongation factor 2	EF2_HUMAN	2.74547e+06	1.51812e+06	1475789	1.18124e+06	1.81778e+06	2100491	1.64051e+06	2.28929e+06	2910198	4657564	5377269	5.79633e+06	3320435	3.20217e+06	2461401	2.95067e+06	5376297	2233958	6992040	4386983	3321215	2389385	3.45225e+06	3.0201e+06	0	0	1.80648e+06	3.65434e+06	508544	1.41586e+06
P13645	KRT10	Keratin, type I cytoskeletal 10	K1C10_HUMAN	15411181	16351967	9914994	22029482	11883862	31636848	7.77977e+06	10585186	3.64358e+06	42573660	18791472	6239217	3.47337e+06	28577604	12773716	5342694	7.17098e+06	6.53603e+06	2.56085e+06	38732624	5248883	10359524	2.50354e+06	7037577	0	0	17871389	1.22183e+07	7.23756e+06	1.1821e+07
P13646	KRT13	Keratin, type I cytoskeletal 13	K1C13_HUMAN	5821728	16396421	3198071	10900496	5815463	13788999	9757610	25136744	2579343	23471386	10478876	8694628	6.21422e+06	14268707	18782892	107389472	6553464	4130042	2.22494e+06	18676278	5.23609e+06	9187141	3.27175e+06	3583798	0	0	9.3202e+06	15535410	4.73539e+06	2.33362e+07
P13647	KRT5	Keratin, type II cytoskeletal 5	K2C5_HUMAN	769841	4.54338e+06	453950	2.66825e+06	2.21391e+06	2.56834e+06	3.62441e+06	7.50641e+06	220608	1.86569e+06	1.65026e+06	1.50795e+06	2.46903e+06	2.07629e+06	8.19867e+06	12175136	2914048	1.02432e+06	507677	7221991	1323256	1.70731e+06	268263	750253	0	0	2.20295e+06	3.16731e+06	1.35034e+06	3.25365e+06
P13667	PDIA4	Protein disulfide-isomerase A4	PDIA4_HUMAN	288990	157953	119536	168548	509314	183938	428274	176440	256034	945273	674968	483976	880568	199660	215323	521245	683700	239515	587900	306153	384684	174521	414914	400264	0	0	238046	442967	131908	228497
P13671	C6	Complement component C6	CO6_HUMAN	30219	60743	10629.8	108497	162315	132897	35680.5	24805.1	1585.09	39000.9	22669.5	20500.4	39851.2	3170.18	34243	36911.1	43028	103238	47912.1	28275.6	62401.1	50740.7	35236.3	31096.1	0	1	84216.9	36685.8	54681.6	21776.2
P13674	P4HA1	Prolyl 4-hydroxylase subunit alpha-1	P4HA1_HUMAN	156463	99734.9	76492.8	36490.9	123200	86688.3	209186	92213.7	64347.6	260251	150005	139439	504207	156516	94848.4	213623	75814.3	83107.8	209074	109918	87768	65812.4	161202	88454.5	0	0	96511.6	153655	37453.4	102401
P13686	ACP5	Tartrate-resistant acid phosphatase type 5	PPA5_HUMAN	16361.7	16361.7	16361.7	16361.7	84557.7	47211.2	104782	115787	91030.2	117194	63663	166202	16361.7	59508.6	76261.4	144026	16361.7	96890	32723.5	86019.9	16361.7	54119	41510.8	37434.4	4	3	32869.3	74235.3	25714.4	43270.3
P13688	CEACAM1	Carcinoembryonic antigen-related cell adhesion molecule 1	CEAM1_HUMAN	200772	293499	10079.8	10079.8	20159.7	10079.8	1.00498e+06	153197	10079.8	2.89694e+06	8552540	736011	4.18625e+06	3.06335e+06	202274	10079.8	473700	533259	10079.8	515604	212847	417022	84123.8	587401	3	3	90778.3	1.31387e+06	113811	2.11262e+06
P13693	TPT1	Translationally-controlled tumor protein	TCTP_HUMAN	143479	165038	213244	395095	40304.5	128462	291279	171905	172503	130027	154470	183969	107647	369080	133262	160861	414861	156228	323890	196642	245128	191426	526229	191996	0	0	180937	228967	108853	109834
P13716	ALAD	Delta-aminolevulinic acid dehydratase	HEM2_HUMAN	252153	286369	579324	166114	222124	599639	189145	220957	161456	59481.2	94079	120866	90960.2	88953.2	209010	464637	245506	432153	63800.2	134332	176057	171519	99129.5	159955	0	0	350954	176778	172575	109516
P13727	PRG2	Bone marrow proteoglycan	PRG2_HUMAN	177091	346539	175164	37917.1	37917.1	76988.8	930296	616192	163814	4335421	149768	75834.2	111797	37917.1	734902	124731	450640	577475	120134	1.50961e+06	896086	367831	37917.1	251641	2	2	141936	638445	108059	976432
P13747	HLA-E	HLA class I histocompatibility antigen, alpha chain E	HLAE_HUMAN	25623.1	6198.26	31198.4	6198.26	51719	30506	33121.7	6198.26	6198.26	55736.2	28830.6	27031.6	37672.5	19904.5	27905.5	54006.1	6198.26	28966.6	6198.26	6198.26	12396.5	17694.9	6198.26	6198.26	2	7	25240.5	21480.8	15757	15890.9
P13761	HLA-DRB1	HLA class II histocompatibility antigen, DRB1-7 beta chain	2B17_HUMAN	36990.3	36990.3	256753	36990.3	36990.3	659220	36990.3	36990.3	78507	73980.7	36990.3	36990.3	36990.3	36990.3	475957	191695	36990.3	92057.3	152294	36990.3	96664.6	36990.3	36990.3	36990.3	4	11	177322	87113.8	229966	103919
P13796	LCP1	Plastin-2	PLSL_HUMAN	706646	1606801	405245	876955	705005	461534	1.10107e+06	1.64562e+06	970922	2.79651e+06	803363	923737	1.14915e+06	781472	1.50088e+06	1.70893e+06	3.0585e+06	1.49876e+06	657259	1.5917e+06	1.42367e+06	1.47884e+06	536008	3.9161e+06	0	0	793698	1.53014e+06	396808	867498
P13797	PLS3	Plastin-3	PLST_HUMAN	1150579	1.72234e+06	968914	2160293	2.06455e+06	1.67433e+06	2.6152e+06	1.77102e+06	1.24729e+06	4719239	2.13425e+06	2.92137e+06	2.35385e+06	1107181	2.01363e+06	3.47187e+06	2.65628e+06	1.78499e+06	1.74406e+06	2.247e+06	1.5437e+06	1.99114e+06	1.07356e+06	3783602	0	0	1.6235e+06	2.28773e+06	437258	934185
P13798	APEH	Acylamino-acid-releasing enzyme	ACPH_HUMAN	138290	158136	74466.7	185873	111693	212653	224869	106656	84538.9	223534	160366	168913	113019	141510	143322	266552	112618	100039	162017	133442	119620	231477	114807	243830	0	0	146852	158396	45696.1	54445.5
P13804	ETFA	Electron transfer flavoprotein subunit alpha, mitochondrial	ETFA_HUMAN	276645	761147	516073	389997	240972	275451	416627	356057	737552	512437	343812	440653	287234	735180	561536	305419	380527	264226	285236	220624	425580	156359	309228	195351	0	0	410048	385202	182306	160564
P13807	GYS1	Glycogen [starch] synthase, muscle	GYS1_HUMAN	171320	136275	85482.8	50270	190669	171853	97631.7	44719.4	40494	204688	128188	109669	106458	38619.2	43276.1	54501.6	59510.5	75410.1	51300.4	67410.4	63571	73582.4	68137.3	48384.6	0	0	134312	76419.5	50672.6	40083.7
P13861	PRKAR2A	cAMP-dependent protein kinase type II-alpha regulatory subunit	KAP2_HUMAN	537100	179095	634606	275994	602583	402612	433290	427571	425624	538343	608103	830669	480761	300557	403790	638209	453872	565017	752298	378341	436763	794473	494166	608061	0	0	438665	531661	168370	144419
P13928	ANXA8	Annexin A8;Annexin A8-like protein 1	ANXA8_HUMAN;AXA81_HUMAN	2232.43	41733.4	2232.43	2232.43	11456.9	2232.43	21901.1	54471.4	2232.43	2232.43	6107.22	2232.43	9523.89	2232.43	36945.3	1.43086e+06	39033.5	4464.86	22563.5	31409.7	2232.43	2232.43	2232.43	2232.43	4	8	10353.3	93063.1	14432.2	324848
P13929	ENO3	Beta-enolase	ENOB_HUMAN	5370196	17538332	4764703	10083408	2.58443e+06	4632278	2519115	5684551	2890734	6962282	3.34971e+06	3544914	4.58909e+06	5.16086e+06	4981126	4.02128e+06	3.72385e+06	2279716	5.67982e+06	2.52243e+06	1.28701e+06	1854602	3.45696e+06	2473212	0	0	7.49556e+06	3.72118e+06	5.03068e+06	1.48238e+06
P13984	GTF2F2	General transcription factor IIF subunit 2	T2FB_HUMAN	129279	95668.9	118006	138563	89777.8	92615.5	205505	94440.4	140860	233971	74501.6	63449.6	179540	309359	142908	76416	101599	62727.1	66746.4	125935	69846.4	207841	187636	89439.8	0	0	110652	135151	18998.3	69354.7
P13987	CD59	CD59 glycoprotein	CD59_HUMAN	2.03151e+06	445327	6.69105e+06	1.70402e+06	2491800	2.06704e+06	1.0234e+06	2.56672e+06	1.13512e+06	1.5848e+06	1091028	1.21188e+06	1.51006e+06	1.07438e+06	2206137	2.51483e+06	1.86468e+06	2.80321e+06	510606	1.48013e+06	1.72025e+06	1.67666e+06	1.11672e+06	1.08672e+06	0	0	2.57179e+06	1.56541e+06	1.9492e+06	605368
P13995	MTHFD2	Bifunctional methylenetetrahydrofolate dehydrogenase/cyclohydrolase, mitochondrial	MTDC_HUMAN	33628.8	16814.4	16814.4	16814.4	16814.4	16814.4	70556.1	119531	145579	208238	150713	152570	101809	309926	84292	16814.4	194103	150505	93234.9	95544.8	106113	60883.8	134975	147888	5	1	19616.8	130182	6266.36	63146.2
P14136	GFAP	Glial fibrillary acidic protein	GFAP_HUMAN	7012.97	44938.8	7012.97	140687	69302.7	26548.3	7012.97	25582.5	7012.97	7012.97	58672.9	33789	28357	7012.97	14025.9	4066577	148290	186221	56989.7	7012.97	84236.7	7012.97	7012.97	55125.3	2	7	49250.5	267053	46304.7	922857
P14151	SELL	L-selectin	LYAM1_HUMAN	4869.16	23615.2	4869.16	122292	4869.16	13582.7	4869.16	16243.9	4869.16	4869.16	26408.5	4869.16	33988.4	65527.4	4869.16	4869.16	20018.5	17389	23060.5	4869.16	4869.16	31055.6	4869.16	9738.32	3	9	29016.1	15958.5	42262.8	15516.6
P14174	MIF	Macrophage migration inhibitory factor	MIF_HUMAN	8.26057e+06	3.01642e+06	5361520	4231260	5644039	11594411	16335272	9000495	11800490	10494416	6772615	16393422	14281509	6.83252e+06	12655904	16892820	11285731	6.83575e+06	9621439	15226599	9715991	9442255	20200852	20153596	0	0	6.35137e+06	1.24412e+07	2.83524e+06	4.20477e+06
P14207	FOLR2	Folate receptor beta	FOLR2_HUMAN	151643	234567	248390	307494	312487	297983	101692	392382	157792	139624	97813.7	98303.9	199480	88612.1	211150	638332	270686	310264	73755.3	160826	282316	209206	95309	188985	0	0	258761	206474	56224.2	135271
P14222	PRF1	Perforin-1	PERF_HUMAN	46488.1	84088.9	5018.26	47862.6	14997	20469.4	13972.5	30092.2	1720.95	32064.1	1720.95	1720.95	3441.9	4572.98	23416.6	23952.6	21258.4	17282	1720.95	8228.36	5865.19	1720.95	1720.95	16386.7	0	6	36487.4	11714.4	26470.2	10415.3
P14314	PRKCSH	Glucosidase 2 subunit beta	GLU2B_HUMAN	523734	447403	634346	389150	1.03435e+06	1275428	927878	578185	902243	1.13421e+06	909537	769189	899928	1.05531e+06	972006	1.00976e+06	983391	801284	1.35723e+06	1.0841e+06	887996	639318	1.26386e+06	969618	0	0	717403	952503	325808	187548
P14317	HCLS1	Hematopoietic lineage cell-specific protein	HCLS1_HUMAN	68497.2	78479.7	7776.55	78426.8	80540.2	40503.9	83779.8	138774	64518.3	170792	84091.8	121595	144984	40055.3	156224	215550	144556	110225	90129	63473	91509.3	111454	15553.1	179203	1	0	59037.4	112581	26698.9	50092.1
[truncated: 5,402 more rows]
