# Supplementary material for: Quantitative proteomics analysis in small cell carcinoma of cervix reveals novel therapeutic targets
Source: Clin Proteomics. 2023 Apr 8;20:18. doi: 10.1186/s12014-023-09408-x (PMC10082492; doi:10.1186/s12014-023-09408-x)
Supplement: Supplementary file 2 — Additional file 2. Additional Table, supplementary Table 2, the differentially expressed proteins (DEPs) associated with SCCC. [file 12014_2023_9408_MOESM2_ESM.xlsx]

## Sheet: DEP
Supplementary Table 2. DEPs identification in SCCC
PG.ProteinGroups	PG.Genes	PG.ProteinDescriptions（FullName）	PG.ProteinNames	log2_FC_median (log ratio)	FC_median (ratio)	Pvalue	ajusted pvalue	median_normal	median_SCCC	avg(Normal)	avg(SCCC)	std(Normal)	std(SCCC)
A0A0A0MS15	IGHV3-49	Immunoglobulin heavy variable 3-49	HV349_HUMAN	-1.21938	0.429469	0.0125287	0.0819071	429697	184542	504806	226063	307420	162160
A0A0C4DH67	IGKV1-8	Immunoglobulin kappa variable 1-8	KV108_HUMAN	-2.73012	0.150713	0.0182356	0.0999568	237586	35807.4	289477	86662.4	283605	89272.9
A0AV96	RBM47	RNA-binding protein 47	RBM47_HUMAN	3.6938	12.9403	0.0197943	0.104859	2561.21	33143	9603.54	36248.5	11105.1	24024.5
A0PJW6	TMEM223	Transmembrane protein 223	TM223_HUMAN	1.21193	2.31647	0.00300883	0.0394168	9819.26	22746	10876	25634.7	7012.05	9559.61
A1Z1Q3	MACROD2	ADP-ribose glycohydrolase MACROD2	MACD2_HUMAN	1.24039	2.36262	0.0405044	0.15635	11700.2	27643.1	14310.4	33529.1	10966.1	19713.5
A3KN83	SBNO1	Protein strawberry notch homolog 1	SBNO1_HUMAN	1.10574	2.1521	0.0172609	0.0965644	13823.6	29749.8	13823.6	32225.9	0	16757.7
A4D1U4	DENND11	DENN domain-containing protein 11	DEN11_HUMAN	2.16065	4.47115	0.00920153	0.0683168	6907.04	30882.4	6907.04	31755.7	0	20409.8
A6NHX0	CASTOR2	Cytosolic arginine sensor for mTORC1 subunit 2	CAST2_HUMAN	1.57042	2.96991	0.0254821	0.122287	8457.98	25119.5	9872.89	26490	7541.9	15667
A8MXV4	NUDT19	Nucleoside diphosphate-linked moiety X motif 19	NUD19_HUMAN	3.49833	11.3007	0.0306469	0.134958	5077.43	57378.3	18087.3	61248.2	22224.1	41896.1
G2XKQ0	SUMO1P1	Small ubiquitin-related modifier 5;Small ubiquitin-related modifier 1	SUMO5_HUMAN;SUMO1_HUMAN	2.47622	5.56436	0.00540497	0.0538592	99047	551133	115807	544097	91765.6	321190
O00115	DNASE2	Deoxyribonuclease-2-alpha	DNS2A_HUMAN	1.10567	2.15199	0.0144423	0.08774	52249.3	112440	67802.8	135768	36112.7	56282
O00154	ACOT7	Cytosolic acyl coenzyme A thioester hydrolase	BACH_HUMAN	1.70416	3.25839	0.041059	0.157238	50100.1	163246	52216.6	243627	13332	206698
O00159	MYO1C	Unconventional myosin-Ic	MYO1C_HUMAN	-1.21984	0.42933	0.000910943	0.0203956	1.38406e+06	594219	1.93201e+06	667581	1.14812e+06	399849
O00165	HAX1	HCLS1-associated protein X-1	HAX1_HUMAN	1.34292	2.53665	0.00267397	0.0372599	64595.8	163857	65224.9	178243	41186.1	74638.1
O00186	STXBP3	Syntaxin-binding protein 3	STXB3_HUMAN	-1.01826	0.493713	0.0121863	0.0801323	57681.2	28478	76118.9	32402.6	58507.1	16365.8
O00268	TAF4	Transcription initiation factor TFIID subunit 4	TAF4_HUMAN	2.37647	5.19264	0.013815	0.086404	2926.4	15195.8	5506.03	15874	4585.74	8693.62
O00292	LEFTY2	Left-right determination factor 2	LFTY2_HUMAN	-5.74081	0.0187001	0.00116171	0.0232518	115279	2155.72	107677	17601.9	79873.1	32868.5
O00339	MATN2	Matrilin-2	MATN2_HUMAN	-1.6532	0.317935	0.0108727	0.0751642	257851	81979.9	229288	107450	101332	84421.2
O00470	MEIS1	Homeobox protein Meis1	MEIS1_HUMAN	-1.30408	0.40498	0.000139015	0.00649374	82906.2	33575.3	92195	34215.8	38705.2	19339.7
O00488	ZNF593	Zinc finger protein 593	ZN593_HUMAN	1.51668	2.86132	0.0319107	0.1375	33221.4	95057.3	46150.9	103147	27307.8	56174.1
O00515	LAD1	Ladinin-1	LAD1_HUMAN	3.92544	15.1941	0.0472879	0.169876	1956.83	29732.3	3943.86	33001.2	4443.15	32327.8
O00541	PES1	Pescadillo homolog	PESC_HUMAN	1.48485	2.79889	0.00125798	0.0244553	24325.8	68085.1	25125	68382.8	18520.9	25268.4
O14495	PLPP3	Phospholipid phosphatase 3	PLPP3_HUMAN	-1.41395	0.375282	0.00227055	0.0343162	319216	119796	465441	138563	352734	88550.6
O14523	C2CD2L	Phospholipid transfer protein C2CD2L	C2C2L_HUMAN	1.91559	3.77267	0.00515778	0.0528711	7682.71	28984.3	7682.71	35346.7	0	20891
O14558	HSPB6	Heat shock protein beta-6	HSPB6_HUMAN	-2.37922	0.192213	0.000268399	0.0102324	10191686	1.95897e+06	1.33245e+07	2.74976e+06	9.09748e+06	2.27855e+06
O14613	CDC42EP2	Cdc42 effector protein 2	BORG1_HUMAN	-2.45664	0.18217	0.0240205	0.118352	36100.6	6576.44	91560.7	21615.8	108408	25727.5
O14647	CHD2	Chromodomain-helicase-DNA-binding protein 2	CHD2_HUMAN	2.69875	6.49237	0.00825188	0.0654939	20432.6	132656	31491	112715	31459.2	63057.7
O14683	TP53I11	Tumor protein p53-inducible protein 11	P5I11_HUMAN	4.68688	25.7568	0.0175813	0.0975095	1945.32	50105.3	2269.54	62969	724.979	55452.8
O14734	ACOT8	Acyl-coenzyme A thioesterase 8	ACOT8_HUMAN	2.78625	6.89835	0.0427854	0.160162	9933.84	68527.1	23004.8	81961.7	19955.6	63261.6
O14910	LIN7A	Protein lin-7 homolog A	LIN7A_HUMAN	2.08549	4.24419	0.0493088	0.173918	34187.3	145097	54657.7	130062	57126.3	78326.9
O14920	IKBKB	Inhibitor of nuclear factor kappa-B kinase subunit beta	IKKB_HUMAN	3.26165	9.59079	0.0362547	0.146793	8564.39	82139.3	18270.4	90200.2	22723.3	74493
O14925	TIMM23	Mitochondrial import inner membrane translocase subunit Tim23	TIM23_HUMAN	1.48398	2.79719	0.00371491	0.0445322	34622	96844.4	45684	101083	25476.2	37236.9
O14929	HAT1	Histone acetyltransferase type B catalytic subunit	HAT1_HUMAN	2.98508	7.91768	0.00166761	0.0288845	16300.2	129059	19016.8	130449	6074.71	72901
O15061	SYNM	Synemin	SYNEM_HUMAN	-2.13803	0.227189	9.93183e-05	0.00496095	622220	141362	544270	189369	185758	139087
O15126	SCAMP1	Secretory carrier-associated membrane protein 1	SCAM1_HUMAN	1.71716	3.28789	0.0048704	0.0517134	18230.9	59941.3	23045.5	70937.3	13200.2	35064.7
O15127	SCAMP2	Secretory carrier-associated membrane protein 2	SCAM2_HUMAN	1.65074	3.13996	0.00109573	0.0226697	62100.8	194994	67322.2	209977	36291.3	86611.4
O15143	ARPC1B	Actin-related protein 2/3 complex subunit 1B	ARC1B_HUMAN	1.24783	2.37484	0.000143806	0.00649374	168009	398993	178607	416429	70581.5	114558
O15230	LAMA5	Laminin subunit alpha-5	LAMA5_HUMAN	-2.02941	0.244955	4.10269e-05	0.00296179	623514	152733	672601	188522	273423	156731
O15247	CLIC2	Chloride intracellular channel protein 2	CLIC2_HUMAN	-2.02319	0.246013	8.74704e-08	5.93574e-05	472786	116312	449511	110758	148670	54546.1
O15258	RER1	Protein RER1	RER1_HUMAN	1.80137	3.48551	0.00112523	0.0229995	23439.1	81697	28695.7	78447.4	11754.1	30420.8
O15264	MAPK13	Mitogen-activated protein kinase 13	MK13_HUMAN	3.06939	8.3942	0.00477567	0.0514407	14180.3	119032	40060.4	131935	37136.4	65220.4
O15347	HMGB3	High mobility group protein B3	HMGB3_HUMAN	2.44851	5.45851	0.0199838	0.105521	80357.9	438635	79774.1	570172	58454.4	457195
O15355	PPM1G	Protein phosphatase 1G	PPM1G_HUMAN	1.01045	2.01454	0.0156985	0.0919153	80700.1	162574	78137.7	178060	39952.8	86479.4
O15394	NCAM2	Neural cell adhesion molecule 2	NCAM2_HUMAN	-2.33188	0.198624	0.0427773	0.160162	11703.4	2324.59	22914.6	7993.88	23777.1	8738.09
O15484	CAPN5	Calpain-5	CAN5_HUMAN	-2.02547	0.245625	0.000664871	0.0175557	121788	29914.3	128553	30771	94748.6	19000.2
O15533	TAPBP	Tapasin	TPSN_HUMAN	1.77303	3.41772	0.0322403	0.138339	99792.6	341063	111784	390803	75972.8	282850
O15551	CLDN3	Claudin-3	CLD3_HUMAN	3.18256	9.07916	0.0409438	0.157063	19508.5	177121	54965.9	213224	79285.2	164665
O43156	TTI1	TELO2-interacting protein 1 homolog	TTI1_HUMAN	1.60953	3.05153	0.0292838	0.131429	12658.4	38627.5	12658.4	48271.1	1.82e-12	35821.6
O43181	NDUFS4	NADH dehydrogenase [ubiquinone] iron-sulfur protein 4, mitochondrial	NDUS4_HUMAN	-1.17467	0.442985	0.00376618	0.0446966	812483	359918	757465	414089	302272	177046
O43240	KLK10	Kallikrein-10	KLK10_HUMAN	-3.05906	0.119986	0.0474539	0.170218	66243.3	7948.25	99678.7	26117.3	129060	34627.2
O43294	TGFB1I1	Transforming growth factor beta-1-induced transcript 1 protein	TGFI1_HUMAN	-2.30554	0.202285	1.07424e-05	0.00123764	712323	144092	689852	151581	372149	59287.2
O43301	HSPA12A	Heat shock 70 kDa protein 12A	HS12A_HUMAN	-1.68994	0.309941	0.0194916	0.103668	216580	67126.9	379137	112388	336563	154480
O43347	MSI1	RNA-binding protein Musashi homolog 1	MSI1H_HUMAN	2.50135	5.66215	0.00874024	0.0666419	18445	104438	18445	90972.6	0	59106.2
O43402	EMC8	ER membrane protein complex subunit 8	EMC8_HUMAN	2.81894	7.05645	0.0148697	0.0892969	20278.5	143094	43232.9	131904	42902.7	74692
O43427	FIBP	Acidic fibroblast growth factor intracellular-binding protein	FIBP_HUMAN	1.86746	3.6489	0.0182828	0.100059	8461.86	30876.5	17372.1	36111.6	13114.9	15487.8
O43491	EPB41L2	Band 4.1-like protein 2	E41L2_HUMAN	-1.25205	0.41985	0.0009094	0.0203956	765381	321345	881925	304368	581339	111072
O43508	TNFSF12	Tumor necrosis factor ligand superfamily member 12	TNF12_HUMAN	-2.34445	0.196902	0.0238738	0.118081	34608.4	6814.48	44362.1	17268	38800.2	13553.9
O43556	SGCE	Epsilon-sarcoglycan	SGCE_HUMAN	-1.09413	0.468417	0.000760614	0.0185666	128204	60053.1	152133	61668.1	69810.8	36436.5
O43670	ZNF207	BUB3-interacting and GLEBS motif-containing protein ZNF207	ZN207_HUMAN	2.89061	7.41586	0.0364707	0.147075	54293.7	402634	157241	420956	230197	243797
O43676	NDUFB3	NADH dehydrogenase [ubiquinone] 1 beta subcomplex subunit 3	NDUB3_HUMAN	1.46072	2.75246	0.0464452	0.168634	118023	324854	182056	321571	100148	143870
O43692	PI15	Peptidase inhibitor 15	PI15_HUMAN	-2.14932	0.225419	0.0318574	0.137434	174644	39368	260352	80618.3	183479	150354
O43772	SLC25A20	Mitochondrial carnitine/acylcarnitine carrier protein	MCAT_HUMAN	1.31704	2.49154	8.48096e-05	0.00453477	46240.6	115211	58136.8	116198	24064	24706.9
O43818	RRP9	U3 small nucleolar RNA-interacting protein 2	U3IP2_HUMAN	3.14297	8.83338	0.00298802	0.0393937	14540.9	128446	41132.5	151837	46217.1	73084.3
O43819	SCO2	Protein SCO2 homolog, mitochondrial	SCO2_HUMAN	2.11296	4.32579	0.015753	0.0920686	3182.68	13767.6	6759.49	15303.3	5680.73	6919.54
O43824	GTPBP6	Putative GTP-binding protein 6	GTPB6_HUMAN	3.08316	8.47468	0.0273074	0.126318	4154.27	35206.1	8892.59	29860.8	8853.69	20160.8
O60216	RAD21	Double-strand-break repair protein rad21 homolog	RAD21_HUMAN	-1.41181	0.375841	0.0174846	0.0973699	137385	51634.9	157666	71772.1	114724	41935.1
O60229	KALRN	Kalirin	KALRN_HUMAN	-1.13139	0.456476	0.00319722	0.0405641	167180	76313.8	189964	90539	79673.5	53396.3
O60237	PPP1R12B	Protein phosphatase 1 regulatory subunit 12B	MYPT2_HUMAN	-1.87233	0.273132	0.00395139	0.0455248	263013	71837.3	303209	106839	123114	124160
O60262	GNG7	Guanine nucleotide-binding protein G(I)/G(S)/G(O) subunit gamma-7	GBG7_HUMAN	-7.46506	0.00565968	0.00142779	0.0262426	187473	1061.04	228985	25799.3	212627	44948.6
O60264	SMARCA5	SWI/SNF-related matrix-associated actin-dependent regulator of chromatin subfamily A member 5	SMCA5_HUMAN	2.32114	4.99727	0.0406337	0.156493	10595.5	52948.7	24438.6	54228.2	28494	27583.2
O60443	GSDME	Gasdermin-E	GSDME_HUMAN	-1.08441	0.471584	0.0340546	0.141429	143264	67561.1	148007	78987.7	30659.5	69396.5
O60496	DOK2	Docking protein 2	DOK2_HUMAN	1.54594	2.91993	0.0383518	0.151783	9318.24	27208.7	10681	30169.5	9094.94	20069.3
O60504	SORBS3	Vinexin	VINEX_HUMAN	-1.23759	0.424082	2.86397e-05	0.00239937	683015	289654	759974	311238	287558	112153
O60512	B4GALT3	Beta-1,4-galactosyltransferase 3	B4GT3_HUMAN	1.91085	3.7603	0.0285922	0.129697	3860.44	14516.4	3860.44	19884.6	0	16040.8
O60551	NMT2	Glycylpeptide N-tetradecanoyltransferase 2	NMT2_HUMAN	-1.16139	0.447083	0.0179211	0.0986317	40869	18271.8	33519.3	16171.4	23731.3	8072.87
O60671	RAD1	Cell cycle checkpoint protein RAD1	RAD1_HUMAN	3.12248	8.70884	0.00425535	0.0476107	28111.4	244818	54694.8	213862	59442.2	111965
O60683	PEX10	Peroxisome biogenesis factor 10	PEX10_HUMAN	2.00823	4.02289	0.0168912	0.0954774	3545.02	14261.2	5344.71	14643.3	4024.23	8109.22
O60687	SRPX2	Sushi repeat-containing protein SRPX2	SRPX2_HUMAN	-1.39645	0.379861	0.0109181	0.0751642	166083	63088.5	157326	76008.8	71371	54842
O60725	ICMT	Protein-S-isoprenylcysteine O-methyltransferase	ICMT_HUMAN	4.31931	19.9638	0.0433757	0.161198	2481.37	49537.6	2894.94	66127.6	924.753	69178.2
O60907	TBL1X	F-box-like/WD repeat-containing protein TBL1X	TBL1X_HUMAN	-1.31134	0.402946	0.00234902	0.0349968	61648.4	24841	86476.1	24484	68909.6	14337
O60936	NOL3	Nucleolar protein 3	NOL3_HUMAN	-1.43955	0.368682	6.44662e-06	0.00090476	107734	39719.7	98033.6	41847.8	22331.6	18327.3
O75019	LILRA1	Leukocyte immunoglobulin-like receptor subfamily A member 1;Leukocyte immunoglobulin-like receptor subfamily A member 3;Leukocyte immunoglobulin-like receptor subfamily B member 1	LIRA1_HUMAN;LIRA3_HUMAN;LIRB1_HUMAN	2.22168	4.66436	0.0348135	0.143701	4828.02	22519.6	4828.02	27674.7	0	23817.8
O75063	FAM20B	Glycosaminoglycan xylosylkinase	XYLK_HUMAN	2.11041	4.31815	0.0150732	0.0899694	9241.73	39907.2	12934.7	48225.9	8257.81	31027.9
O75084	FZD7	Frizzled-7;Frizzled-2	FZD7_HUMAN;FZD2_HUMAN	-2.47125	0.180335	0.00801914	0.0649883	70314.5	12680.2	69493.6	23791.6	54829.4	18697.5
O75116	ROCK2	Rho-associated protein kinase 2	ROCK2_HUMAN	-1.41966	0.373799	4.37456e-05	0.00306039	157379	58828.2	153891	53596.2	68544.8	24090.6
O75146	HIP1R	Huntingtin-interacting protein 1-related protein	HIP1R_HUMAN	5.4465	43.6074	0.04245	0.159768	556.989	24288.8	4073.54	23434.2	7863.25	20583.8
O75152	ZC3H11A	Zinc finger CCCH domain-containing protein 11A	ZC11A_HUMAN	1.60436	3.0406	0.0139572	0.0868933	15545.7	47268.3	21968.3	46228.2	13530.3	19816.9
O75153	CLUH	Clustered mitochondria protein homolog	CLU_HUMAN	1.38383	2.60961	0.0112193	0.076351	37399.8	97598.8	39001.8	102501	27509.1	51401.4
O75155	CAND2	Cullin-associated NEDD8-dissociated protein 2	CAND2_HUMAN	-1.92537	0.263272	0.0319131	0.1375	17137.1	4511.73	18048.4	7545.66	14423.2	6800.89
O75208	COQ9	Ubiquinone biosynthesis protein COQ9, mitochondrial	COQ9_HUMAN	-1.18295	0.440449	0.0196777	0.104486	53615.8	23615	62552.3	24774.1	52374.8	18052.1
O75223	GGCT	Gamma-glutamylcyclotransferase	GGCT_HUMAN	1.08128	2.11591	0.013704	0.0861709	133889	283297	156012	311075	78221	128003
O75368	SH3BGRL	SH3 domain-binding glutamic acid-rich-like protein	SH3L1_HUMAN	-1.34124	0.394682	0.000313881	0.0112594	1.40158e+06	553178	1.5652e+06	591823	844696	219765
O75449	KATNA1	Katanin p60 ATPase-containing subunit A1	KTNA1_HUMAN	3.91002	15.0326	0.0399005	0.154938	2407.74	36194.5	12527.9	37010.2	14318.2	24954.6
O75477	ERLIN1	Erlin-1	ERLN1_HUMAN	-1.4048	0.37767	0.00744342	0.0628247	193272	72993.3	167301	83150.2	74552.9	51282.3
O75503	CLN5	Ceroid-lipofuscinosis neuronal protein 5	CLN5_HUMAN	1.56733	2.96355	0.00995419	0.071405	17496.5	51851.6	21347	62424.7	10978.5	33559
O75530	EED	Polycomb protein EED	EED_HUMAN	4.09559	17.096	0.00464479	0.0507552	1880.54	32149.8	4662.94	42040.5	4036.09	27727.9
O75531	BANF1	Barrier-to-autointegration factor	BAF_HUMAN	-1.77892	0.291401	5.8691e-06	0.00086582	1.51854e+06	442503	1.30986e+06	430687	544439	149941
O75608	LYPLA1	Acyl-protein thioesterase 1	LYPA1_HUMAN	1.41633	2.66906	0.00782669	0.0641115	120077	320492	166021	351028	73845.3	142032
O75610	LEFTY1	Left-right determination factor 1	LFTY1_HUMAN	-2.99746	0.12522	0.0302279	0.133855	669489	83833.5	878566	228126	701803	519050
O75616	ERAL1	GTPase Era, mitochondrial	ERAL1_HUMAN	2.93131	7.62805	0.0174333	0.0973684	2943.29	22451.6	4648.52	25905.9	2718.21	19328
O75674	TOM1L1	TOM1-like protein 1	TM1L1_HUMAN	3.55125	11.7228	0.00546414	0.0542919	5186.88	60804.8	5186.88	68397.2	0	48117
O75717	WDHD1	WD repeat and HMG-box DNA-binding protein 1	WDHD1_HUMAN	2.74643	6.71055	0.0263119	0.124167	8987.35	60310	10485.2	60499.1	3349.39	49210.3
O75781	PALM	Paralemmin-1	PALM_HUMAN	-1.46002	0.363489	0.00026495	0.0102156	441776	160580	461992	188345	194019	96692.1
O75792	RNASEH2A	Ribonuclease H2 subunit A	RNH2A_HUMAN	1.45292	2.73762	0.0140309	0.0869442	44126.5	120802	48453.7	133858	17495.9	74371
O75822	EIF3J	Eukaryotic translation initiation factor 3 subunit J	EIF3J_HUMAN	2.26598	4.80981	6.18576e-05	0.00385106	13307.2	64005.3	23087.6	69796.7	18897.6	19336.9
O75888	TNFSF13	Tumor necrosis factor ligand superfamily member 13	TNF13_HUMAN	-1.95037	0.25875	0.0316959	0.137173	11275.8	2917.6	23863.2	7786.19	25030.4	7826.63
O75915	ARL6IP5	PRA1 family protein 3	PRAF3_HUMAN	-1.01067	0.496315	0.00475913	0.0513441	1.86001e+06	923151	1.77224e+06	914129	729641	483039
O76003	GLRX3	Glutaredoxin-3	GLRX3_HUMAN	1.44458	2.72184	0.000273066	0.0103521	68158.8	185518	73405.9	199001	22523	66857.4
O76024	WFS1	Wolframin	WFS1_HUMAN	-1.50267	0.3529	0.00166609	0.0288845	192916	68080.2	284410	85757.8	208828	48881.2
O76062	TM7SF2	Delta(14)-sterol reductase TM7SF2	ERG24_HUMAN	-1.21675	0.43025	0.00657397	0.0595607	124537	53582.2	158251	60733.3	119510	32333.1
O76070	SNCG	Gamma-synuclein	SYUG_HUMAN	-1.8762	0.2724	0.000262535	0.0101803	405363	110421	506446	124995	325179	85016.5
O76071	CIAO1	Probable cytosolic iron-sulfur protein assembly protein CIAO1	CIAO1_HUMAN	2.76143	6.78067	0.00619449	0.0576082	9063.59	61457.2	15643.9	63331.2	9393.91	36546.4
O76075	DFFB	DNA fragmentation factor subunit beta	DFFB_HUMAN	2.6859	6.43481	0.0107021	0.0748707	4316.42	27775.3	4316.42	32288.1	0	23521.8
O76076	WISP2	WNT1-inducible-signaling pathway protein 2	WISP2_HUMAN	-2.47139	0.180317	0.00312719	0.0401723	261339	47123.8	649064	52877.4	726399	41341.7
O94766	B3GAT3	Galactosylgalactosylxylosylprotein 3-beta-glucuronosyltransferase 3	B3GA3_HUMAN	1.51151	2.85108	0.0119212	0.0792708	47838.2	136390	49691.5	133452	39757.4	67885.3
O94769	ECM2	Extracellular matrix protein 2	ECM2_HUMAN	-1.17059	0.444238	0.00374981	0.0446425	68954.1	30632	69107.4	29458.8	35099.1	20307.4
O94804	STK10	Serine/threonine-protein kinase 10	STK10_HUMAN	2.28973	4.88965	0.00990086	0.0712484	5346.3	26141.5	9351.1	28356.8	8955.01	14917.7
O94842	TOX4	TOX high mobility group box family member 4	TOX4_HUMAN	3.69995	12.9956	0.00421987	0.0476107	2223.52	28896.1	2223.52	30580.2	0	20840.1
O94851	MICAL2	[F-actin]-monooxygenase MICAL2	MICA2_HUMAN	1.60352	3.03884	0.0493102	0.173918	3836.21	11657.6	3836.21	16052.8	0	13769.4
O94875	SORBS2	Sorbin and SH3 domain-containing protein 2	SRBS2_HUMAN	-1.27733	0.412559	0.000874584	0.0202313	296672	122395	495830	116049	387389	59750.7
O94880	PHF14	PHD finger protein 14	PHF14_HUMAN	2.26109	4.79352	0.0247036	0.120255	5636.31	27017.8	11029.2	31663.3	7965.63	19536.9
O94901	SUN1	SUN domain-containing protein 1	SUN1_HUMAN	-1.44319	0.367754	1.60342e-05	0.00164861	168361	61915.6	189073	65594.3	83810.6	20877.2
O94919	ENDOD1	Endonuclease domain-containing 1 protein	ENDD1_HUMAN	-1.03815	0.486953	0.00644478	0.0589723	195003	94957.3	192389	108225	70206.9	51549.5
O94925	GLS	Glutaminase kidney isoform, mitochondrial	GLSK_HUMAN	3.11998	8.69377	0.0182197	0.0999504	4528.23	39367.3	8133.22	43812.3	6258.3	32603.4
O95067	CCNB2	G2/mitotic-specific cyclin-B2	CCNB2_HUMAN	2.52911	5.77217	0.0361539	0.146723	4527.25	26132	8167.78	29347.6	6335.32	21956.2
O95104	SCAF4	SR-related and CTD-associated factor 4	SCAF4_HUMAN	2.01771	4.0494	0.0277309	0.127236	32931.6	133353	51212.5	138061	25856.5	85110.6
O95154	AKR7A3	Aflatoxin B1 aldehyde reductase member 3	ARK73_HUMAN	-1.60629	0.328441	8.22683e-05	0.00453477	1.10371e+06	362503	1.02273e+06	440014	325160	212759
O95155	UBE4B	Ubiquitin conjugation factor E4 B	UBE4B_HUMAN	1.9828	3.9526	0.0192819	0.103273	6681.61	26409.8	9581.17	26685.2	4262.76	15694.1
O95159	ZFPL1	Zinc finger protein-like 1	ZFPL1_HUMAN	1.95839	3.88628	0.00391723	0.0455177	38067.3	147940	38067.3	158287	0	87487.4
O95167	NDUFA3	NADH dehydrogenase [ubiquinone] 1 alpha subcomplex subunit 3	NDUA3_HUMAN	1.10546	2.15168	0.0161143	0.0929862	56535.9	121647	62313.5	131300	31453.4	59356.9
O95249	GOSR1	Golgi SNAP receptor complex member 1	GOSR1_HUMAN	1.61086	3.05434	0.000268041	0.0102324	33753.7	103095	36480.4	95786.3	22987.1	29233.7
O95278	EPM2A	Laforin	EPM2A_HUMAN	-3.21857	0.107427	0.00169422	0.0289299	73036.3	7846.06	79960.5	20801.1	59249.2	18351.6
O95347	SMC2	Structural maintenance of chromosomes protein 2	SMC2_HUMAN	2.59432	6.03903	0.00039603	0.0128863	14624.3	88316.6	14624.3	89052.9	1.82e-12	41834.7
O95363	FARS2	Phenylalanine--tRNA ligase, mitochondrial	SYFM_HUMAN	2.02167	4.06054	0.0185867	0.100823	7492.54	30423.8	8741.29	30543.2	2792.3	20051.3
O95373	IPO7	Importin-7	IPO7_HUMAN	1.32791	2.51039	0.00292838	0.0389622	79410.5	199352	88358.7	203026	29738.2	78529.3
O95406	CNIH1	Protein cornichon homolog 1	CNIH1_HUMAN	2.4252	5.37103	0.0283928	0.129172	7335.81	39400.8	11052.8	41863.7	8311.43	30423.7
O95425	SVIL	Supervillin	SVIL_HUMAN	-1.42176	0.373256	7.38629e-07	0.000192782	98199.8	36653.7	96400.8	36767.4	24785.4	14660
O95428	PAPLN	Papilin	PPN_HUMAN	-4.86759	0.0342538	0.00179439	0.0302152	48590.1	1664.39	40443.2	8079.12	30260.2	12323
O95470	SGPL1	Sphingosine-1-phosphate lyase 1	SGPL1_HUMAN	2.12943	4.37544	0.0296427	0.132339	14624.2	63987.2	22150.5	80215.1	17029.1	57717.6
O95630	STAMBP	STAM-binding protein	STABP_HUMAN	1.57245	2.97409	0.0368772	0.147929	42112	125245	55898	126828	49088.2	69289.7
O95707	POP4	Ribonuclease P protein subunit p29	RPP29_HUMAN	2.03537	4.09928	0.00884648	0.067122	13882.9	56909.8	23302.4	61960.1	15695.2	30233.2
O95810	CAVIN2	Caveolae-associated protein 2	CAVN2_HUMAN	-2.20015	0.217615	0.00110796	0.0227674	380455	82792.7	435698	118953	164578	173821
O95816	BAG2	BAG family molecular chaperone regulator 2	BAG2_HUMAN	-1.2492	0.420682	0.00143489	0.0262426	607173	255427	660249	308883	280928	157667
O95817	BAG3	BAG family molecular chaperone regulator 3	BAG3_HUMAN	-2.07113	0.237972	0.000145604	0.00649374	142927	34012.7	162129	41937.2	95647.1	27110.3
O95857	TSPAN13	Tetraspanin-13	TSN13_HUMAN	2.2598	4.78924	0.024188	0.118541	17986.5	86141.6	27683.8	79865.5	21683.9	48977.6
O95864	FADS2	Acyl-CoA 6-desaturase	FADS2_HUMAN	3.55506	11.7538	0.0137963	0.0863669	6670.49	78403.9	19063.9	90186.5	17542.1	61498.7
O95865	DDAH2	N(G),N(G)-dimethylarginine dimethylaminohydrolase 2	DDAH2_HUMAN	-1.12192	0.459482	0.000311578	0.0112594	4613143	2.11965e+06	4.34376e+06	2.11684e+06	1.84967e+06	595918
O95931	CBX7	Chromobox protein homolog 7	CBX7_HUMAN	-2.51107	0.175425	0.000187855	0.00777306	198558	34832.1	220028	45501.5	146641	34466.8
O95969	SCGB1D2	Secretoglobin family 1D member 2	SG1D2_HUMAN	-5.07284	0.0297114	0.0319396	0.137527	116091	3449.22	166551	39330.5	181847	77095.8
O96005	CLPTM1	Cleft lip and palate transmembrane protein 1	CLPT1_HUMAN	4.09648	17.1066	0.00409676	0.0465244	2990.9	51164.3	7733.39	47285.3	10604.5	28299
O96013	PAK4	Serine/threonine-protein kinase PAK 4	PAK4_HUMAN	1.82223	3.53627	0.0170506	0.0958852	16886.6	59715.5	20277.7	76197.9	14431.6	50125.5
P00325	ADH1B	All-trans-retinol dehydrogenase [NAD(+)] ADH1B	ADH1B_HUMAN	-2.6119	0.163583	0.00263815	0.0371421	832265	136145	1.21515e+06	133378	1.29217e+06	61208.2
P00338	LDHA	L-lactate dehydrogenase A chain	LDHA_HUMAN	1.42184	2.67927	0.00636485	0.058454	1.95571e+06	5.23986e+06	2.10959e+06	5.57153e+06	630979	2.66784e+06
P00441	SOD1	Superoxide dismutase [Cu-Zn]	SODC_HUMAN	-1.78318	0.290542	0.000433627	0.0136865	2.10149e+06	610572	2.07565e+06	772774	893053	529266
P00450	CP	Ceruloplasmin	CERU_HUMAN	-1.94294	0.260086	0.00103471	0.0216781	1574834	409592	1.55344e+06	551461	881726	357358
P00491	PNP	Purine nucleoside phosphorylase	PNPH_HUMAN	1.52002	2.86795	0.0498304	0.174506	346122	992660	536635	1.02466e+06	467396	480894
P00492	HPRT1	Hypoxanthine-guanine phosphoribosyltransferase	HPRT_HUMAN	1.3194	2.49562	0.0288514	0.130437	189330	472497	243287	583075	135540	331652
P00533	EGFR	Epidermal growth factor receptor	EGFR_HUMAN	-1.57386	0.335908	0.00358319	0.0434965	110377	37076.5	129601	52147.7	72558.6	36728.5
P00734	F2	Prothrombin	THRB_HUMAN	-1.60893	0.327842	0.00512023	0.0526932	883090	289514	828526	383257	426574	228437
P00736	C1R	Complement C1r subcomponent	C1R_HUMAN	-1.17577	0.442647	0.00849464	0.0658796	129923	57510.1	136820	67414.7	73934.1	36738.2
P00742	F10	Coagulation factor X	FA10_HUMAN	-1.60298	0.329197	0.00723006	0.061759	170157	56015.2	147083	63272.1	80608.8	47358.6
P00746	CFD	Complement factor D	CFAD_HUMAN	-1.35125	0.391952	0.0121665	0.0800793	170488	66823	370499	87317	410795	53245.8
P00750	PLAT	Tissue-type plasminogen activator	TPA_HUMAN	-2.77862	0.145731	0.00482132	0.0516851	30737.9	4479.47	80268.9	11352.1	87076	11470.5
P00915	CA1	Carbonic anhydrase 1	CAH1_HUMAN	-1.34009	0.394995	0.0441394	0.162788	2.33659e+06	922941	2.54562e+06	1.26582e+06	1.60269e+06	1.05828e+06
P01011	SERPINA3	Alpha-1-antichymotrypsin	AACT_HUMAN	-1.3275	0.398459	0.0138472	0.0865259	4.29853e+06	1.71279e+06	4.46554e+06	2.25251e+06	2.09422e+06	1.51783e+06
P01019	AGT	Angiotensinogen	ANGT_HUMAN	-1.24221	0.422725	0.0348708	0.143734	480134	202964	490148	276878	220227	182485
P01024	C3	Complement C3	CO3_HUMAN	-1.72775	0.301922	0.00240406	0.0353115	3.89521e+06	1.17605e+06	4.03992e+06	1.4987e+06	2.46487e+06	998505
P01042	KNG1	Kininogen-1	KNG1_HUMAN	-1.21875	0.429656	0.00296817	0.0392631	1.63595e+06	702894	2.02515e+06	853536	1.21188e+06	432796
P01303	NPY	Pro-neuropeptide Y	NPY_HUMAN	-3.7091	0.0764626	0.0237465	0.117709	70589.7	5397.47	265628	22369.4	402568	33573.1
P01861	IGHG4	Immunoglobulin heavy constant gamma 4	IGHG4_HUMAN	-1.80268	0.286642	0.0229949	0.115331	1.15268e+06	330407	1.21038e+06	503202	956133	394565
P01920	HLA-DQB1	HLA class II histocompatibility antigen, DQ beta 1 chain	DQB1_HUMAN	1.34724	2.54425	0.00409422	0.0465244	75867	193025	72598.2	218671	29654.7	105543
P02042	HBD	Hemoglobin subunit delta	HBD_HUMAN	-2.2546	0.209555	0.00123764	0.0241396	2.80302e+06	587387	3.0188e+06	862513	1.94688e+06	774840
P02511	CRYAB	Alpha-crystallin B chain	CRYAB_HUMAN	-1.64788	0.319109	0.00289048	0.0386118	1.77936e+06	567809	2.5089e+06	737157	2.00283e+06	447747
P02545	LMNA	Prelamin-A/C	LMNA_HUMAN	-1.43358	0.37021	0.000160451	0.00693515	1.16794e+07	4.32384e+06	1.06814e+07	4.60308e+06	3.84117e+06	2.22056e+06
P02654	APOC1	Apolipoprotein C-I	APOC1_HUMAN	-1.25892	0.417857	0.00210169	0.0325618	855401	357435	793876	337843	427199	182708
P02743	APCS	Serum amyloid P-component	SAMP_HUMAN	-2.87855	0.135979	0.00553643	0.0546873	1.09335e+07	1.48673e+06	4.74447e+07	2.83724e+06	5.87031e+07	2.92563e+06
P02747	C1QC	Complement C1q subcomponent subunit C	C1QC_HUMAN	1.00646	2.00898	0.00937958	0.0691095	189518	380737	199784	395905	71620.7	156181
P02748	C9	Complement component C9	CO9_HUMAN	-2.2701	0.207315	8.48683e-05	0.00453477	684073	141819	623680	190928	323497	98772.3
P02749	APOH	Beta-2-glycoprotein 1	APOH_HUMAN	-1.35212	0.391716	0.00529165	0.0532776	877196	343611	1.06145e+06	403144	776013	219463
P02750	LRG1	Leucine-rich alpha-2-glycoprotein	A2GL_HUMAN	-1.08998	0.469767	0.0158359	0.0922421	319769	150217	401689	183166	256698	128311
P02753	RBP4	Retinol-binding protein 4	RET4_HUMAN	-1.47187	0.360514	0.0110009	0.0754319	327781	118170	442455	152744	390447	95160.6
P02760	AMBP	Protein AMBP	AMBP_HUMAN	-2.16393	0.223148	0.000887513	0.0203136	1.8995e+06	423871	2.19787e+06	631586	1.49887e+06	406893
P02763	ORM1	Alpha-1-acid glycoprotein 1	A1AG1_HUMAN	-1.77754	0.29168	0.0272617	0.126238	2.27626e+06	663939	5.0917e+06	899400	7.04295e+06	864106
P02765	AHSG	Alpha-2-HS-glycoprotein	FETUA_HUMAN	-1.40481	0.377667	0.000396882	0.0128863	875477	330638	1.02173e+06	348458	572453	184489
P02766	TTR	Transthyretin	TTHY_HUMAN	-1.90162	0.267643	0.000205299	0.00839252	2.6148e+06	699834	3.33015e+06	843834	2.10296e+06	499531
P02790	HPX	Hemopexin	HEMO_HUMAN	-2.07455	0.23741	0.0011624	0.0232518	8.12173e+06	1.92818e+06	9.86028e+06	2.40373e+06	7.84259e+06	1.21533e+06
P02792	FTL	Ferritin light chain	FRIL_HUMAN	-1.5063	0.352014	0.0267551	0.125227	5.89417e+06	2074830	6.26159e+06	2.99723e+06	3.56874e+06	2.48093e+06
P03950	ANG	Angiogenin	ANGI_HUMAN	-1.89911	0.268108	0.000509099	0.0152192	1.08978e+06	292180	1.2341e+06	330203	879499	116189
P04004	VTN	Vitronectin	VTNC_HUMAN	-1.71344	0.304932	0.00895744	0.0673289	6.57016e+06	2.00345e+06	8.20983e+06	2.93742e+06	6.17887e+06	2.42367e+06
P04070	PROC	Vitamin K-dependent protein C	PROC_HUMAN	-2.07804	0.236837	0.0275292	0.126567	27082	6414	23268.1	9746.28	16024.9	9740.37
P04114	APOB	Apolipoprotein B-100	APOB_HUMAN	-1.00435	0.498496	0.0301954	0.133855	850482	423962	2.76155e+06	638062	3.60186e+06	542974
P04156	PRNP	Major prion protein	PRIO_HUMAN	-1.4413	0.368234	0.00184113	0.0306224	474977	174903	570125	212898	305762	157673
P04183	TK1	Thymidine kinase, cytosolic	KITH_HUMAN	3.09677	8.55499	0.00949852	0.0692393	6175.28	52829.5	6175.28	56544.8	0	41574.4
P04196	HRG	Histidine-rich glycoprotein	HRG_HUMAN	-2.2918	0.204221	0.000727424	0.0182073	1870356	381966	2.64839e+06	429495	2.25411e+06	256524
P04217	A1BG	Alpha-1B-glycoprotein	A1BG_HUMAN	-1.87606	0.272426	0.00181709	0.0303714	3.16143e+06	861256	3.82171e+06	1.22161e+06	2.64697e+06	789556
P04234	CD3D	T-cell surface glycoprotein CD3 delta chain	CD3D_HUMAN	3.32912	10.05	0.0219931	0.112046	1749.45	17581.9	2750.42	23948.1	2199.69	20129.6
P04264	KRT1	Keratin, type II cytoskeletal 1	K2C1_HUMAN	-1.53532	0.345002	0.0235066	0.117033	35278798	12171244	3.76391e+07	1.87869e+07	1.89939e+07	1.44804e+07
P04271	S100B	Protein S100-B	S100B_HUMAN	-3.66585	0.0787899	0.0119964	0.0793444	72967.9	5749.13	131073	16238	167119	19037.2
P04632	CAPNS1	Calpain small subunit 1	CPNS1_HUMAN	-1.13304	0.455955	0.00537433	0.0538232	3.50052e+06	1596080	3.39684e+06	1.8502e+06	582132	1.12552e+06
P04792	HSPB1	Heat shock protein beta-1	HSPB1_HUMAN	-1.79315	0.288541	5.02111e-05	0.00335204	78928668	22774169	9.86004e+07	2.57554e+07	5.29138e+07	1.49966e+07
P05026	ATP1B1	Sodium/potassium-transporting ATPase subunit beta-1	AT1B1_HUMAN	1.00649	2.00902	0.0362034	0.146723	223438	448891	227578	451675	90115.6	229765
P05067	APP	Amyloid-beta precursor protein	A4_HUMAN	2.78514	6.89304	0.00205113	0.0324176	6633.76	45726.8	6633.76	42396.9	0	24001.4
P05089	ARG1	Arginase-1	ARGI1_HUMAN	-1.3011	0.405817	0.0405756	0.156376	131689	53441.4	183969	75837.5	157404	72960.1
P05091	ALDH2	Aldehyde dehydrogenase, mitochondrial	ALDH2_HUMAN	-1.13727	0.454619	0.00499643	0.0519398	493402	224310	512292	245786	190723	167413
P05141	SLC25A5	ADP/ATP translocase 2	ADT2_HUMAN	1.50358	2.83545	5.65545e-05	0.00358858	1.59981e+06	4.53617e+06	1.59484e+06	4.44955e+06	485445	1.31738e+06
P05154	SERPINA5	Plasma serine protease inhibitor	IPSP_HUMAN	-1.57111	0.336549	4.83018e-06	0.000799946	249909	84106.5	277890	93139.9	93690.8	47771
P05155	SERPING1	Plasma protease C1 inhibitor	IC1_HUMAN	-1.15294	0.449707	0.0369749	0.148118	1.42872e+06	642508	1.54907e+06	863869	854213	529492
P05198	EIF2S1	Eukaryotic translation initiation factor 2 subunit 1	IF2A_HUMAN	1.23225	2.34934	0.00024578	0.0097536	507821	1193042	494320	1.2666e+06	223143	394156
P05413	FABP3	Fatty acid-binding protein, heart	FABPH_HUMAN	-1.24068	0.423174	0.0375459	0.149874	1.76351e+06	746271	2.14064e+06	1.0039e+06	1.5779e+06	787881
P05423	POLR3D	DNA-directed RNA polymerase III subunit RPC4	RPC4_HUMAN	1.30336	2.46803	0.0306815	0.135022	10307	25438.1	12635.1	27874.9	5205.78	15180.3
P05543	SERPINA7	Thyroxine-binding globulin	THBG_HUMAN	-1.13284	0.456019	0.011966	0.0792983	50783.4	23158.2	62822.2	23754.3	55504.3	9572.48
P05546	SERPIND1	Heparin cofactor 2	HEP2_HUMAN	-1.11222	0.462583	0.00711879	0.0613541	448127	207296	460335	227078	206983	140407
P06276	BCHE	Cholinesterase	CHLE_HUMAN	-2.34596	0.196697	0.0491256	0.173809	25621.3	5039.61	46338.5	14997.6	50848	19590
P06312	IGKV4-1	Immunoglobulin kappa variable 4-1	KV401_HUMAN	-2.40553	0.18874	0.00179093	0.0302152	283350	53479.3	561713	70534.7	554326	52980
P06401	PGR	Progesterone receptor	PRGR_HUMAN	-6.65414	0.00992898	0.000491759	0.0148315	81027.9	804.524	105419	12755.5	86412.7	18514.4
P06493	CDK1	Cyclin-dependent kinase 1	CDK1_HUMAN	2.96806	7.82485	0.0201911	0.106239	36896	288706	43045.4	426466	13750.3	359022
P06727	APOA4	Apolipoprotein A-IV	APOA4_HUMAN	-1.04772	0.483734	0.0150707	0.0899694	263486	127457	243095	144749	85625	72169.1
P06737	PYGL	Glycogen phosphorylase, liver form	PYGL_HUMAN	-1.22502	0.427792	0.0152093	0.0903766	107721	46082.4	132321	63578.2	64195.9	48752.8
P06753	TPM3	Tropomyosin alpha-3 chain	TPM3_HUMAN	1.01866	2.02604	0.01277	0.0826228	1.33188e+06	2.69844e+06	1.63314e+06	2.90834e+06	569254	1.0532e+06
P06756	ITGAV	Integrin alpha-V	ITAV_HUMAN	-1.22861	0.426728	0.00306958	0.0398283	139051	59336.9	161853	72575.9	79116	43327.4
P06865	HEXA	Beta-hexosaminidase subunit alpha	HEXA_HUMAN	1.38641	2.61428	0.000623491	0.0169386	127788	334074	132879	351056	52133.2	124776
P07101	TH	Tyrosine 3-monooxygenase	TY3H_HUMAN	-4.61463	0.0408187	8.30496e-05	0.00453477	86297.3	3522.54	83258.6	6597.33	64171.8	4795.18
P07199	CENPB	Major centromere autoantigen B	CENPB_HUMAN	2.46007	5.50244	0.0420693	0.159398	7536.62	41469.8	12666	43680	11469.7	33040.3
P07305	H1F0	Histone H1.0	H10_HUMAN	-2.14072	0.226766	3.14848e-05	0.00248437	1.35219e+06	306632	1.15041e+06	326195	577917	161698
P07311	ACYP1	Acylphosphatase-1	ACYP1_HUMAN	1.48699	2.80303	0.0248263	0.120509	321726	901806	358703	1.22285e+06	182522	834741
P07357	C8A	Complement component C8 alpha chain	CO8A_HUMAN	-1.04589	0.484347	0.00610595	0.0575355	126096	61074.2	142340	62395.8	82004.9	39737.3
P07358	C8B	Complement component C8 beta chain	CO8B_HUMAN	-1.16187	0.446933	0.0156703	0.0918297	142575	63721.4	207252	79876.9	177841	49668.2
P07360	C8G	Complement component C8 gamma chain	CO8G_HUMAN	-1.35651	0.390526	6.82442e-06	0.00092621	552621	215813	562732	228661	145993	103896
P07451	CA3	Carbonic anhydrase 3	CAH3_HUMAN	-2.2057	0.216779	6.75273e-05	0.0039847	108311	23479.5	126476	29458.4	64585.9	27708.4
P07585	DCN	Decorin	PGS2_HUMAN	-2.96363	0.128191	0.000361703	0.0121793	34438838	4.41476e+06	4.47006e+07	6.34406e+06	3.59153e+07	5.1649e+06
P07737	PFN1	Profilin-1	PROF1_HUMAN	-1.12845	0.457408	0.0151292	0.0900759	1.38242e+07	6.32328e+06	1.1867e+07	7.36495e+06	5.40818e+06	2.51158e+06
P07738	BPGM	Bisphosphoglycerate mutase	PMGE_HUMAN	-1.35057	0.392138	0.0203043	0.106645	245394	96228.4	245497	121772	151304	76319.6
P07858	CTSB	Cathepsin B	CATB_HUMAN	1.25939	2.39395	0.00140446	0.0261115	888075	2.12601e+06	985570	2.3232e+06	654024	771586
P07900	HSP90AA1	Heat shock protein HSP 90-alpha	HS90A_HUMAN	1.30253	2.46662	0.0378172	0.150347	689162	1.6999e+06	809834	2.1548e+06	569216	1.38894e+06
P07902	GALT	Galactose-1-phosphate uridylyltransferase	GALT_HUMAN	-1.0127	0.495618	0.00858212	0.0661799	118356	58659.4	140479	61866.2	94392.6	33342.5
P08123	COL1A2	Collagen alpha-2(I) chain	CO1A2_HUMAN	-1.86928	0.273709	0.00783207	0.0641115	25491101	6.97716e+06	2.86867e+07	9.93755e+06	2.00417e+07	9.59215e+06
P08133	ANXA6	Annexin A6	ANXA6_HUMAN	-1.16337	0.446467	0.00120358	0.0236739	6.90271e+06	3.08183e+06	7.40922e+06	3.2882e+06	3.86006e+06	1.3412e+06
P08185	SERPINA6	Corticosteroid-binding globulin	CBG_HUMAN	-1.33042	0.397652	0.000173997	0.00737963	199903	79491.9	190372	72375	81892.1	39128.8
P08195	SLC3A2	4F2 cell-surface antigen heavy chain	4F2_HUMAN	2.40923	5.3119	0.00323234	0.0405641	38235.9	203105	35321.3	226672	22331.9	135215
P08243	ASNS	Asparagine synthetase [glutamine-hydrolyzing]	ASNS_HUMAN	2.25681	4.77934	0.0104768	0.0736913	14705.9	70284.3	15332.7	83657.6	8192.7	57066.9
P08247	SYP	Synaptophysin	SYPH_HUMAN	2.8999	7.46372	0.0114774	0.0769358	14757.1	110143	20420.2	138840	12663.2	100431
P08294	SOD3	Extracellular superoxide dismutase [Cu-Zn]	SODE_HUMAN	-2.05775	0.240191	0.00126132	0.0244553	6.54424e+06	1.57187e+06	7.0931e+06	1.98435e+06	4.86171e+06	1.62105e+06
P08397	HMBS	Porphobilinogen deaminase	HEM3_HUMAN	3.1432	8.83481	0.00336335	0.0415732	2532.62	22375.2	5889.79	24076.5	8110.44	12101.1
P08493	MGP	Matrix Gla protein	MGP_HUMAN	-1.04633	0.484199	0.0290335	0.130998	240198	116304	358190	151716	296030	117358
P08590	MYL3	Myosin light chain 3	MYL3_HUMAN	-2.10286	0.232796	0.0108822	0.0751642	4096.38	953.619	5689.53	1756.43	5220.69	1382.61
P08651	NFIC	Nuclear factor 1 C-type	NFIC_HUMAN	-1.27939	0.411969	0.00380126	0.0448497	122342	50401	158204	61457.8	113562	24882.7
P08670	VIM	Vimentin	VIME_HUMAN	-1.51486	0.349931	5.40944e-06	0.000853685	147497708	51613998	1.59842e+08	6.01869e+07	4.90325e+07	2.71798e+07
P08697	SERPINF2	Alpha-2-antiplasmin	A2AP_HUMAN	-1.14495	0.452205	6.75026e-05	0.0039847	288996	130685	283134	138417	84581.2	49164.4
P08758	ANXA5	Annexin A5	ANXA5_HUMAN	-1.09116	0.469384	5.65595e-06	0.000860962	50557822	23731045	5.47695e+07	2.11822e+07	2.06655e+07	5.80681e+06
P09038	FGF2	Fibroblast growth factor 2	FGF2_HUMAN	-1.72243	0.303039	0.00252741	0.0363076	209040	63347.2	315849	62154.1	297405	31759.9
P09326	CD48	CD48 antigen	CD48_HUMAN	4.60824	24.3904	0.0275886	0.126754	1614.56	39379.7	4874.36	52028.3	5500.38	46760.2
P09382	LGALS1	Galectin-1	LEG1_HUMAN	-1.12949	0.457077	0.00123793	0.0241396	21322950	9746236	2.78341e+07	1.06219e+07	1.73455e+07	4.29825e+06
P09471	GNAO1	Guanine nucleotide-binding protein G(o) subunit alpha	GNAO_HUMAN	1.38033	2.60327	0.0240333	0.118352	80161.9	208683	118761	240481	90223.9	105629
P09488	GSTM1	Glutathione S-transferase Mu 1	GSTM1_HUMAN	-3.081	0.118176	0.0266269	0.124952	166150	19634.9	241121	83983.7	195167	106571
P09669	COX6C	Cytochrome c oxidase subunit 6C	COX6C_HUMAN	1.2071	2.30872	0.0201385	0.106185	1.12661e+06	2601030	1.01801e+06	2.58871e+06	648135	1.42199e+06
P0C0L5	C4B	Complement C4-B	CO4B_HUMAN	-1.07004	0.476307	0.0119407	0.0792852	216209	102982	211714	115620	70925.7	71313.4
P0C1Z6	TFPT	TCF3 fusion partner	TFPT_HUMAN	2.44438	5.44293	0.011285	0.076351	8653.83	47102.2	10752.1	45010	4691.93	28925.2
P0CB38	PABPC4L	Polyadenylate-binding protein 4-like	PAB4L_HUMAN	1.81835	3.52679	0.00634841	0.058454	10369.9	36572.5	16462.6	38614.2	13623.7	15321.4
P0CG13	CHTF8	Chromosome transmission fidelity protein 8 homolog	CTF8_HUMAN	3.90629	14.9938	0.0292148	0.131311	1327.92	19910.5	1327.92	28037.6	2.27e-13	26853.5
P0DJI8	SAA1	Serum amyloid A-1 protein	SAA1_HUMAN	-2.32003	0.200263	0.0205824	0.107487	16089.7	3222.18	160320	18373.9	225973	27895.5
P0DMM9	SULT1A3	Sulfotransferase 1A3;Sulfotransferase 1A4	ST1A3_HUMAN;ST1A4_HUMAN	-3.439	0.0922056	0.0110109	0.0754319	38626.3	3561.56	44209.3	12143.8	37863.4	15993.1
P0DN79	CBSL	Cystathionine beta-synthase-like protein;Cystathionine beta-synthase	CBSL_HUMAN;CBS_HUMAN	4.81443	28.1377	0.0445463	0.163843	2436.62	68560.9	2842.72	88476.1	908.074	94257.6
P0DOX7	0	Immunoglobulin kappa light chain	IGK_HUMAN	-1.16782	0.445094	0.012826	0.0828138	8.90023e+06	3.96144e+06	1.06989e+07	4.97577e+06	6.46221e+06	3.26088e+06
P0DOY2	IGLC2	Immunoglobulin lambda constant 2;Immunoglobulin lambda constant 3	IGLC2_HUMAN;IGLC3_HUMAN	-1.30984	0.403365	0.04486	0.16464	9862357	3.97813e+06	1.1658e+07	5.48603e+06	8.6246e+06	4.63773e+06
P10253	GAA	Lysosomal alpha-glucosidase	LYAG_HUMAN	1.2524	2.38238	0.0227033	0.114291	576210	1.37275e+06	569106	1.49994e+06	225362	881439
P10301	RRAS	Ras-related protein R-Ras	RRAS_HUMAN	-2.18136	0.220468	4.31641e-11	2.92911e-07	1.91266e+06	421679	1.88712e+06	477514	289797	220343
P10415	BCL2	Apoptosis regulator Bcl-2	BCL2_HUMAN	-1.2428	0.422553	0.0010159	0.0214762	236118	99772.3	257945	118248	88380.2	69899.7
P10636	MAPT	Microtubule-associated protein tau	TAU_HUMAN	3.29665	9.82631	0.0323692	0.138585	24134.3	237151	63901.5	375576	78624.6	316760
P10809	HSPD1	60 kDa heat shock protein, mitochondrial	CH60_HUMAN	1.77195	3.41516	0.00273122	0.0374265	318114	1.08641e+06	374920	1.08946e+06	208206	481790
P10909	CLU	Clusterin	CLUS_HUMAN	-2.43531	0.184884	9.19195e-06	0.00115919	7.53659e+06	1.3934e+06	7.49465e+06	1.72742e+06	3.65527e+06	1.05782e+06
P11117	ACP2	Lysosomal acid phosphatase	PPAL_HUMAN	1.52721	2.88228	0.000170634	0.00732863	109912	316799	119258	356819	32171.6	121934
P11137	MAP2	Microtubule-associated protein 2	MTAP2_HUMAN	2.39361	5.25472	0.0293816	0.131552	48287.9	253739	50263.6	408807	35060.2	360320
P11142	HSPA8	Heat shock cognate 71 kDa protein	HSP7C_HUMAN	1.11792	2.17035	0.00082188	0.0196383	3.0013e+06	6.51387e+06	3.00054e+06	6.4618e+06	901440	2.0303e+06
P11310	ACADM	Medium-chain specific acyl-CoA dehydrogenase, mitochondrial	ACADM_HUMAN	1.25983	2.39467	0.00736093	0.0624391	163130	390641	181999	395073	113141	156137
P11388	TOP2A	DNA topoisomerase 2-alpha	TOP2A_HUMAN	5.11536	34.6639	0.0234389	0.116782	1477.36	51211.2	1946.48	83853.7	1048.97	78872.8
P11532	DMD	Dystrophin	DMD_HUMAN	-1.66985	0.314287	7.3065e-05	0.00423777	76835.5	24148.4	73451.2	25841.1	27260.1	16703.3
P11586	MTHFD1	C-1-tetrahydrofolate synthase, cytoplasmic	C1TC_HUMAN	1.09161	2.13112	0.00599645	0.0569915	337406	719054	320066	896080	150855	435604
P11766	ADH5	Alcohol dehydrogenase class-3	ADHX_HUMAN	-1.84224	0.278889	7.29289e-05	0.00423777	1.70937e+06	476724	1.46011e+06	524577	732383	156560
P12004	PCNA	Proliferating cell nuclear antigen	PCNA_HUMAN	2.58216	5.98837	0.00780942	0.0641115	142611	854006	149904	1.04707e+06	70435.6	717737
P12109	COL6A1	Collagen alpha-1(VI) chain	CO6A1_HUMAN	-1.08123	0.472625	0.00191641	0.0311864	23489838	1.11019e+07	3.18275e+07	1.24959e+07	1.82537e+07	7.38653e+06
P12314	FCGR1A	High affinity immunoglobulin gamma Fc receptor I	FCGR1_HUMAN	4.91375	30.143	0.00504111	0.0521478	2469.9	74450.3	2881.55	99401	920.479	72657.6
P12532	CKMT1A	Creatine kinase U-type, mitochondrial	KCRU_HUMAN	5.73835	53.3844	0.00180523	0.0302477	16038.7	856217	25622.1	917632	18427.9	589576
P12955	PEPD	Xaa-Pro dipeptidase	PEPD_HUMAN	1.39056	2.6218	0.0142449	0.0874012	181658	476271	193426	611019	58168.1	366383
P13073	COX4I1	Cytochrome c oxidase subunit 4 isoform 1, mitochondrial	COX41_HUMAN	1.5118	2.85165	0.00054487	0.0158012	281336	802271	330271	860057	153525	294356
P13284	IFI30	Gamma-interferon-inducible lysosomal thiol reductase	GILT_HUMAN	3.09247	8.52954	0.00050325	0.0151109	13717	117000	22597.5	129443	23224.9	60022.4
P13671	C6	Complement component C6	CO6_HUMAN	-1.25487	0.41903	0.00818274	0.0653799	84620.2	35458.4	84216.9	36685.8	54681.6	21776.2
P13686	ACP5	Tartrate-resistant acid phosphatase type 5	PPA5_HUMAN	2.09625	4.27597	0.0454621	0.16631	16361.7	69962.2	32869.3	74235.3	25714.4	43270.3
P13807	GYS1	Glycogen [starch] synthase, muscle	GYS1_HUMAN	-1.23167	0.425824	0.0120636	0.0794792	153798	65490.7	134312	76419.5	50672.6	40083.7
P13995	MTHFD2	Bifunctional methylenetetrahydrofolate dehydrogenase/cyclohydrolase, mitochondrial	MTDC_HUMAN	2.91993	7.56808	0.000473064	0.0143956	16814.4	127253	19616.8	130182	6266.36	63146.2
P14174	MIF	Macrophage migration inhibitory factor	MIF_HUMAN	1.0688	2.09769	0.0044846	0.0494034	5.50278e+06	1.15431e+07	6.35137e+06	1.24412e+07	2.83524e+06	4.20477e+06
P14222	PRF1	Perforin-1	PERF_HUMAN	-2.24821	0.210485	0.00474228	0.051339	33478.8	7046.78	36487.4	11714.4	26470.2	10415.3
P14543	NID1	Nidogen-1	NID1_HUMAN	-1.139	0.454075	7.56872e-05	0.00435265	777502	353044	809159	363660	301345	126980
P14618	PKM	Pyruvate kinase PKM	KPYM_HUMAN	1.54197	2.91192	0.00682594	0.0603922	5.85953e+06	17062493	8.32459e+06	1.78411e+07	4.61256e+06	6.98617e+06
P14859	POU2F1	POU domain, class 2, transcription factor 1	PO2F1_HUMAN	1.20691	2.30842	0.0437951	0.162053	25803.4	59565.2	27630	74307.7	11986.3	50710
P14923	JUP	Junction plakoglobin	PLAK_HUMAN	-1.61835	0.325707	0.0179117	0.0986317	309039	100656	344063	152628	249049	100573
P15088	CPA3	Mast cell carboxypeptidase A	CBPA3_HUMAN	-2.12562	0.229152	0.0165433	0.0944204	1.2805e+07	2.93429e+06	1.3655e+07	5.41539e+06	7.86491e+06	5.90328e+06
P15170	GSPT1	Eukaryotic peptide chain release factor GTP-binding subunit ERF3A	ERF3A_HUMAN	-1.58644	0.332993	0.00844227	0.0657029	496612	165368	597667	216551	490789	123159
P15502	ELN	Elastin	ELN_HUMAN	-2.05017	0.241456	0.00128065	0.0246189	135550	32729.4	338375	40599.7	324598	26369.2
P15954	COX7C	Cytochrome c oxidase subunit 7C, mitochondrial	COX7C_HUMAN	2.3696	5.16799	0.00137322	0.0256283	29863.3	154333	55690.4	165964	40856.1	66583.3
P16070	CD44	CD44 antigen	CD44_HUMAN	-1.02403	0.491742	0.0190022	0.102109	2.91621e+06	1.43402e+06	3.01296e+06	1.63359e+06	1.73002e+06	796891
P16083	NQO2	Ribosyldihydronicotinamide dehydrogenase [quinone]	NQO2_HUMAN	-1.13574	0.455102	0.00994093	0.0713854	163778	74535.8	306198	73102.7	318618	60849.6
P16112	ACAN	Aggrecan core protein	PGCA_HUMAN	-1.17896	0.441671	0.0398669	0.154938	114151	50417	141518	64253.6	118171	47177
P16383	GCFC2	GC-rich sequence DNA-binding factor 2	GCFC2_HUMAN	1.03285	2.04606	0.0493764	0.17393	37794	77328.9	47134	85113.7	33712	38141.6
P16422	EPCAM	Epithelial cell adhesion molecule	EPCAM_HUMAN	4.22552	18.7072	0.00746908	0.0629041	10988.9	205572	31154	222518	34234.5	151043
P16455	MGMT	Methylated-DNA--protein-cysteine methyltransferase	MGMT_HUMAN	-1.03671	0.487439	0.0237703	0.117741	108987	53124.5	109576	61613.6	44647.6	38473
P17028	ZNF24	Zinc finger protein 24	ZNF24_HUMAN	1.96406	3.90157	0.0460943	0.167838	11770.7	45924.1	18734.4	56586.9	11167.5	41496.7
P17050	NAGA	Alpha-N-acetylgalactosaminidase	NAGAB_HUMAN	1.19009	2.28167	0.000778322	0.0187961	105756	241300	131073	261220	55283.7	71561
P17174	GOT1	Aspartate aminotransferase, cytoplasmic	AATC_HUMAN	1.14297	2.20835	0.00615721	0.0576082	191062	421931	197338	451295	76255.5	191596
P17252	PRKCA	Protein kinase C alpha type	KPCA_HUMAN	-2.0112	0.248067	0.00143339	0.0262426	89154	22116.2	68339	21715.7	39969.8	19186.8
P17661	DES	Desmin	DESM_HUMAN	-2.48515	0.178606	7.32748e-07	0.000192782	21480152	3.83648e+06	2.0914e+07	4.40109e+06	7.97012e+06	3.31247e+06
P17706	PTPN2	Tyrosine-protein phosphatase non-receptor type 2	PTN2_HUMAN	1.68262	3.21011	0.00274215	0.0374265	18520.1	59451.5	28571.8	63837	15722.5	22777.1
P17812	CTPS1	CTP synthase 1	PYRG1_HUMAN	1.0859	2.1227	0.0257399	0.122595	78905.8	167493	82488.4	162053	40201.7	74478.1
P17844	DDX5	Probable ATP-dependent RNA helicase DDX5	DDX5_HUMAN	2.12975	4.37642	0.00274659	0.0374265	313679	1.37279e+06	347050	1.3484e+06	85657.4	694602
P17858	PFKL	ATP-dependent 6-phosphofructokinase, liver type	PFKAL_HUMAN	-1.01503	0.494819	0.00235169	0.0349968	364226	180226	323117	175709	141838	58383.3
P17931	LGALS3	Galectin-3	LEG3_HUMAN	-1.39323	0.380712	0.00212823	0.0327487	4.24259e+06	1.6152e+06	4.87797e+06	2.09506e+06	2.23266e+06	1.36291e+06
P18206	VCL	Vinculin	VINC_HUMAN	-1.13651	0.454859	0.000714341	0.0180617	3188998	1450545	2.92017e+06	1.44767e+06	1.17157e+06	560698
P18428	LBP	Lipopolysaccharide-binding protein	LBP_HUMAN	-2.09129	0.23467	0.000689538	0.0178651	504666	118430	563979	156363	382415	99845.6
P18433	PTPRA	Receptor-type tyrosine-protein phosphatase alpha	PTPRA_HUMAN	-1.2878	0.409576	0.000584802	0.0162642	124225	50879.4	113263	50620.6	54036.2	19159.9
P18754	RCC1	Regulator of chromosome condensation	RCC1_HUMAN	2.1299	4.37687	0.0462365	0.168146	164162	718518	280696	777022	181459	540980
P18858	LIG1	DNA ligase 1	DNLI1_HUMAN	4.76126	27.1194	0.00495339	0.0517134	4643.4	125926	6351.93	133252	2432.22	95290
P19634	SLC9A1	Sodium/hydrogen exchanger 1	SL9A1_HUMAN	-2.28202	0.20561	0.00217648	0.0334154	39545.6	8130.96	52047.3	12936.2	43180.7	8792.68
P19793	RXRA	Retinoic acid receptor RXR-alpha	RXRA_HUMAN	-2.08889	0.235061	0.00497533	0.0518626	14174	3331.74	22825.8	5439.51	21483.9	4103.27
P19971	TYMP	Thymidine phosphorylase	TYPH_HUMAN	2.48346	5.59239	0.00285952	0.0384991	141088	789022	206717	877182	133400	462236
P20231	TPSB2	Tryptase beta-2;Tryptase alpha/beta-1	TRYB2_HUMAN;TRYB1_HUMAN	-2.51227	0.17528	0.00892768	0.0673289	29494221	5.16975e+06	5.1639e+07	6.33395e+06	6.35446e+07	5.10173e+06
P20585	MSH3	DNA mismatch repair protein Msh3	MSH3_HUMAN	2.47277	5.5511	0.0397789	0.154938	1450.4	8051.3	1692.13	11141.7	540.531	10134.9
P20700	LMNB1	Lamin-B1	LMNB1_HUMAN	1.51887	2.86567	0.0199909	0.105521	98172.9	281331	89803.1	334753	30020.2	228345
P20702	ITGAX	Integrin alpha-X	ITAX_HUMAN	2.3616	5.13939	0.00645689	0.0589723	14897.1	76561.9	19019.3	92167.3	12863.5	56523.7
P20774	OGN	Mimecan	MIME_HUMAN	-2.67922	0.156125	0.000358384	0.0121793	40828232	6.37432e+06	58435233	9.2433e+06	4.52693e+07	8.16306e+06
P21246	PTN	Pleiotrophin	PTN_HUMAN	-1.52028	0.348618	0.0168656	0.0954774	135038	47076.6	283933	56735.1	348583	44216.9
P21266	GSTM3	Glutathione S-transferase Mu 3	GSTM3_HUMAN	-1.24251	0.422636	0.0113656	0.0766854	501672	212025	684770	266591	549539	159325
P21291	CSRP1	Cysteine and glycine-rich protein 1	CSRP1_HUMAN	-1.20102	0.434969	0.0206207	0.107557	2.14059e+06	931091	3.6465e+06	1.2228e+06	3.57453e+06	966348
P21333	FLNA	Filamin-A	FLNA_HUMAN	-1.86306	0.274893	0.000185789	0.00773476	1.10045e+07	3.02506e+06	1.049e+07	3.75562e+06	4.74974e+06	2212663
P21397	MAOA	Amine oxidase [flavin-containing] A	AOFA_HUMAN	-1.91187	0.265748	1.69348e-07	8.83998e-05	190511	50627.9	189145	55757.5	50459.9	29847.4
P21796	VDAC1	Voltage-dependent anion-selective channel protein 1	VDAC1_HUMAN	1.14003	2.20386	0.00393771	0.0455248	396211	873195	476233	967931	154673	346754
P21964	COMT	Catechol O-methyltransferase	COMT_HUMAN	-1.28765	0.409619	2.09154e-05	0.00198611	605076	247850	648376	265461	234184	97687
P21980	TGM2	Protein-glutamine gamma-glutamyltransferase 2	TGM2_HUMAN	-2.01255	0.247834	0.000424167	0.0135261	7.95584e+06	1.97173e+06	8.13901e+06	2.28655e+06	5.10119e+06	1.51469e+06
P22352	GPX3	Glutathione peroxidase 3	GPX3_HUMAN	-1.98995	0.251748	9.94237e-05	0.00496095	2.67683e+06	673887	2.82648e+06	716955	1.73632e+06	291769
P22413	ENPP1	Ectonucleotide pyrophosphatase/phosphodiesterase family member 1	ENPP1_HUMAN	-2.08278	0.23606	8.27114e-05	0.00453477	95529.4	22550.6	91257.4	22238.1	53456	13340.9
P22415	USF1	Upstream stimulatory factor 1	USF1_HUMAN	1.60979	3.05206	0.0143868	0.0876432	5945.96	18147.5	5945.96	19789.4	0	12217.1
P22792	CPN2	Carboxypeptidase N subunit 2	CPN2_HUMAN	-1.41037	0.376215	0.00851681	0.0659761	61811	23254.3	60623.2	29259.1	21491.8	22231.8
P23141	CES1	Liver carboxylesterase 1	EST1_HUMAN	-2.02629	0.245486	1.04105e-05	0.00123764	410761	100836	415754	105095	190352	66279.7
P23327	HRC	Sarcoplasmic reticulum histidine-rich calcium-binding protein	SRCH_HUMAN	-2.69617	0.154302	9.64526e-07	0.000225699	161490	24918.3	177994	34283.9	69364.9	30346.9
P23368	ME2	NAD-dependent malic enzyme, mitochondrial	MAOM_HUMAN	1.43636	2.70637	9.6965e-05	0.00494123	82378.3	222946	86587.2	226666	17149.3	68466.1
P23497	SP100	Nuclear autoantigen Sp-100	SP100_HUMAN	-1.61362	0.326776	0.000141667	0.00649374	141642	46285.2	160002	53445.6	76263.7	31956.9
P23588	EIF4B	Eukaryotic translation initiation factor 4B	IF4B_HUMAN	1.00544	2.00755	0.0497012	0.174444	221181	444032	200736	471761	99414.6	300617
P23634	ATP2B4	Plasma membrane calcium-transporting ATPase 4	AT2B4_HUMAN	-1.07641	0.474208	0.00492657	0.0517134	372582	176682	515165	207795	349528	111718
P23919	DTYMK	Thymidylate kinase	KTHY_HUMAN	1.09004	2.1288	0.0109324	0.0751642	203059	432272	190679	511959	42310.4	269978
P23921	RRM1	Ribonucleoside-diphosphate reductase large subunit	RIR1_HUMAN	2.91499	7.54223	0.00164696	0.0288048	10542.3	79512.5	16456.7	84483	12534.7	43898.8
P24310	COX7A1	Cytochrome c oxidase subunit 7A1, mitochondrial	CX7A1_HUMAN	-1.90151	0.267663	1.2598e-05	0.00140148	433543	116043	401491	128478	146365	77126.7
P24468	NR2F2	COUP transcription factor 2	COT2_HUMAN	-1.74831	0.297651	8.28129e-05	0.00453477	149980	44641.8	146823	54504.2	54541.1	32116.1
P24557	TBXAS1	Thromboxane-A synthase	THAS_HUMAN	1.18069	2.26686	0.0423391	0.159768	32675.8	74071.3	43069.9	70705.4	25248.8	26300.1
P25189	MPZ	Myelin protein P0	MYP0_HUMAN	-2.64663	0.159692	0.00467481	0.0509202	71065	11348.5	60280.5	17376.4	46274.9	17554.2
P25205	MCM3	DNA replication licensing factor MCM3	MCM3_HUMAN	2.49444	5.63509	0.00129954	0.0248267	52741.8	297205	49713.9	345996	12073.1	188485
P25311	AZGP1	Zinc-alpha-2-glycoprotein	ZA2G_HUMAN	-1.44384	0.367587	0.00521223	0.0531084	532442	195719	647835	240682	470547	144934
P25686	DNAJB2	DnaJ homolog subfamily B member 2	DNJB2_HUMAN	-1.35547	0.390806	1.06606e-06	0.000241144	197186	77061.6	198404	78091.9	62332.5	22319.5
P25774	CTSS	Cathepsin S	CATS_HUMAN	1.80474	3.49367	0.00499804	0.0519398	51062.5	178395	42133.7	205322	16643	122326
P25940	COL5A3	Collagen alpha-3(V) chain	CO5A3_HUMAN	2.58068	5.9822	0.009449	0.0692393	4423.24	26460.7	4423.24	27864	0	19332.1
P25942	CD40	Tumor necrosis factor receptor superfamily member 5	TNR5_HUMAN	3.10382	8.59693	0.0378193	0.150347	9226.84	79322.5	24634.5	94403.3	27625.8	72301.6
P26358	DNMT1	DNA (cytosine-5)-methyltransferase 1	DNMT1_HUMAN	2.03104	4.08699	0.00472351	0.051339	22233.5	90867.9	23241.4	96063.1	16582.7	53485.5
P26639	TARS1	Threonine--tRNA ligase 1, cytoplasmic	SYTC_HUMAN	1.1113	2.1604	0.0334489	0.140741	106302	229655	115511	253689	30199.1	141774
P27105	STOM	Erythrocyte band 7 integral membrane protein	STOM_HUMAN	-1.13622	0.454951	0.00682545	0.0603922	1.58535e+06	721256	1.79416e+06	808188	1.04637e+06	484814
P27169	PON1	Serum paraoxonase/arylesterase 1	PON1_HUMAN	-1.41421	0.375215	0.0013409	0.0252059	403563	151423	370032	172817	178804	72227.5
P27338	MAOB	Amine oxidase [flavin-containing] B	AOFB_HUMAN	-2.60728	0.164108	3.35706e-06	0.000632805	717063	117676	720043	169455	303344	115152
P27448	MARK3	MAP/microtubule affinity-regulating kinase 3	MARK3_HUMAN	2.2849	4.8733	0.00200764	0.0321348	3911.26	19060.8	8207.09	18512.6	6827.73	5661.37
P27449	ATP6V0C	V-type proton ATPase 16 kDa proteolipid subunit	VATL_HUMAN	2.51359	5.71038	0.0294673	0.131729	17524.9	100074	36926.7	108538	28146.5	70267.5
P27635	RPL10	60S ribosomal protein L10	RL10_HUMAN	-1.4804	0.358389	0.00259792	0.0368048	749719	268691	922064	266468	768755	89544.5
P27658	COL8A1	Collagen alpha-1(VIII) chain	CO8A1_HUMAN	-1.64608	0.319507	0.0360457	0.146559	161312	51540.1	158276	72254.1	118970	58688.7
P27707	DCK	Deoxycytidine kinase	DCK_HUMAN	3.73624	13.3267	0.00323088	0.0405641	8385.85	111755	11889.9	140172	5105.2	91006.9
P27987	ITPKB	Inositol-trisphosphate 3-kinase B	IP3KB_HUMAN	-1.24621	0.421555	0.0219589	0.111956	29860.6	12587.9	27464	12282	20448.5	8317.25
P28065	PSMB9	Proteasome subunit beta type-9	PSB9_HUMAN	1.09269	2.13272	0.04901	0.173581	538996	1.14953e+06	567644	1.17651e+06	288976	664639
P28161	GSTM2	Glutathione S-transferase Mu 2	GSTM2_HUMAN	-2.17129	0.222012	0.000551325	0.0158529	520200	115491	802772	122563	673308	71011.7
P28289	TMOD1	Tropomodulin-1	TMOD1_HUMAN	-1.10142	0.466057	3.63385e-05	0.00273993	150454	70120	181706	80956.1	59560.3	30321.9
P28340	POLD1	DNA polymerase delta catalytic subunit	DPOD1_HUMAN	2.21838	4.6537	0.000982222	0.0212341	16520.1	76879.8	19772.9	77338.3	10363.5	35024.1
P28370	SMARCA1	Probable global transcription activator SNF2L1	SMCA1_HUMAN	1.89364	3.71571	0.00554562	0.0546985	24368.8	90547.3	26222.6	99254.6	16881.4	54849
P28906	CD34	Hematopoietic progenitor cell antigen CD34	CD34_HUMAN	-2.37014	0.193427	1.45897e-05	0.00152316	271520	52519.4	284647	58559.3	146310	45192.9
P29622	SERPINA4	Kallistatin	KAIN_HUMAN	-2.12688	0.228952	2.56592e-05	0.002223	599160	137179	544315	156513	271364	70130.9
P30039	PBLD	Phenazine biosynthesis-like domain-containing protein	PBLD_HUMAN	2.05626	4.15906	0.024743	0.120276	29247.2	121641	29131.5	124323	20064.2	91894.7
P30041	PRDX6	Peroxiredoxin-6	PRDX6_HUMAN	-1.01997	0.493125	0.00286603	0.0384991	1.44537e+07	7127486	1.62052e+07	8.53886e+06	6.08692e+06	4.04686e+06
P30043	BLVRB	Flavin reductase (NADPH)	BLVRB_HUMAN	-1.192	0.437694	0.000346635	0.0119945	2815668	1.2324e+06	3.8603e+06	1.49053e+06	1.84342e+06	771999
P30086	PEBP1	Phosphatidylethanolamine-binding protein 1	PEBP1_HUMAN	-1.04989	0.483004	0.0058026	0.0562048	1.00002e+07	4.83016e+06	1.30528e+07	5.45532e+06	9.43143e+06	2.08883e+06
P30405	PPIF	Peptidyl-prolyl cis-trans isomerase F, mitochondrial	PPIF_HUMAN	2.82514	7.08683	0.000663059	0.0175557	59498	421652	134529	415506	121606	150812
P30711	GSTT1	Glutathione S-transferase theta-1	GSTT1_HUMAN	-1.71961	0.30363	0.000669081	0.0175938	524838	159356	533167	161322	299998	136230
P30793	GCH1	GTP cyclohydrolase 1	GCH1_HUMAN	2.8951	7.43897	0.0426852	0.160162	9423.9	70104.1	10994.6	132415	3512.08	132343
P31146	CORO1A	Coronin-1A	COR1A_HUMAN	1.21435	2.32036	0.0176399	0.0975864	341910	793354	378452	876894	78959	453353
P31323	PRKAR2B	cAMP-dependent protein kinase type II-beta regulatory subunit	KAP3_HUMAN	-1.53183	0.345839	0.00355804	0.043348	340263	117676	541306	130038	504252	50972
P31350	RRM2	Ribonucleoside-diphosphate reductase subunit M2	RIR2_HUMAN	2.08143	4.23226	0.00779434	0.0641115	68921.9	291695	82007.4	346593	59838.1	209114
P31937	HIBADH	3-hydroxyisobutyrate dehydrogenase, mitochondrial	3HIDH_HUMAN	-1.01631	0.49438	0.000144303	0.00649374	337096	166653	351776	166868	121884	63172.3
P32189	GK	Glycerol kinase	GLPK_HUMAN	2.19198	4.56933	0.00444544	0.0490516	14348.9	65565.1	25512.6	70105	20653.8	30771.5
P33151	CDH5	Cadherin-5	CADH5_HUMAN	-1.92953	0.262515	0.0267764	0.125227	33497.5	8793.58	42811	17181.9	37211.5	13406
P33240	CSTF2	Cleavage stimulation factor subunit 2	CSTF2_HUMAN	1.33333	2.51984	0.00804453	0.0649883	127006	320034	135499	328807	56645.2	152105
P33991	MCM4	DNA replication licensing factor MCM4	MCM4_HUMAN	3.77264	13.6671	0.00168901	0.0289299	11979	163719	47235.1	198563	60434.6	92928.3
P33992	MCM5	DNA replication licensing factor MCM5	MCM5_HUMAN	2.77323	6.83636	0.000718635	0.0180617	45689	312346	45087.4	369566	24528	193208
P33993	MCM7	DNA replication licensing factor MCM7	MCM7_HUMAN	4.16177	17.8985	0.000806976	0.0194189	22826.2	408554	30798.3	426765	19752.2	239038
P34810	CD68	Macrosialin	CD68_HUMAN	2.04556	4.12833	0.00940352	0.0692107	45398.2	187419	73882.4	197451	45818.2	98338.8
P34897	SHMT2	Serine hydroxymethyltransferase, mitochondrial	GLYM_HUMAN	3.03611	8.20276	0.000108744	0.00530888	93367.5	765871	100504	902338	49994.1	398911
P35251	RFC1	Replication factor C subunit 1	RFC1_HUMAN	2.21716	4.64978	0.0294376	0.131683	4541.11	21115.2	4551.79	30548.9	3479.53	26100
P35527	KRT9	Keratin, type I cytoskeletal 9	K1C9_HUMAN	-1.63284	0.322454	0.005691	0.0554873	19748397	6.36794e+06	2.16765e+07	8.90386e+06	1.23234e+07	6.7075e+06
P35625	TIMP3	Metalloproteinase inhibitor 3	TIMP3_HUMAN	-2.68862	0.155112	0.000523014	0.0154312	398895	61873.3	579073	78677.8	492242	53334.5
P35659	DEK	Protein DEK	DEK_HUMAN	1.67876	3.20153	0.0477824	0.170748	69995.6	224093	101179	262401	63933.3	176554
P35749	MYH11	Myosin-11	MYH11_HUMAN	-1.22477	0.427865	0.00142111	0.0262426	4860672	2.07971e+06	7.26488e+06	2.58655e+06	4.4248e+06	1.58887e+06
P35858	IGFALS	Insulin-like growth factor-binding protein complex acid labile subunit	ALS_HUMAN	-1.14994	0.450643	0.00134502	0.0252135	248900	112165	272544	131752	107144	65337.4
P36639	NUDT1	7,8-dihydro-8-oxoguanine triphosphatase	8ODP_HUMAN	1.04348	2.06119	0.0339951	0.141429	69292.4	142825	89186.7	158380	64306.2	61423.2
P37840	SNCA	Alpha-synuclein	SYUA_HUMAN	-1.20482	0.433822	0.000617166	0.0168875	120232	52159.4	158041	61979	89000.3	23382.7
P38435	GGCX	Vitamin K-dependent gamma-carboxylase	VKGC_HUMAN	2.26016	4.79043	0.00918271	0.0683168	11523.9	55204.7	11523.9	53761.1	0	34681.3
P38571	LIPA	Lysosomal acid lipase/cholesteryl ester hydrolase	LICH_HUMAN	1.32556	2.5063	0.011257	0.076351	38573.1	96675.9	48379.9	118844	34985.6	56213.2
P38606	ATP6V1A	V-type proton ATPase catalytic subunit A	VATA_HUMAN	1.0371	2.0521	0.00240391	0.0353115	238534	489497	264809	526531	54470.3	176260
P38935	IGHMBP2	DNA-binding protein SMUBP-2	SMBP2_HUMAN	2.37478	5.18655	0.0175879	0.0975095	2499.4	12963.3	2499.4	10328	0	7152.61
P39210	MPV17	Protein Mpv17	MPV17_HUMAN	-1.29685	0.407013	0.0102095	0.0726594	55856	22734.1	54891.3	27718.1	20571.8	19323.2
P39748	FEN1	Flap endonuclease 1	FEN1_HUMAN	3.79496	13.8802	0.00272979	0.0374265	31629.8	439028	45524.1	477484	42656.5	299154
P40227	CCT6A	T-complex protein 1 subunit zeta	TCPZ_HUMAN	1.19034	2.28206	0.00356713	0.0433809	332213	758131	303126	806670	128221	354342
P40261	NNMT	Nicotinamide N-methyltransferase	NNMT_HUMAN	1.96076	3.89268	0.011553	0.0772165	87957	342388	79355.6	438730	30025.4	305418
P40855	PEX19	Peroxisomal biogenesis factor 19	PEX19_HUMAN	1.078	2.11111	0.0246745	0.120255	10612.1	22403.3	11189.6	25753	10050.9	12919.3
P40937	RFC5	Replication factor C subunit 5	RFC5_HUMAN	1.77161	3.41434	0.00597185	0.0569498	50675.4	173023	54673.6	184552	36648.5	97843
P40938	RFC3	Replication factor C subunit 3	RFC3_HUMAN	4.75139	26.9346	0.00249875	0.0361123	1982.12	53387.5	12028	66241.7	14209	36349.2
P41214	EIF2D	Eukaryotic translation initiation factor 2D	EIF2D_HUMAN	-1.03855	0.486816	0.00878867	0.0669359	64973.5	31630.2	52930.2	29597.7	27811.1	10215.1
P41227	NAA10	N-alpha-acetyltransferase 10	NAA10_HUMAN	2.1478	4.43153	0.0140618	0.0869442	11521.6	51058.4	13571.9	52771.5	4584.57	34359.9
P42025	ACTR1B	Beta-centractin	ACTY_HUMAN	-1.11618	0.461314	1.03727e-05	0.00123764	492226	227071	477879	217819	161645	53164.5
P42224	STAT1	Signal transducer and activator of transcription 1-alpha/beta	STAT1_HUMAN	1.23121	2.34765	0.0231139	0.115736	149875	351853	169684	390475	55689.9	209604
P42226	STAT6	Signal transducer and activator of transcription 6	STAT6_HUMAN	-1.57898	0.334719	0.000877345	0.0202313	122222	40910.1	132861	59350.7	43789.6	37014.6
P42229	STAT5A	Signal transducer and activator of transcription 5A	STA5A_HUMAN	-1.35491	0.390958	2.10728e-05	0.00198611	153114	59861	144855	65622.8	49207.7	19635
P42356	PI4KA	Phosphatidylinositol 4-kinase alpha	PI4KA_HUMAN	-1.37239	0.38625	0.00644696	0.0589723	41511.6	16033.9	42508.2	19392.3	28685.3	7081.31
P42575	CASP2	Caspase-2	CASP2_HUMAN	2.43331	5.40132	0.0186723	0.100977	3368.28	18193.2	3368.28	17803.4	4.55e-13	13329.9
P42695	NCAPD3	Condensin-2 complex subunit D3	CNDD3_HUMAN	2.30095	4.92781	0.0345791	0.142907	2746.92	13536.3	2746.92	17359.1	0	15211.5
P42771	CDKN2A	Cyclin-dependent kinase inhibitor 2A	CDN2A_HUMAN	5.49813	45.1961	0.000982386	0.0212341	4311.49	194862	7345.87	220804	8252.47	131670
P43246	MSH2	DNA mismatch repair protein Msh2	MSH2_HUMAN	1.50047	2.82935	0.0187365	0.10115	30530.4	86381.1	40520.3	91062	24193	44562.7
P43378	PTPN9	Tyrosine-protein phosphatase non-receptor type 9	PTN9_HUMAN	1.59539	3.02177	0.022548	0.11386	14450.3	43665.6	20118	47515.5	16854.1	24316
P43405	SYK	Tyrosine-protein kinase SYK	KSYK_HUMAN	2.40669	5.30256	0.000335255	0.011727	8052.49	42698.8	8052.49	48686.4	9.09e-13	22472.2
P43490	NAMPT	Nicotinamide phosphoribosyltransferase	NAMPT_HUMAN	1.12393	2.1794	0.00242647	0.0354631	141654	308721	148904	341695	72935	125144
P43897	TSFM	Elongation factor Ts, mitochondrial	EFTS_HUMAN	3.80981	14.0239	0.000310518	0.0112594	7028.9	98572.5	17241.2	97477.8	22835.4	42028.8
P45973	CBX5	Chromobox protein homolog 5	CBX5_HUMAN	1.10246	2.14721	0.0430897	0.160575	58872.5	126411	58638.4	154625	31324.3	103286
P46060	RANGAP1	Ran GTPase-activating protein 1	RAGP1_HUMAN	1.98057	3.9465	0.000284001	0.0107069	52201	206011	69662	213086	48492.1	72876
P46100	ATRX	Transcriptional regulator ATRX	ATRX_HUMAN	2.81721	7.048	0.0108931	0.0751642	2339.22	16486.8	2339.22	19574.8	0	14534.2
P46108	CRK	Adapter molecule crk	CRK_HUMAN	-1.2573	0.418325	0.000140933	0.00649374	586984	245550	573806	260767	228431	90159.7
P46439	GSTM5	Glutathione S-transferase Mu 5	GSTM5_HUMAN	-5.25872	0.0261196	0.000145872	0.00649374	102031	2665.01	105055	13949.6	72982.4	19991.4
P46527	CDKN1B	Cyclin-dependent kinase inhibitor 1B	CDN1B_HUMAN	-1.25442	0.419162	0.0019145	0.0311864	83481.6	34992.3	101202	37094.8	69521.7	14488.5
P46783	RPS10	40S ribosomal protein S10	RS10_HUMAN	-1.09067	0.469545	0.0122154	0.0802456	1.49535e+07	7.02134e+06	1.53139e+07	8.60098e+06	8.41521e+06	3.10493e+06
P46934	NEDD4	E3 ubiquitin-protein ligase NEDD4	NEDD4_HUMAN	-1.28842	0.409399	0.0241349	0.118541	53989.8	22103.4	65678.8	26842.6	55185.8	19979.7
P46952	HAAO	3-hydroxyanthranilate 3,4-dioxygenase	3HAO_HUMAN	-1.25822	0.418058	0.0033066	0.0411718	678109	283489	652654	280120	407991	121859
P48059	LIMS1	LIM and senescent cell antigen-like-containing domain protein 1	LIMS1_HUMAN	-1.54693	0.342236	0.000514348	0.0152418	134872	46158	119054	58061.9	36384	28226.6
P48061	CXCL12	Stromal cell-derived factor 1	SDF1_HUMAN	-1.99229	0.25134	0.0458005	0.167065	61796.6	15531.9	158487	30800.8	237846	33923.9
P48380	RFX3	Transcription factor RFX3	RFX3_HUMAN	2.90407	7.48534	0.0143891	0.0876432	3035.31	22720.3	3541.2	23647.8	1131.19	17732.9
P48509	CD151	CD151 antigen	CD151_HUMAN	-1.87349	0.272912	0.0407539	0.156778	138453	37785.5	168383	65001.4	102249	94626.3
P48681	NES	Nestin	NEST_HUMAN	-1.24081	0.423136	0.00182332	0.0304006	281511	119117	337136	141643	193428	65335.2
P48730	CSNK1D	Casein kinase I isoform delta	KC1D_HUMAN	1.65834	3.15652	0.000879494	0.0202313	16870.8	53253.2	26264.9	57759.8	20470.1	15144
P49321	NASP	Nuclear autoantigenic sperm protein	NASP_HUMAN	1.50447	2.8372	0.0239753	0.1183	291412	826795	262503	1.06315e+06	94000.3	772435
P49327	FASN	Fatty acid synthase	FAS_HUMAN	1.32007	2.49678	0.0208289	0.108114	123143	307462	150966	315102	77287.7	148029
P49366	DHPS	Deoxyhypusine synthase	DHYS_HUMAN	1.9522	3.86963	0.0350752	0.143962	16943.6	65565.6	19794.6	86996.4	12049.3	69824.1
P49643	PRIM2	DNA primase large subunit	PRI2_HUMAN	2.20289	4.604	0.00482206	0.0516851	4162.85	19165.7	4162.85	19495.6	0	11472.6
P49736	MCM2	DNA replication licensing factor MCM2	MCM2_HUMAN	2.40103	5.28179	0.000532436	0.0156412	44709	236143	46676.2	241057	22517.3	111774
P49750	YLPM1	YLP motif-containing protein 1	YLPM1_HUMAN	1.71654	3.28647	0.0225673	0.11386	38672.7	127096	55175.8	114387	39347.2	51854.7
P49915	GMPS	GMP synthase [glutamine-hydrolyzing]	GUAA_HUMAN	1.12639	2.18311	0.00238713	0.0352154	142328	310717	140546	306079	33560.7	111472
P50148	GNAQ	Guanine nucleotide-binding protein G(q) subunit alpha	GNAQ_HUMAN	-1.34045	0.394898	1.79307e-06	0.000380243	418756	165366	393890	187403	78075.5	60280.5
P50542	PEX5	Peroxisomal targeting signal 1 receptor	PEX5_HUMAN	-1.16508	0.445939	0.0080274	0.0649883	136295	60779.4	123392	63653.2	56811.2	35133.4
P51116	FXR2	Fragile X mental retardation syndrome-related protein 2	FXR2_HUMAN	1.06482	2.09191	0.0141682	0.0871597	49917.2	104422	58532.3	103385	26467.7	36404
P51178	PLCD1	1-phosphatidylinositol 4,5-bisphosphate phosphodiesterase delta-1	PLCD1_HUMAN	-1.97381	0.254579	0.00271912	0.0374265	162340	41328.5	180131	61774.4	78509	68579.7
P51398	DAP3	28S ribosomal protein S29, mitochondrial	RT29_HUMAN	1.43991	2.71305	0.00427875	0.0476838	18206.4	49394.8	23492	51673.9	14303.4	19035.8
P51580	TPMT	Thiopurine S-methyltransferase	TPMT_HUMAN	1.92178	3.78889	0.0203756	0.106802	23768.3	90055.5	39669.1	98296.8	39455.7	50062.8
P51608	MECP2	Methyl-CpG-binding protein 2	MECP2_HUMAN	-1.70172	0.307418	0.00115718	0.0232518	319312	98162.5	515662	106673	437786	46608.4
P51617	IRAK1	Interleukin-1 receptor-associated kinase 1	IRAK1_HUMAN	1.51428	2.85657	0.00947889	0.0692393	4047.82	11562.9	4047.82	11156.2	0	5865.34
P51636	CAV2	Caveolin-2	CAV2_HUMAN	-2.24377	0.211134	4.92431e-09	9.80629e-06	330655	69812.6	323866	67549.8	94361.8	35473.6
P51659	HSD17B4	Peroxisomal multifunctional enzyme type 2	DHB4_HUMAN	1.00482	2.00669	0.0075434	0.063119	123393	247612	146981	302477	61932.8	118690
P51692	STAT5B	Signal transducer and activator of transcription 5B	STA5B_HUMAN	-1.19635	0.436377	1.39234e-05	0.00149975	82021.7	35792.4	90394.3	37296	33596.3	11243.7
P51784	USP11	Ubiquitin carboxyl-terminal hydrolase 11	UBP11_HUMAN	1.41483	2.66628	0.0341729	0.141747	23450.9	62526.5	22639.7	76135.1	16217.4	54755.7
P51884	LUM	Lumican	LUM_HUMAN	-2.36468	0.19416	0.00452125	0.0497264	47163018	9157188	7.52537e+07	9.78715e+06	8.34542e+07	6.04106e+06
P51888	PRELP	Prolargin	PRELP_HUMAN	-1.65103	0.318414	0.0021244	0.0327487	1.76385e+07	5.61635e+06	3.20602e+07	5.9323e+06	2.9869e+07	3.56135e+06
P52292	KPNA2	Importin subunit alpha-1	IMA1_HUMAN	3.79292	13.8607	0.0180466	0.0992415	12831.2	177849	24474.2	218869	17485.2	178135
P52434	POLR2H	DNA-directed RNA polymerases I, II, and III subunit RPABC3	RPAB3_HUMAN	1.00475	2.00659	0.0394182	0.154438	87671.7	175921	111521	182925	64384.6	66821.9
P52564	MAP2K6	Dual specificity mitogen-activated protein kinase kinase 6	MP2K6_HUMAN	-1.29331	0.408015	0.00301586	0.0394283	32535.9	13275.1	27949.1	13576.7	12029.9	7350.37
P52756	RBM5	RNA-binding protein 5	RBM5_HUMAN	4.87884	29.4223	0.0115609	0.0772165	2238.1	65850.2	19502.8	67707.5	25939.7	38207.4
P52815	MRPL12	39S ribosomal protein L12, mitochondrial	RM12_HUMAN	2.0893	4.2554	0.000565889	0.0160774	65563.9	279001	79900.8	272796	48078.1	108878
P52888	THOP1	Thimet oligopeptidase	THOP1_HUMAN	2.70125	6.50366	0.00320928	0.0405641	11377.8	73997.5	17746.2	72605.4	17490.3	37572.3
P53365	ARFIP2	Arfaptin-2	ARFP2_HUMAN	3.10742	8.61838	0.0408988	0.156979	1383.69	11925.2	4655.78	13639.6	5032.94	9254.1
P53611	RABGGTB	Geranylgeranyl transferase type-2 subunit beta	PGTB2_HUMAN	1.93922	3.83499	0.00157924	0.0281279	26110.6	100134	34497.8	97656.2	18754.4	39656.1
P53634	CTSC	Dipeptidyl peptidase 1	CATC_HUMAN	1.4996	2.82764	0.00514406	0.0528102	208761	590302	242256	721965	101644	357342
P53671	LIMK2	LIM domain kinase 2	LIMK2_HUMAN	1.55689	2.94219	0.0241454	0.118541	5693.42	16751.1	5693.42	18598.5	0	12497.9
P53801	PTTG1IP	Pituitary tumor-transforming gene 1 protein-interacting protein	PTTG_HUMAN	2.24983	4.75625	0.0229738	0.11532	62240.6	296032	112906	305754	75026.3	179863
P53814	SMTN	Smoothelin	SMTN_HUMAN	-2.14632	0.225887	5.26585e-05	0.00346932	372652	84177.3	446979	98482.8	249763	76960.5
P54105	CLNS1A	Methylosome subunit pICln	ICLN_HUMAN	2.19813	4.58883	0.00318335	0.0405641	81767.6	375218	78912.6	460947	47520.8	269262
P54198	HIRA	Protein HIRA	HIRA_HUMAN	3.91001	15.0325	0.0143539	0.0876432	864.563	12996.5	2381.13	12370.8	3391.15	8592.4
P54252	ATXN3	Ataxin-3	ATX3_HUMAN	2.21379	4.63892	0.0334464	0.140741	10600.8	49176.2	24088.1	50562.3	22155.8	24193.9
P54760	EPHB4	Ephrin type-B receptor 4	EPHB4_HUMAN	-3.41608	0.0936824	0.014002	0.0868953	20635.2	1933.15	31146.5	7027.54	32227.3	10137.1
P54821	PRRX1	Paired mesoderm homeobox protein 1	PRRX1_HUMAN	-1.59076	0.331997	0.000766945	0.0185914	134922	44793.7	157883	56578.7	88814.3	32849.4
P54852	EMP3	Epithelial membrane protein 3	EMP3_HUMAN	-2.58238	0.166965	4.18698e-05	0.00297567	461494	77053.5	511206	80384.3	337588	36558.1
P55058	PLTP	Phospholipid transfer protein	PLTP_HUMAN	-1.41139	0.37595	0.00792759	0.0645818	202465	76116.8	268225	95445.8	226299	46719.9
P55083	MFAP4	Microfibril-associated glycoprotein 4	MFAP4_HUMAN	-1.70277	0.307196	0.00431426	0.0479944	5.78269e+06	1.77642e+06	8.03074e+06	2.31434e+06	6.52383e+06	1.88871e+06
P55196	AFDN	Afadin	AFAD_HUMAN	1.14409	2.21007	0.0398294	0.154938	45301.5	100119	56909.3	114024	48104.4	54651.2
P55210	CASP7	Caspase-7	CASP7_HUMAN	1.76911	3.40842	0.0144062	0.0876432	13680.4	46628.6	19099.7	50597.7	7679.09	27448.2
P55268	LAMB2	Laminin subunit beta-2	LAMB2_HUMAN	-2.00451	0.249221	3.73249e-05	0.00278337	1.66757e+06	415593	1.71866e+06	502793	564022	448781
P55287	CDH11	Cadherin-11	CAD11_HUMAN	-1.30448	0.404868	0.000566238	0.0160774	108056	43748.4	104678	51182.4	38944.4	21577
P55290	CDH13	Cadherin-13	CAD13_HUMAN	-1.54142	0.343546	0.00162848	0.0286778	1.18847e+06	408296	1.60123e+06	499213	1.14533e+06	284377
P55327	TPD52	Tumor protein D52	TPD52_HUMAN	2.42955	5.38727	0.00883275	0.067122	88256.8	475463	97638.7	491350	46581.4	320240
P55854	SUMO3	Small ubiquitin-related modifier 3;Small ubiquitin-related modifier 2;Small ubiquitin-related modifier 4	SUMO3_HUMAN;SUMO2_HUMAN;SUMO4_HUMAN	1.27076	2.41289	0.0407141	0.156713	402504	971200	511252	1.07144e+06	353129	568777
P55899	FCGRT	IgG receptor FcRn large subunit p51	FCGRN_HUMAN	-1.21604	0.430463	0.00154968	0.0278204	206348	88825	242779	107587	120557	53519.2
P55957	BID	BH3-interacting domain death agonist	BID_HUMAN	2.00073	4.00202	0.0322505	0.138339	35721.5	142958	65884	168233	57493.2	99616.5
P57087	JAM2	Junctional adhesion molecule B	JAM2_HUMAN	-2.28446	0.205262	0.00150912	0.0272365	71186.7	14611.9	62866.6	18077.4	43620.7	14379
P57088	TMEM33	Transmembrane protein 33	TMM33_HUMAN	1.57873	2.98708	0.00581483	0.0562048	76159.2	227493	86333.3	243681	46111.9	117854
P57678	GEMIN4	Gem-associated protein 4	GEMI4_HUMAN	2.00437	4.01215	0.00728886	0.0620605	6135.66	24617.2	7993.34	23913.4	5950.4	12151.1
P57735	RAB25	Ras-related protein Rab-25	RAB25_HUMAN	1.80575	3.4961	0.0225208	0.11386	73777.4	257933	92034.1	262542	72573.1	157483
P58107	EPPK1	Epiplakin	EPIPL_HUMAN	-2.85438	0.138276	0.0170547	0.0958852	218761	30249.4	644437	47805.5	935358	48098.2
P58335	ANTXR2	Anthrax toxin receptor 2	ANTR2_HUMAN	-2.61859	0.162827	0.000130659	0.00620037	79098.7	12879.4	91429.8	14856.6	65687.9	8271.39
P58546	MTPN	Myotrophin	MTPN_HUMAN	-1.44675	0.366847	0.00256077	0.036566	256415	94065	278616	128220	123539	75255.2
P59768	GNG2	Guanine nucleotide-binding protein G(I)/G(S)/G(O) subunit gamma-2	GBG2_HUMAN	-1.06087	0.479342	0.00915016	0.0682341	591019	283300	576230	297539	251261	176818
P59780	AP3S2	AP-3 complex subunit sigma-2	AP3S2_HUMAN	1.46732	2.76509	0.0464988	0.168648	12140.8	33570.4	12140.8	50169.4	0	42275.7
P60033	CD81	CD81 antigen	CD81_HUMAN	-1.93611	0.261321	5.70929e-06	0.000860962	1.07679e+06	281386	1.08893e+06	322976	453690	151930
P60468	SEC61B	Protein transport protein Sec61 subunit beta	SC61B_HUMAN	1.08529	2.12181	0.0139507	0.0868933	652844	1.38521e+06	765495	1.47709e+06	353214	590533
P60880	SNAP25	Synaptosomal-associated protein 25	SNP25_HUMAN	3.62251	12.3164	0.00954457	0.0694206	11327.3	139512	21840.1	177884	18122.7	128468
P60983	GMFB	Glia maturation factor beta	GMFB_HUMAN	2.45567	5.48566	0.00274205	0.0374265	53734.5	294770	69126.2	342346	40253	188537
P61601	NCALD	Neurocalcin-delta	NCALD_HUMAN	-1.32564	0.398973	0.0364652	0.147075	250963	100127	197658	111690	106327	66516.2
P61916	NPC2	NPC intracellular cholesterol transporter 2	NPC2_HUMAN	1.60503	3.04203	0.00269271	0.0374265	243755	741510	280901	783319	80166.6	345447
P62070	RRAS2	Ras-related protein R-Ras2	RRAS2_HUMAN	-1.81992	0.283237	2.49159e-06	0.000497292	89267.4	25283.8	103233	29107.1	43829.9	11114.1
P62136	PPP1CA	Serine/threonine-protein phosphatase PP1-alpha catalytic subunit	PP1A_HUMAN	1.04514	2.06356	0.000743317	0.0183424	196029	404518	203880	403077	40157	117076
P62328	TMSB4X	Thymosin beta-4	TYB4_HUMAN	2.61839	6.14063	0.0284194	0.129172	597734	3670463	1.48576e+06	4.05205e+06	1.44713e+06	2.42601e+06
P62380	TBPL1	TATA box-binding protein-like protein 1	TBPL1_HUMAN	1.20806	2.31027	0.027764	0.127302	25331.1	58521.9	31034.2	75530.5	24002	42058
P62826	RAN	GTP-binding nuclear protein Ran	RAN_HUMAN	1.08279	2.11812	0.00883361	0.067122	2.09748e+06	4.44272e+06	2.26517e+06	4.68648e+06	1.12189e+06	1.86728e+06
P62854	RPS26	40S ribosomal protein S26	RS26_HUMAN	-1.16712	0.445311	0.0166322	0.0946864	2.36423e+06	1.05282e+06	3.26987e+06	1.39146e+06	2.46138e+06	932038
P62899	RPL31	60S ribosomal protein L31	RL31_HUMAN	-1.33557	0.396236	0.0152529	0.0904012	5.58202e+06	2.2118e+06	5.35436e+06	2.81065e+06	2.9743e+06	1.48042e+06
P63098	PPP3R1	Calcineurin subunit B type 1	CANB1_HUMAN	-1.01629	0.494387	0.00443372	0.049002	193813	95818.6	197632	109721	72893.7	49584.2
P63241	EIF5A	Eukaryotic translation initiation factor 5A-1	IF5A1_HUMAN	-1.08229	0.472278	0.0313096	0.136413	857165	404820	1.23307e+06	479981	1.21679e+06	310078
P67809	YBX1	Y-box-binding protein 1	YBOX1_HUMAN	1.27929	2.42719	0.00383587	0.0449572	868617	2.1083e+06	901500	2.39392e+06	501054	1.04374e+06
P68402	PAFAH1B2	Platelet-activating factor acetylhydrolase IB subunit beta	PA1B2_HUMAN	-1.46508	0.362216	0.0013035	0.0248267	4.17649e+06	1.51279e+06	3.82464e+06	1.58738e+06	2.16326e+06	685533
P69891	HBG1	Hemoglobin subunit gamma-1	HBG1_HUMAN	-2.02197	0.246222	0.0193608	0.103447	196259408	48323420	3.74424e+08	6.53958e+07	4.87152e+08	5.82829e+07
P69905	HBA1	Hemoglobin subunit alpha	HBA_HUMAN	-1.09217	0.469056	0.0365128	0.147135	97394088	45683268	1.39465e+08	6.26704e+07	1.03093e+08	5.47598e+07
P78330	PSPH	Phosphoserine phosphatase	SERB_HUMAN	1.26849	2.40909	0.0280994	0.128293	85498.6	205974	91691.4	245880	53484.7	150682
P78332	RBM6	RNA-binding protein 6	RBM6_HUMAN	1.89804	3.72707	0.0467099	0.168914	4674.8	17423.3	4674.8	26466	0	24250.4
P78345	RPP38	Ribonuclease P protein subunit p38	RPP38_HUMAN	2.36841	5.16371	0.0028707	0.0384991	14907	76975.2	27773.6	72269.4	19395.6	29029.7
P78410	BTN3A2	Butyrophilin subfamily 3 member A2	BT3A2_HUMAN	2.97035	7.83728	0.0251299	0.121721	16633.9	130364	40057.3	179234	52376.4	132417
P78539	SRPX	Sushi repeat-containing protein SRPX	SRPX_HUMAN	-2.12849	0.228697	0.00147069	0.0266135	346254	79187.1	502767	82726.4	462876	45982
P82664	MRPS10	28S ribosomal protein S10, mitochondrial	RT10_HUMAN	2.2554	4.77467	0.00625597	0.0578379	6210.32	29652.2	9612.87	34907.6	4813.15	19427.4
P82932	MRPS6	28S ribosomal protein S6, mitochondrial	RT06_HUMAN	1.54062	2.9092	0.0176839	0.0977224	110594	321739	134422	363138	80991.2	203873
P84157	MXRA7	Matrix-remodeling-associated protein 7	MXRA7_HUMAN	-1.85757	0.27594	0.00185477	0.0307737	269616	74397.9	261283	111693	111614	75422.5
P98160	HSPG2	Basement membrane-specific heparan sulfate proteoglycan core protein	PGBM_HUMAN	-1.38069	0.384036	8.9177e-05	0.00465504	1.84023e+06	706714	2.14005e+06	662048	1.19311e+06	225030
P98194	ATP2C1	Calcium-transporting ATPase type 2C member 1	AT2C1_HUMAN	2.59357	6.03592	0.0170315	0.0958852	3151.99	19025.1	4933.07	22015.4	3982.62	15347.9
P99999	CYCS	Cytochrome c	CYC_HUMAN	1.01061	2.01477	0.00834152	0.0656475	269366	542710	297695	643354	99904.1	273703
Q00577	PURA	Transcriptional activator protein Pur-alpha	PURA_HUMAN	-1.42435	0.372586	8.35844e-07	0.000210076	4.3759e+06	1.6304e+06	4.32037e+06	1.61985e+06	1.37501e+06	494555
Q00587	CDC42EP1	Cdc42 effector protein 1	BORG5_HUMAN	-1.0458	0.484378	0.000227772	0.00925544	147028	71216.9	141266	80363.1	26325.8	28693.4
Q00604	NDP	Norrin	NDP_HUMAN	-4.44692	0.0458503	0.00282413	0.0381764	142096	6515.15	298987	9634.86	349534	6932.88
Q01082	SPTBN1	Spectrin beta chain, non-erythrocytic 1	SPTB2_HUMAN	-1.53078	0.34609	0.00204134	0.0323657	1.77734e+06	615120	1.70836e+06	690803	1.02069e+06	344313
Q01130	SRSF2	Serine/arginine-rich splicing factor 2	SRSF2_HUMAN	1.2171	2.32479	0.0455284	0.166463	4.52012e+06	1.05083e+07	5.01925e+06	1.1199e+07	3.73848e+06	6.4867e+06
Q01826	SATB1	DNA-binding protein SATB1	SATB1_HUMAN	3.24565	9.48501	0.00308852	0.0399975	3573.84	33897.9	3573.84	32929.6	0	20717.7
Q01968	OCRL	Inositol polyphosphate 5-phosphatase OCRL	OCRL_HUMAN	2.55465	5.87523	0.0302085	0.133855	6824.09	40093.1	9481.79	44700	5942.79	35483.1
Q01995	TAGLN	Transgelin	TAGL_HUMAN	-1.43435	0.370014	0.00270951	0.0374265	28748663	10637400	32924286	1.213e+07	2.23272e+07	6.49946e+06
Q02252	ALDH6A1	Methylmalonate-semialdehyde dehydrogenase [acylating], mitochondrial	MMSA_HUMAN	-1.47996	0.358498	4.26473e-10	1.44702e-06	297594	106687	309775	107898	55240.2	31372.5
Q02487	DSC2	Desmocollin-2	DSC2_HUMAN	-1.00403	0.498604	0.0458384	0.167065	95596.1	47664.6	87264.2	54271.7	41654.7	27530.8
Q02750	MAP2K1	Dual specificity mitogen-activated protein kinase kinase 1	MP2K1_HUMAN	1.86178	3.63456	0.0183178	0.100059	27964.9	101640	54229.3	123501	44221.1	58412.8
Q02952	AKAP12	A-kinase anchor protein 12	AKA12_HUMAN	-1.527	0.346999	0.0155269	0.0910677	127267	44161.5	151413	60872.8	94715.7	59682.4
Q03135	CAV1	Caveolin-1	CAV1_HUMAN	-2.3577	0.195102	4.92228e-05	0.00334026	1.29182e+06	252037	1.60003e+06	327888	974525	188431
Q03167	TGFBR3	Transforming growth factor beta receptor type 3	TGBR3_HUMAN	-3.71693	0.0760489	6.41081e-05	0.00388426	74017.6	5628.96	67647.5	9644.28	45067.7	9364.68
Q03252	LMNB2	Lamin-B2	LMNB2_HUMAN	-1.00423	0.498535	0.000578048	0.0162642	906686	452014	1.18436e+06	490301	646013	158262
Q03393	PTS	6-pyruvoyl tetrahydrobiopterin synthase	PTPS_HUMAN	2.84134	7.16684	0.00688983	0.0604481	2257.35	16178.1	2257.35	18494.8	0	12773.9
Q03518	TAP1	Antigen peptide transporter 1	TAP1_HUMAN	1.11831	2.17093	0.0338753	0.141295	123430	267957	119709	291452	67453.4	173701
Q04726	TLE3	Transducin-like enhancer protein 3	TLE3_HUMAN	2.26419	4.80384	0.0394767	0.154476	9658.28	46396.9	19744.6	61291.9	18572.4	43196
Q04941	PLP2	Proteolipid protein 2	PLP2_HUMAN	1.67706	3.19776	0.0177563	0.0978833	43471.6	139012	46556	123843	31435.4	68363.9
Q05682	CALD1	Caldesmon	CALD1_HUMAN	-1.15226	0.449921	6.30641e-06	0.00090476	3.02636e+06	1.36162e+06	2.99027e+06	1.37609e+06	964929	320563
Q06136	KDSR	3-ketodihydrosphingosine reductase	KDSR_HUMAN	-1.19053	0.438143	5.65839e-05	0.00358858	95721	41939.5	98338.8	43027.9	36728.2	15211.8
Q06203	PPAT	Amidophosphoribosyltransferase	PUR1_HUMAN	1.39646	2.63256	0.00460251	0.0504566	76060.6	200234	95541.7	180603	57722.3	53752.6
Q06828	FMOD	Fibromodulin	FMOD_HUMAN	-1.7504	0.297219	0.00219159	0.0334957	3.78117e+06	1.12383e+06	4.15139e+06	1.28641e+06	3.0169e+06	849847
Q07075	ENPEP	Glutamyl aminopeptidase	AMPE_HUMAN	-1.01707	0.49412	0.0103734	0.0733269	121781	60174.6	153401	65102.2	113493	34143.3
Q07507	DPT	Dermatopontin	DERM_HUMAN	-2.19268	0.218745	0.00323986	0.0405641	39489798	8638198	5.48427e+07	1.20411e+07	5.03719e+07	8.82343e+06
Q07820	MCL1	Induced myeloid leukemia cell differentiation protein Mcl-1	MCL1_HUMAN	1.6571	3.15383	0.041288	0.157582	19846.7	62593.1	36236.5	69068	34588.2	29377.9
Q07954	LRP1	Prolow-density lipoprotein receptor-related protein 1	LRP1_HUMAN	-1.15907	0.4478	0.0401432	0.155521	438717	196458	403558	247942	157036	140626
Q08211	DHX9	ATP-dependent RNA helicase A	DHX9_HUMAN	1.26845	2.40903	0.00708594	0.0612053	253068	609649	267606	543419	112542	207953
Q08431	MFGE8	Lactadherin	MFGM_HUMAN	-1.86772	0.274006	0.00206148	0.0324176	1.08752e+06	297988	1.13121e+06	374757	762139	253818
Q08554	DSC1	Desmocollin-1	DSC1_HUMAN	-1.51971	0.348756	0.00424902	0.0476107	249855	87138.6	240122	113903	96897.9	74100.1
Q08AF3	SLFN5	Schlafen family member 5	SLFN5_HUMAN	-1.13259	0.456095	0.0414337	0.157789	86999.3	39679.9	83487.4	44601.4	50475.4	30392.2
Q09028	RBBP4	Histone-binding protein RBBP4	RBBP4_HUMAN	1.00046	2.00064	0.0127721	0.0826228	773394	1.54729e+06	730658	1.62417e+06	198710	764517
Q09161	NCBP1	Nuclear cap-binding protein subunit 1	NCBP1_HUMAN	1.07182	2.10208	0.0152332	0.0904012	45990.7	96676	47663.7	100889	11077.4	46997.4
Q09328	MGAT5	Alpha-1,6-mannosylglycoprotein 6-beta-N-acetylglucosaminyltransferase A	MGT5A_HUMAN	3.04271	8.2404	0.0239878	0.1183	3153.79	25988.5	6625.22	31375.1	6455.47	23647.1
Q0VDF9	HSPA14	Heat shock 70 kDa protein 14	HSP7E_HUMAN	2.52404	5.75192	0.000118336	0.00573593	12525	72042.7	17374.7	70621.1	14664.2	25381.9
Q0ZGT2	NEXN	Nexilin	NEXN_HUMAN	-2.06149	0.239569	0.0129398	0.0833901	39629.4	9493.98	36440	14273.4	25241.2	12531.4
Q10469	MGAT2	Alpha-1,6-mannosyl-glycoprotein 2-beta-N-acetylglucosaminyltransferase	MGAT2_HUMAN	1.00295	2.00409	0.00794076	0.0646115	50004.8	100214	47454.1	102927	25094.2	42138.8
Q10588	BST1	ADP-ribosyl cyclase/cyclic ADP-ribose hydrolase 2	BST1_HUMAN	-2.07912	0.236658	5.08128e-06	0.000820989	755330	178755	768636	192236	335326	116540
Q12765	SCRN1	Secernin-1	SCRN1_HUMAN	-1.04201	0.48565	0.00294826	0.0390759	265486	128933	261122	151148	50427.8	71455.1
Q12767	TMEM94	Transmembrane protein 94	TMM94_HUMAN	-2.1077	0.232016	0.0151103	0.0900759	29206.4	6776.36	31344.3	12879.3	25096.6	7749.82
Q12792	TWF1	Twinfilin-1	TWF1_HUMAN	1.2881	2.44206	0.00578099	0.0561227	156205	381462	183747	398335	108422	152276
Q12849	GRSF1	G-rich sequence factor 1	GRSF1_HUMAN	2.23631	4.7119	0.010816	0.0751642	19947.9	93992.6	38756.4	93169.2	26632.6	43176.9
Q12931	TRAP1	Heat shock protein 75 kDa, mitochondrial	TRAP1_HUMAN	1.22154	2.33195	0.000737403	0.0183297	136268	317770	133132	309447	42283.8	102689
Q12955	ANK3	Ankyrin-3	ANK3_HUMAN	-1.25297	0.419585	0.00759676	0.0632535	97479.9	40901.1	129646	44931.9	112710	18323.5
Q12962	TAF10	Transcription initiation factor TFIID subunit 10	TAF10_HUMAN	1.89994	3.73198	0.00963867	0.0698804	9856.5	36784.3	19175.4	34221.6	13342.9	9776.83
Q12996	CSTF3	Cleavage stimulation factor subunit 3	CSTF3_HUMAN	1.73724	3.33398	0.00552806	0.0546873	22945.4	76499.3	25689.3	65505.9	20088.4	28055.5
Q13017	ARHGAP5	Rho GTPase-activating protein 5	RHG05_HUMAN	2.05378	4.15193	0.00404912	0.0462582	3527.08	14644.2	6994.23	15263.5	5163.11	5257.86
Q13077	TRAF1	TNF receptor-associated factor 1	TRAF1_HUMAN	-5.16449	0.0278826	0.0488236	0.173102	91780	2559.07	2.00272e+06	116917	3.64552e+06	258177
Q13103	SPP2	Secreted phosphoprotein 24	SPP24_HUMAN	-1.89359	0.269136	0.0139555	0.0868933	58561.5	15761	201308	28273.5	257821	30408.4
Q13111	CHAF1A	Chromatin assembly factor 1 subunit A	CAF1A_HUMAN	1.44329	2.7194	0.00777433	0.064025	7821.36	21269.4	7821.36	21887.9	0	11263.8
Q13112	CHAF1B	Chromatin assembly factor 1 subunit B	CAF1B_HUMAN	3.54294	11.6555	0.00232506	0.0348297	1989.39	23187.4	1989.39	26338.1	2.27e-13	16589.4
Q13144	EIF2B5	Translation initiation factor eIF-2B subunit epsilon	EI2BE_HUMAN	1.05186	2.07321	0.000985668	0.0212341	90463.4	187549	95822.3	194180	42606.8	55528.4
Q13214	SEMA3B	Semaphorin-3B	SEM3B_HUMAN	-3.16483	0.111504	0.000995959	0.0213879	75766.8	8448.32	103536	17343	87265.8	17334.3
Q13217	DNAJC3	DnaJ homolog subfamily C member 3	DNJC3_HUMAN	3.00476	8.02643	8.26569e-05	0.00453477	16298.1	130816	34951.7	148503	34932.6	51505.6
Q13228	SELENBP1	Methanethiol oxidase	SBP1_HUMAN	-1.64262	0.320275	0.0076154	0.0632535	2286542	732321	2.56294e+06	1.09098e+06	1.06137e+06	1.00265e+06
Q13257	MAD2L1	Mitotic spindle assembly checkpoint protein MAD2A	MD2L1_HUMAN	2.49003	5.6179	0.0314263	0.136529	54573	306586	63668.5	414852	20338.2	358170
Q13268	DHRS2	Dehydrogenase/reductase SDR family member 2, mitochondrial	DHRS2_HUMAN	-4.8095	0.0356612	0.00237294	0.0351589	174346	6217.38	225499	34636.6	210831	46664.3
Q13303	KCNAB2	Voltage-gated potassium channel subunit beta-2	KCAB2_HUMAN	1.49703	2.8226	0.0119909	0.0793444	11902.7	33596.6	12858.1	34547.6	8252.48	17952.3
Q13367	AP3B2	AP-3 complex subunit beta-2	AP3B2_HUMAN	1.67826	3.20041	0.0383841	0.151783	11317.3	36220	11317.3	45076.5	0	35941.9
Q13371	PDCL	Phosducin-like protein	PHLP_HUMAN	1.72126	3.29724	0.049837	0.174506	20431.5	67367.5	35913.1	71405.9	34618.1	34770.1
Q13418	ILK	Integrin-linked protein kinase	ILK_HUMAN	-1.67194	0.313831	4.62313e-06	0.000799946	759745	238432	672971	237880	256257	82555.3
Q13425	SNTB2	Beta-2-syntrophin	SNTB2_HUMAN	-1.90777	0.266504	2.72121e-07	0.000115413	1.06088e+06	282730	1.11679e+06	341102	338906	155407
Q13438	OS9	Protein OS-9	OS9_HUMAN	2.04778	4.13469	0.0019989	0.0321348	15106.2	62459.3	30430.8	64483.6	24403.7	17904.6
Q13444	ADAM15	Disintegrin and metalloproteinase domain-containing protein 15	ADA15_HUMAN	-4.68795	0.0387961	0.00313162	0.0401723	51262.6	1988.79	80436.8	13466	76358	17270.2
Q13449	LSAMP	Limbic system-associated membrane protein	LSAMP_HUMAN	-3.1621	0.111715	0.00167706	0.0288845	269004	30051.9	460615	60469	448944	39944.5
Q13492	PICALM	Phosphatidylinositol-binding clathrin assembly protein	PICAL_HUMAN	-1.10105	0.466176	8.25823e-05	0.00453477	94414	44013.5	91638.6	46836.1	30941.1	12534.4
Q13510	ASAH1	Acid ceramidase	ASAH1_HUMAN	1.37309	2.59025	0.00132883	0.0251182	327878	849285	348280	911621	73667.6	356998
Q13541	EIF4EBP1	Eukaryotic translation initiation factor 4E-binding protein 1	4EBP1_HUMAN	2.27058	4.82518	0.0266439	0.124952	44536	214894	54693.9	238433	22713.6	180897
Q13546	RIPK1	Receptor-interacting serine/threonine-protein kinase 1	RIPK1_HUMAN	2.64952	6.27459	0.00688598	0.0604481	3349.02	21013.7	8269.73	20516.6	7574.46	8584.04
Q13555	CAMK2G	Calcium/calmodulin-dependent protein kinase type II subunit gamma	KCC2G_HUMAN	-1.2455	0.421761	3.23944e-05	0.00249805	71147.7	30007.3	89924.2	29529.4	43647.5	10319
Q13586	STIM1	Stromal interaction molecule 1	STIM1_HUMAN	-1.17968	0.441449	0.00685743	0.0604481	127406	56243.1	127801	62888	58116.5	38450.5
Q13601	KRR1	KRR1 small subunit processome component homolog	KRR1_HUMAN	3.28598	9.75392	0.0104715	0.0736913	2904.81	28333.3	7902.91	25892.8	7241.4	14484.7
Q13636	RAB31	Ras-related protein Rab-31	RAB31_HUMAN	-1.49648	0.354417	0.000713794	0.0180617	101872	36105.1	125505	44307	72391.1	24495.3
Q13642	FHL1	Four and a half LIM domains protein 1	FHL1_HUMAN	-1.62775	0.323593	2.33187e-05	0.00210988	564776	182758	700123	232948	264089	137389
Q13795	ARFRP1	ADP-ribosylation factor-related protein 1	ARFRP_HUMAN	2.26975	4.82239	0.018214	0.0999504	2210.77	10661.2	4035.92	11411.1	3196.1	6524.36
Q13907	IDI1	Isopentenyl-diphosphate Delta-isomerase 1	IDI1_HUMAN	2.77907	6.8641	0.000459178	0.0141636	8014.84	55014.6	13344.9	56922.2	11918.3	23883.3
Q13976	PRKG1	cGMP-dependent protein kinase 1	KGP1_HUMAN	-1.20562	0.433583	0.00861581	0.0662139	93771.5	40657.8	102487	49607	52538.1	30479.4
Q14031	COL4A6	Collagen alpha-6(IV) chain	CO4A6_HUMAN	-2.26414	0.208173	0.0405803	0.156376	74873.9	15586.7	95771.5	36558.9	52387	56196.9
Q14112	NID2	Nidogen-2	NID2_HUMAN	-1.17754	0.442104	0.00583509	0.0562048	500191	221137	468861	266531	116153	140229
Q14118	DAG1	Dystroglycan	DAG1_HUMAN	-1.39679	0.379773	5.24101e-07	0.000175701	239855	91090.5	245379	93674.6	72769.9	28844.9
Q14145	KEAP1	Kelch-like ECH-associated protein 1	KEAP1_HUMAN	2.91856	7.56091	0.0278688	0.127524	3863	29207.8	6861.18	29743	6704.12	22457.6
Q14194	CRMP1	Dihydropyrimidinase-related protein 1	DPYL1_HUMAN	3.28275	9.73207	0.00634943	0.058454	89516.6	871182	164773	1.08184e+06	152316	707577
Q14315	FLNC	Filamin-C	FLNC_HUMAN	-1.45749	0.364125	0.00693396	0.0605583	290790	105884	297382	148548	130550	89741.8
Q14320	FAM50A	Protein FAM50A	FA50A_HUMAN	1.11663	2.16839	0.0159601	0.0926251	27491.8	59612.9	30398.9	58056.8	18426	22451.9
Q14344	GNA13	Guanine nucleotide-binding protein subunit alpha-13	GNA13_HUMAN	-1.01569	0.494592	0.00221239	0.0336596	349659	172938	350411	198980	151928	53136.6
Q14451	GRB7	Growth factor receptor-bound protein 7	GRB7_HUMAN	2.68587	6.43469	0.0185346	0.100621	2064.52	13284.5	2064.52	15309.4	4.55e-13	12214.6
Q14515	SPARCL1	SPARC-like protein 1	SPRL1_HUMAN	-1.44613	0.367005	0.00312893	0.0401723	147006	53952.2	176074	64454.4	126633	29676
Q14566	MCM6	DNA replication licensing factor MCM6	MCM6_HUMAN	3.1283	8.74401	0.000254274	0.010032	24429.6	213613	32638.6	219341	28910.4	99175.6
Q14624	ITIH4	Inter-alpha-trypsin inhibitor heavy chain H4	ITIH4_HUMAN	-1.43039	0.37103	0.00231955	0.034824	1.67521e+06	621555	1.4005e+06	709184	564057	340104
Q14657	LAGE3	EKC/KEOPS complex subunit LAGE3	LAGE3_HUMAN	1.65899	3.15796	0.0019986	0.0321348	85738.9	270760	126391	286679	79137.1	97020.9
Q14671	PUM1	Pumilio homolog 1	PUM1_HUMAN	1.08232	2.11744	0.0165601	0.0944343	48030.7	101702	52989.5	106550	27464.3	45752
Q14687	GSE1	Genetic suppressor element 1	GSE1_HUMAN	1.21308	2.31832	0.0170699	0.0958909	7998.15	18542.3	7998.15	18834.7	0	9848.81
Q14689	DIP2A	Disco-interacting protein 2 homolog A	DIP2A_HUMAN	1.21081	2.31468	0.00583914	0.0562048	12707.1	29412.9	14174.2	28267.1	9118.86	9461.72
Q14691	GINS1	DNA replication complex GINS protein PSF1	PSF1_HUMAN	2.47788	5.5708	0.0339326	0.141392	13669.9	76152.3	20785.8	87372.2	10996.3	68749.2
Q14728	MFSD10	Major facilitator superfamily domain-containing protein 10	MFS10_HUMAN	-1.23631	0.424457	0.00352806	0.0431377	256003	108662	265195	140415	99115.7	68912.9
Q147X3	NAA30	N-alpha-acetyltransferase 30	NAA30_HUMAN	2.43706	5.41535	0.0324879	0.138802	9174.85	49685	25809.8	49652	23567.1	20371.1
Q14802	FXYD3	FXYD domain-containing ion transport regulator 3	FXYD3_HUMAN	3.73261	13.2931	0.00609842	0.0575355	5789.85	76965.4	6754.83	85068.8	2157.75	60527.9
Q14938	NFIX	Nuclear factor 1 X-type	NFIX_HUMAN	-1.92871	0.262664	9.43407e-05	0.00484997	139182	36558	177406	35772.6	113696	23673.3
Q14997	PSME4	Proteasome activator complex subunit 4	PSME4_HUMAN	2.61674	6.13364	0.0361125	0.146673	2550.18	15641.9	4935.44	17657	4119.21	13153.1
Q15004	PCLAF	PCNA-associated factor	PAF15_HUMAN	4.22979	18.7627	0.0257556	0.122595	3348.02	62817.9	3348.02	62054.4	4.55e-13	57567.1
Q15054	POLD3	DNA polymerase delta subunit 3	DPOD3_HUMAN	1.98246	3.95166	0.012636	0.08231	8427.71	33303.4	11775.8	32699.9	4825.99	17855.9
Q15070	OXA1L	Mitochondrial inner membrane protein OXA1L	OXA1L_HUMAN	1.27569	2.42114	0.00417894	0.0472638	26161.2	63339.9	26718.2	67836	12853.8	29252.8
Q15102	PAFAH1B3	Platelet-activating factor acetylhydrolase IB subunit gamma	PA1B3_HUMAN	1.66458	3.17022	0.0134326	0.0849522	1.14038e+06	3.61525e+06	1.36667e+06	3.92769e+06	695705	2.19795e+06
Q15119	PDK2	[Pyruvate dehydrogenase (acetyl-transferring)] kinase isozyme 2, mitochondrial	PDK2_HUMAN	-1.67536	0.313087	0.00861207	0.0662139	35843.8	11222.2	43516.1	15805.3	30743.8	13879.8
Q15121	PEA15	Astrocytic phosphoprotein PEA-15	PEA15_HUMAN	-1.24301	0.422492	0.0106628	0.0746728	111490	47103.6	162355	55998.8	148092	26059.4
Q15124	PGM5	Phosphoglucomutase-like protein 5	PGM5_HUMAN	-1.7609	0.295063	0.000136865	0.00644977	939688	277268	1.40754e+06	279963	936443	192648
Q15125	EBP	3-beta-hydroxysteroid-Delta(8),Delta(7)-isomerase	EBP_HUMAN	1.42905	2.69269	0.0184908	0.100463	127162	342406	175503	379729	161614	163509
Q15173	PPP2R5B	Serine/threonine-protein phosphatase 2A 56 kDa regulatory subunit beta isoform	2A5B_HUMAN	2.14071	4.40978	0.0316869	0.137173	10155.8	44784.9	21843.1	43407.1	17009.4	19733.8
Q15208	STK38	Serine/threonine-protein kinase 38	STK38_HUMAN	-4.31433	0.0502641	0.0435507	0.161389	17721	890.73	24628	7706.59	26995.7	10021.8
Q15223	NECTIN1	Nectin-1	NECT1_HUMAN	1.93891	3.83417	0.0143731	0.0876432	14199.7	54444.2	18784.2	51094.7	10251.2	27888.9
Q15274	QPRT	Nicotinate-nucleotide pyrophosphorylase [carboxylating]	NADC_HUMAN	-1.29518	0.407485	0.0072439	0.061759	293062	119418	337112	143140	182868	111720
Q15287	RNPS1	RNA-binding protein with serine-rich domain 1	RNPS1_HUMAN	1.32313	2.50209	0.0472175	0.169803	486355	1.2169e+06	559934	1.39263e+06	322919	910111
Q15334	LLGL1	Lethal(2) giant larvae protein homolog 1	L2GL1_HUMAN	-1.08101	0.472698	3.06427e-05	0.00248437	116984	55298	116491	58939	23283.6	22061.5
Q15404	RSU1	Ras suppressor protein 1	RSU1_HUMAN	-1.93633	0.261281	1.94003e-07	9.40358e-05	2.57331e+06	672358	2.25993e+06	774795	585831	323945
Q15437	SEC23B	Protein transport protein Sec23B	SC23B_HUMAN	1.28944	2.44433	0.0162391	0.0933095	57838	141375	71470.8	149978	47684.8	65156.2
Q15493	RGN	Regucalcin	RGN_HUMAN	-1.98908	0.251899	0.00256468	0.036566	105748	26637.7	104067	30620.9	82824.9	16680.3
Q15527	SURF2	Surfeit locus protein 2	SURF2_HUMAN	1.1115	2.1607	0.0272524	0.126238	10253.5	22154.9	10253.5	33668.9	0	23216.9
Q15642	TRIP10	Cdc42-interacting protein 4	CIP4_HUMAN	-1.03513	0.48797	1.31261e-05	0.00143667	110399	53871.4	119788	55261.3	31361.3	20196.4
Q15645	TRIP13	Pachytene checkpoint protein 2 homolog	PCH2_HUMAN	1.62435	3.08303	0.0323244	0.138568	21469	66189.6	29727.2	96631.6	18465.9	67838.2
Q15735	INPP5J	Phosphatidylinositol 4,5-bisphosphate 5-phosphatase A	PI5PA_HUMAN	-3.76065	0.0737786	0.00833871	0.0656475	42749.7	3154.01	51893.4	13258.6	48934.2	13385.1
Q15746	MYLK	Myosin light chain kinase, smooth muscle	MYLK_HUMAN	-1.1983	0.435788	0.00434853	0.0482175	3.41484e+06	1.48814e+06	5.11982e+06	1.51665e+06	4.3712e+06	836419
Q15750	TAB1	TGF-beta-activated kinase 1 and MAP3K7-binding protein 1	TAB1_HUMAN	1.32801	2.51056	0.0313592	0.136413	15896.6	39909.4	25341.9	42168.5	21531.3	11833.8
Q15751	HERC1	Probable E3 ubiquitin-protein ligase HERC1	HERC1_HUMAN	1.74043	3.34135	0.0198551	0.105099	8548.99	28565.1	12154.4	30607.3	8062.05	16589.4
Q15785	TOMM34	Mitochondrial import receptor subunit TOM34	TOM34_HUMAN	1.22846	2.34317	0.0165963	0.094561	67901.3	159105	82013.6	161751	68832.1	60176
Q15814	TBCC	Tubulin-specific chaperone C	TBCC_HUMAN	2.54199	5.8239	0.000314336	0.0112594	28191.2	164183	48183.4	158618	44703.9	54936.2
Q15836	VAMP3	Vesicle-associated membrane protein 3	VAMP3_HUMAN	-1.07408	0.474975	0.00520415	0.0531058	1.01517e+06	482181	1.10573e+06	491169	704021	225171
Q16082	HSPB2	Heat shock protein beta-2	HSPB2_HUMAN	-2.66371	0.157813	1.95094e-05	0.00191871	178776	28213.1	153098	34757.5	80628.1	21494.8
Q16181	SEPTIN7	Septin-7	SEPT7_HUMAN	-1.08523	0.471316	0.00118754	0.0234262	630638	297230	825051	300822	553719	83376.9
Q16342	PDCD2	Programmed cell death protein 2	PDCD2_HUMAN	1.58043	2.99059	0.0253066	0.122048	7611.21	22762	9764.98	28118	4815.97	17718.6
Q16576	RBBP7	Histone-binding protein RBBP7	RBBP7_HUMAN	4.58773	24.0462	0.0323545	0.138585	2554.08	61415.8	7752.21	68418	10522.6	61982.6
Q16585	SGCB	Beta-sarcoglycan	SGCB_HUMAN	-1.33038	0.397665	0.000388025	0.0127205	111516	44345.9	139901	45041.1	83438.9	22602.4
Q16619	CTF1	Cardiotrophin-1	CTF1_HUMAN	-2.73521	0.150182	0.00143187	0.0262426	76799.4	11533.9	77324.6	21768.2	48771.3	22038
Q16666	IFI16	Gamma-interferon-inducible protein 16	IF16_HUMAN	-1.21792	0.429902	0.0168051	0.0953828	65897.4	28329.4	71669.4	36913.9	23267.7	28493.3
Q16678	CYP1B1	Cytochrome P450 1B1	CP1B1_HUMAN	-1.35611	0.390635	0.000876127	0.0202313	153206	59847.6	160803	54413.9	94635.9	34956.3
Q16763	UBE2S	Ubiquitin-conjugating enzyme E2 S	UBE2S_HUMAN	2.59634	6.04753	0.0275033	0.126534	21680.7	131114	21680.7	190022	0	167218
Q16787	LAMA3	Laminin subunit alpha-3	LAMA3_HUMAN	-1.60715	0.328246	4.16083e-06	0.000743037	153115	50259.3	164560	59167.8	51377.7	27916.2
Q16822	PCK2	Phosphoenolpyruvate carboxykinase [GTP], mitochondrial	PCKGM_HUMAN	1.30957	2.47867	0.00488988	0.0517134	36140	89579.4	37285.5	106337	16760.4	50853.2
Q16831	UPP1	Uridine phosphorylase 1	UPP1_HUMAN	1.00763	2.0106	0.0445339	0.163843	8051.85	16189.1	8051.85	17229.5	9.09e-13	10101.5
Q16850	CYP51A1	Lanosterol 14-alpha demethylase	CP51A_HUMAN	2.11193	4.3227	0.0144078	0.0876432	12637.5	54628	18466	55706.4	12159.9	32115.1
Q16853	AOC3	Membrane primary amine oxidase	AOC3_HUMAN	-1.7819	0.290801	0.000512797	0.0152418	4.33355e+06	1.2602e+06	4.48395e+06	1.41197e+06	2.23733e+06	1.2125e+06
Q2M296	MTHFSD	Methenyltetrahydrofolate synthase domain-containing protein	MTHSD_HUMAN	-1.28832	0.409427	0.0495944	0.174416	988468	404706	1.19148e+06	516870	1.06984e+06	445209
Q2M2W7	C17orf58	UPF0450 protein C17orf58	CQ058_HUMAN	-2.42751	0.185885	0.00537756	0.0538232	55457.7	10308.8	154320	13458.4	184360	10825.7
Q2M389	WASHC4	WASH complex subunit 4	WASC4_HUMAN	-1.16393	0.446296	0.00776564	0.064025	60939.9	27197.2	65786	31903.8	39738.7	14473.2
Q2NL82	TSR1	Pre-rRNA-processing protein TSR1 homolog	TSR1_HUMAN	1.48805	2.8051	0.0108752	0.0751642	19874.5	55749.8	23026.8	61878.7	13900.7	31755.7
Q2TAA2	IAH1	Isoamyl acetate-hydrolyzing esterase 1 homolog	IAH1_HUMAN	-1.05691	0.480659	3.19999e-05	0.00249599	244222	117388	244119	118277	83978.9	29364.8
Q32NB8	PGS1	CDP-diacylglycerol--glycerol-3-phosphate 3-phosphatidyltransferase, mitochondrial	PGPS1_HUMAN	2.97137	7.84278	0.0439574	0.16239	3605.35	28275.9	8094.28	30616.3	10037.6	24026.2
Q3MHD2	LSM12	Protein LSM12 homolog	LSM12_HUMAN	1.10852	2.15624	0.014886	0.089316	72158.4	155591	83421.5	186190	62334.8	83821
Q460N5	PARP14	Protein mono-ADP-ribosyltransferase PARP14	PAR14_HUMAN	5.05114	33.1547	0.044442	0.163637	9322.8	309095	113392	370861	178506	263837
Q4V328	GRIPAP1	GRIP1-associated protein 1	GRAP1_HUMAN	2.14132	4.41164	0.00163125	0.0286778	11694.6	51592.4	14056.1	53867.8	7825.3	25613.8
Q53F19	NCBP3	Nuclear cap-binding protein subunit 3	NCBP3_HUMAN	3.8511	14.431	0.0264037	0.12445	3581.04	51678.1	19708.1	49653.1	25835.7	25458.9
Q53FA7	TP53I3	Quinone oxidoreductase PIG3	QORX_HUMAN	1.02045	2.02855	0.0274787	0.126526	245992	499007	303513	577793	190402	249234
Q53GG5	PDLIM3	PDZ and LIM domain protein 3	PDLI3_HUMAN	-1.99743	0.250446	0.000729794	0.0182073	879280	220212	1.22966e+06	257232	973442	149309
Q53HV7	SMUG1	Single-strand selective monofunctional uracil DNA glycosylase	SMUG1_HUMAN	-1.05117	0.482575	0.0016044	0.0285012	45743.5	22074.7	63636.3	22155.3	42161.6	11792.2
Q53RD9	FBLN7	Fibulin-7	FBLN7_HUMAN	-2.18195	0.220377	0.00116216	0.0232518	170740	37627.2	166587	57404.7	65186.3	57408.6
Q53S08	RAB6D	Ras-related protein Rab-6D;Ras-related protein Rab-6C	RAB6D_HUMAN;RAB6C_HUMAN	-1.24759	0.421152	0.000358897	0.0121793	436388	183786	389132	207539	132541	66060.9
Q56VL3	OCIAD2	OCIA domain-containing protein 2	OCAD2_HUMAN	2.73821	6.6724	0.0308358	0.135526	12418.3	82859.8	31799.9	114838	28427.3	82795.6
Q5BJH7	YIF1B	Protein YIF1B	YIF1B_HUMAN	2.84115	7.1659	0.0143369	0.0876432	4286.96	30719.9	9130.51	34816.2	6899.02	22302
Q5D862	FLG2	Filaggrin-2	FILA2_HUMAN	-2.16162	0.223505	0.0119549	0.0792983	121607	27179.8	339149	44450.7	430471	43107.6
Q5EBL4	RILPL1	RILP-like protein 1	RIPL1_HUMAN	-1.8441	0.278529	1.1381e-05	0.00128719	21209	5907.31	22926.4	5682.76	10055.7	4209.63
Q5F1R6	DNAJC21	DnaJ homolog subfamily C member 21	DJC21_HUMAN	1.91311	3.7662	0.0202127	0.106246	13654.1	51424.3	13654.1	56154.4	0	39813.3
Q5JU69	TOR2A	Torsin-2A	TOR2A_HUMAN	2.28034	4.85791	0.0236848	0.117534	15002.7	72881.7	20299.5	86538.9	16965.1	63159
Q5R3I4	TTC38	Tetratricopeptide repeat protein 38	TTC38_HUMAN	-1.05845	0.480148	0.00251521	0.0362382	146332	70260.9	204151	82456.5	130323	36696.7
Q5SRE7	PHYHD1	Phytanoyl-CoA dioxygenase domain-containing protein 1	PHYD1_HUMAN	-1.02357	0.491897	0.00516681	0.0528838	231238	113746	316004	132020	219351	57229.5
Q5SXM8	DNLZ	DNL-type zinc finger protein	DNLZ_HUMAN	1.0476	2.06709	0.00323929	0.0405641	15312.7	31652.9	19550.5	35871.9	14205.9	8187.18
Q5T0D9	TPRG1L	Tumor protein p63-regulated gene 1-like protein	TPRGL_HUMAN	-1.01545	0.494675	0.000313694	0.0112594	121201	59955	122592	58176.7	44549.3	24318.6
Q5T0N5	FNBP1L	Formin-binding protein 1-like	FBP1L_HUMAN	3.62938	12.3752	0.0478255	0.170813	1875.17	23205.7	6531.17	24175.2	10411.1	18806.5
Q5T200	ZC3H13	Zinc finger CCCH domain-containing protein 13	ZC3HD_HUMAN	1.26621	2.40529	0.0136902	0.0861709	14225.3	34215.9	14225.3	30874	1.82e-12	14571
Q5T5C0	STXBP5	Syntaxin-binding protein 5	STXB5_HUMAN	1.36138	2.5693	0.0429699	0.160365	30950.3	79520.6	36076.7	89151.7	27224.3	55771
Q5T6X4	FAM162B	Protein FAM162B	F162B_HUMAN	-1.50669	0.351917	0.00163572	0.0286821	61030.4	21477.6	84040.6	24791.6	59442.2	17928.7
Q5T749	KPRP	Keratinocyte proline-rich protein	KPRP_HUMAN	-2.56193	0.169348	0.00089804	0.0203136	458617	77666	491822	122186	342370	109474
Q5T8D3	ACBD5	Acyl-CoA-binding domain-containing protein 5	ACBD5_HUMAN	2.19192	4.56912	0.000150466	0.00659102	8058.15	36818.6	9763.36	37013.1	3812.96	13814.1
Q5TBB1	RNASEH2B	Ribonuclease H2 subunit B	RNH2B_HUMAN	2.64929	6.27359	0.0145452	0.0880819	5074.16	31833.2	5074.16	32264	9.09e-13	24040
Q5TEJ8	THEMIS2	Protein THEMIS2	THMS2_HUMAN	3.63836	12.4524	0.0311618	0.13634	4303.24	53585.8	13406	51202.5	20354.4	36664.9
Q5TFE4	NT5DC1	5'-nucleotidase domain-containing protein 1	NT5D1_HUMAN	3.24628	9.48919	0.0020685	0.0324176	2296.04	21787.6	2678.72	24197.4	855.685	14447.7
Q5TGL8	PXDC1	PX domain-containing protein 1	PXDC1_HUMAN	2.55438	5.87416	0.0464077	0.168588	5370.56	31547.6	9643.04	30015.6	9553.55	21955.2
Q5TH69	ARFGEF3	Brefeldin A-inhibited guanine nucleotide-exchange protein 3	BIG3_HUMAN	3.23801	9.43491	0.00636568	0.058454	1551.72	14640.4	1810.34	17988.6	578.293	12578.8
Q5TZA2	CROCC	Rootletin	CROCC_HUMAN	-1.72139	0.303257	4.83315e-06	0.000799946	122488	37145.2	118258	43391.7	35787.6	20697.5
Q5U651	RASIP1	Ras-interacting protein 1	RAIN_HUMAN	-1.61386	0.326723	6.25004e-05	0.0038557	52520.3	17159.6	73223.2	17399.9	42415.1	10278.3
Q5UIP0	RIF1	Telomere-associated protein RIF1	RIF1_HUMAN	1.82414	3.54097	0.00757744	0.0632535	5843.69	20692.3	7682.48	21834.8	4111.65	11037.2
Q5VIR6	VPS53	Vacuolar protein sorting-associated protein 53 homolog	VPS53_HUMAN	2.71699	6.575	0.0253386	0.122048	2644.35	17386.6	4198.4	18938.3	2487.43	14336.3
Q5VU43	PDE4DIP	Myomegalin	MYOME_HUMAN	3.16533	8.97137	0.00888234	0.067122	1943.66	17437.3	2953.83	23009.3	1560.33	16359.5
Q5VV41	ARHGEF16	Rho guanine nucleotide exchange factor 16	ARHGG_HUMAN	2.85288	7.22442	0.0137262	0.0861709	5085.71	36741.3	5933.33	41665.8	1895.33	31267.8
Q5VWC8	HACD4	Very-long-chain (3R)-3-hydroxyacyl-CoA dehydratase 4	HACD4_HUMAN	-2.19231	0.2188	0.00190868	0.0311864	81399.2	17810.2	72570.4	22604.1	45767.7	20179.4
Q63ZY3	KANK2	KN motif and ankyrin repeat domain-containing protein 2	KANK2_HUMAN	-2.55494	0.170171	9.51098e-07	0.000225699	634654	108000	713010	119315	338857	68811.3
Q658Y4	FAM91A1	Protein FAM91A1	F91A1_HUMAN	2.6569	6.30677	0.00298965	0.0393937	4589.57	28945.4	5050.44	39497	4454.47	24073.7
Q687X5	STEAP4	Metalloreductase STEAP4	STEA4_HUMAN	-3.11371	0.115526	0.041322	0.157623	55863.4	6453.7	113399	27690.7	148016	36050.7
Q6BCY4	CYB5R2	NADH-cytochrome b5 reductase 2	NB5R2_HUMAN	-2.4103	0.188117	2.90187e-05	0.00240148	236226	44438.2	315933	54863.7	196002	28455.6
Q6DD87	ZNF787	Zinc finger protein 787	ZN787_HUMAN	1.96069	3.89247	0.0472083	0.169803	2333.21	9081.97	2952.95	15058	1385.77	13480.8
Q6DD88	ATL3	Atlastin-3	ATLA3_HUMAN	-1.01874	0.493547	0.0165375	0.0944204	202282	99835.8	188632	116291	76057.5	48445.2
Q6DT37	CDC42BPG	Serine/threonine-protein kinase MRCK gamma	MRCKG_HUMAN	2.04655	4.13117	0.0113796	0.0766854	4162.93	17197.8	4856.76	16423	1551.43	9780.77
Q6EMK4	VASN	Vasorin	VASN_HUMAN	-1.7802	0.291143	3.61199e-07	0.000144182	260206	75757	230233	77905.9	67206.9	31472.1
Q6FIF0	ZFAND6	AN1-type zinc finger protein 6	ZFAN6_HUMAN	2.5401	5.81628	0.018941	0.10193	7637.53	44422	14687.1	50337.9	15763.4	31726
Q6GMV3	PTRHD1	Putative peptidyl-tRNA hydrolase PTRHD1	PTRD1_HUMAN	2.23097	4.69449	0.0113683	0.0766854	9230.89	43334.3	18423	46319.2	16768.3	21615.8
Q6IA86	ELP2	Elongator complex protein 2	ELP2_HUMAN	1.84214	3.58541	0.00841344	0.0656736	12960.5	46468.6	19775.8	45118.1	14827.7	18664.3
Q6IBW4	NCAPH2	Condensin-2 complex subunit H2	CNDH2_HUMAN	1.82247	3.53686	0.0423062	0.159768	6009.9	21256.2	6009.9	24146.4	0	19730.6
Q6ICG6	KIAA0930	Uncharacterized protein KIAA0930	K0930_HUMAN	1.99414	3.98378	0.00556732	0.0547418	21901.3	87249.9	38620.8	98672.9	24090.5	43670.8
Q6KB66	KRT80	Keratin, type II cytoskeletal 80	K2C80_HUMAN	-1.13792	0.454416	0.0241937	0.118541	39070.2	17754.1	74219.2	24354.2	76840.3	19123.9
Q6NXG1	ESRP1	Epithelial splicing regulatory protein 1	ESRP1_HUMAN	4.63247	24.8035	0.0103476	0.0732322	2582.03	64043.4	17814.9	63677.2	22823	36028
Q6NYC1	JMJD6	Bifunctional arginine demethylase and lysyl-hydroxylase JMJD6	JMJD6_HUMAN	1.83929	3.57834	0.0102458	0.0728043	10142.6	36293.7	16345.4	37721.6	9650.69	16960.9
Q6NZI2	CAVIN1	Caveolae-associated protein 1	CAVN1_HUMAN	-2.08249	0.236107	0.000364338	0.0121793	2.65853e+06	627697	3.57864e+06	1.00838e+06	2.07248e+06	788451
Q6P1Q0	LETMD1	LETM1 domain-containing protein 1	LTMD1_HUMAN	2.24747	4.7485	0.0166988	0.0949856	7177.29	34081.4	11090.8	40605.4	7631.33	26355.8
Q6P4A7	SFXN4	Sideroflexin-4	SFXN4_HUMAN	2.39137	5.24655	0.0258838	0.122744	4488.03	23546.7	4488.03	31505.2	0	26518.5
Q6P4F2	FDX2	Ferredoxin-2, mitochondrial	FDX2_HUMAN	1.12124	2.17535	0.00590235	0.0566526	13447.6	29253.1	15784.7	32138.4	11154.4	10811.2
Q6PCB7	SLC27A1	Long-chain fatty acid transport protein 1	S27A1_HUMAN	-1.91411	0.265336	0.0312285	0.136413	51713	13721.3	66206.8	25633.5	56910.4	25102.6
Q6PEW1	ZCCHC12	Zinc finger CCHC domain-containing protein 12	ZCH12_HUMAN	-4.84158	0.034877	0.00506255	0.0522899	55884	1949.06	89396.4	7743.71	105340	9158.16
Q6PGN9	PSRC1	Proline/serine-rich coiled-coil protein 1	PSRC1_HUMAN	2.22309	4.66894	0.0310976	0.136147	3242.96	15141.2	3242.96	19830.8	4.55e-13	16890.4
Q6PHR2	ULK3	Serine/threonine-protein kinase ULK3	ULK3_HUMAN	1.39883	2.63688	0.026806	0.125279	17905.7	47215.2	25072.9	47613.9	18248.3	19628.4
Q6PK04	CCDC137	Coiled-coil domain-containing protein 137	CC137_HUMAN	1.31314	2.48482	0.046847	0.169011	10153.7	25230.1	10153.7	37953.6	0	30958.3
Q6PKG0	LARP1	La-related protein 1	LARP1_HUMAN	1.10537	2.15154	0.00211745	0.0327313	73064.3	157201	74956.8	159167	27561.1	54453.6
Q6PL18	ATAD2	ATPase family AAA domain-containing protein 2	ATAD2_HUMAN	3.55093	11.7202	0.00841969	0.0656736	2025.54	23739.8	2363.13	25359.6	754.874	18630.3
Q6RFH5	WDR74	WD repeat-containing protein 74	WDR74_HUMAN	1.8234	3.53914	0.0496133	0.174416	10385	36754.1	14760.3	47566.4	9783.47	36596.5
Q6UUV7	CRTC3	CREB-regulated transcription coactivator 3	CRTC3_HUMAN	-1.60434	0.328886	0.0229756	0.11532	99766.5	32811.8	107569	47055.9	81568.4	33947.1
Q6UUV9	CRTC1	CREB-regulated transcription coactivator 1	CRTC1_HUMAN	1.48201	2.79338	0.00813346	0.0652408	32410.7	90535.7	41742	102155	25545.4	46415.5
Q6UW02	CYP20A1	Cytochrome P450 20A1	CP20A_HUMAN	-1.0234	0.491957	0.00820514	0.065429	72348.6	35592.4	80265.2	39902.3	48769	16393.9
Q6UWY5	OLFML1	Olfactomedin-like protein 1	OLFL1_HUMAN	-2.79721	0.143865	8.02153e-06	0.00106734	507161	72962.7	459534	89788.7	241718	54534.5
Q6UX72	B3GNT9	UDP-GlcNAc:betaGal beta-1,3-N-acetylglucosaminyltransferase 9	B3GN9_HUMAN	1.83736	3.57355	0.00494342	0.0517134	5028.79	17970.6	6470.29	15493.1	3223.28	6513.53
Q6UXI9	NPNT	Nephronectin	NPNT_HUMAN	-1.09176	0.469189	0.00869846	0.0665476	60753	28504.6	55244.8	29901.2	25345.6	14554.2
Q6XE24	RBMS3	RNA-binding motif, single-stranded-interacting protein 3	RBMS3_HUMAN	-1.52477	0.347534	0.0482642	0.172017	107388	37320.9	83979.8	44199.6	54141.7	31826.8
Q6YHK3	CD109	CD109 antigen	CD109_HUMAN	-1.19924	0.435506	0.00817264	0.0653799	168025	73175.8	224890	88509.2	169552	50225.5
Q6ZMJ2	SCARA5	Scavenger receptor class A member 5	SCAR5_HUMAN	-2.6714	0.156974	0.0062125	0.0576082	9253.45	1452.56	17406	2177	20010.9	2418.92
Q6ZMM2	ADAMTSL5	ADAMTS-like protein 5	ATL5_HUMAN	-2.41316	0.187745	0.000234416	0.00946875	198583	37282.9	190152	51025.1	95439.8	49953.2
Q6ZN55	ZNF574	Zinc finger protein 574	ZN574_HUMAN	1.7466	3.35568	0.0432657	0.161054	4459.22	14963.7	7082.74	16467.4	5866.36	9686.37
Q6ZRY4	RBPMS2	RNA-binding protein with multiple splicing 2	RBPS2_HUMAN	-4.40086	0.0473379	6.53305e-06	0.00090476	73665.5	3487.17	62417.7	6789.35	37087.9	5887.24
Q6ZTQ3	RASSF6	Ras association domain-containing protein 6	RASF6_HUMAN	2.10751	4.30946	0.0485367	0.172535	7598.01	32743.3	8864.34	48860	2831.61	44881.4
Q6ZTW0	TPGS1	Tubulin polyglutamylase complex subunit 1	TPGS1_HUMAN	3.39538	10.5223	0.0334958	0.140741	2708.84	28503.4	3160.32	43515.5	1009.53	41725.5
Q719H9	KCTD1	BTB/POZ domain-containing protein KCTD1	KCTD1_HUMAN	-1.54604	0.342449	0.00553046	0.0546873	89106.6	30514.5	101275	38286	73550.5	22441.2
Q71SY5	MED25	Mediator of RNA polymerase II transcription subunit 25	MED25_HUMAN	1.41491	2.66643	0.0270541	0.12576	10549	28128.1	10549	32075.6	0	21313.4
Q7L0Y3	TRMT10C	tRNA methyltransferase 10 homolog C	TM10C_HUMAN	1.84803	3.60009	0.00303295	0.0394283	20054.8	72199.2	28409.5	70553.6	27530.1	25059
Q7L1Q6	BZW1	Basic leucine zipper and W2 domain-containing protein 1	BZW1_HUMAN	1.03568	2.05008	0.0012675	0.0244579	84701.3	173645	97611.3	183797	35073.6	50827.1
Q7L1T6	CYB5R4	Cytochrome b5 reductase 4	NB5R4_HUMAN	2.64939	6.27403	0.0128891	0.0831421	3383.42	21227.7	8489	23852.9	11416.4	11566.7
Q7L2J0	MEPCE	7SK snRNA methylphosphate capping enzyme	MEPCE_HUMAN	1.09158	2.13107	0.012464	0.0816417	23718.9	50546.6	27319.7	54601.9	25457.3	18350.1
Q7L775	EPM2AIP1	EPM2A-interacting protein 1	EPMIP_HUMAN	-1.11414	0.461965	0.00489966	0.0517134	84723.8	39139.5	93157.2	42134.6	56816.5	19693.1
Q7LBC6	KDM3B	Lysine-specific demethylase 3B	KDM3B_HUMAN	1.36365	2.57335	0.0343863	0.142284	60798.8	156457	72333.7	162096	54809.5	87805
Q7LGA3	HS2ST1	Heparan sulfate 2-O-sulfotransferase 1	HS2ST_HUMAN	1.98107	3.94785	0.00262205	0.0369921	13874.1	54772.8	18790	56166.7	10992.3	25052.1
Q7Z2K8	GPRIN1	G protein-regulated inducer of neurite outgrowth 1	GRIN1_HUMAN	2.25163	4.76221	0.0292383	0.131311	5888.99	28044.6	5888.99	32992.2	0	27253.6
Q7Z2W9	MRPL21	39S ribosomal protein L21, mitochondrial	RM21_HUMAN	1.1699	2.24996	0.00390022	0.0453978	72176.5	162394	83950.2	183973	45936.7	67740.9
Q7Z304	MAMDC2	MAM domain-containing protein 2	MAMC2_HUMAN	-2.58738	0.166387	0.00109465	0.0226697	117307	19518.3	114920	26025.8	84143.2	26882.5
Q7Z3B1	NEGR1	Neuronal growth regulator 1	NEGR1_HUMAN	-1.81767	0.283679	0.000105571	0.00519132	268288	76107.8	280347	106892	94015.5	67087.4
Q7Z3K3	POGZ	Pogo transposable element with ZNF domain	POGZ_HUMAN	2.52127	5.74086	0.0326794	0.13921	3324.14	19083.4	8761.81	23481.2	8228.08	14377.9
Q7Z417	NUFIP2	Nuclear fragile X mental retardation-interacting protein 2	NUFP2_HUMAN	2.25116	4.76067	0.0105065	0.0737016	5737.16	27312.7	5737.16	32615.3	0	22536.5
Q7Z449	CYP2U1	Cytochrome P450 2U1	CP2U1_HUMAN	-1.05346	0.48181	0.02521	0.121973	21084.4	10158.7	33074.8	11045.8	34748.4	7763.76
Q7Z5L7	PODN	Podocan	PODN_HUMAN	-1.43987	0.368601	0.000172298	0.00735357	270064	99545.7	326435	104865	187368	39430.2
Q7Z6J9	TSEN54	tRNA-splicing endonuclease subunit Sen54	SEN54_HUMAN	1.61654	3.06638	0.0257842	0.122595	9936.97	30470.5	11593.1	31032.5	3703.29	18946
Q7Z794	KRT77	Keratin, type II cytoskeletal 1b	K2C1B_HUMAN	-2.96912	0.127704	0.0265781	0.124902	6.47766e+06	827224	1.09157e+07	1.95655e+06	1.44362e+07	2.94424e+06
Q7Z7E8	UBE2Q1	Ubiquitin-conjugating enzyme E2 Q1;Ubiquitin-conjugating enzyme E2 Q2	UB2Q1_HUMAN;UB2Q2_HUMAN	1.85246	3.61117	0.0424371	0.159768	18494.3	66786.1	32817.1	74242.8	21250.9	43397.2
Q7Z7H8	MRPL10	39S ribosomal protein L10, mitochondrial	RM10_HUMAN	1.59194	3.01455	0.0304238	0.13421	10275.2	30975.2	13036.8	31728.7	11001.5	17851.4
Q7Z7L8	C11orf96	Uncharacterized protein C11orf96	CK096_HUMAN	-2.08335	0.235966	0.000194777	0.00801065	332066	78356.2	337184	100472	182988	65664.7
Q86SF2	GALNT7	N-acetylgalactosaminyltransferase 7	GALT7_HUMAN	3.60734	12.1875	0.0339475	0.141392	2326.55	28354.9	4181.4	32867	4147.57	29649.6
Q86SK9	SCD5	Stearoyl-CoA desaturase 5	SCD5_HUMAN	2.0371	4.10419	0.0170041	0.0958852	5447.12	22356	6852.48	27453.1	3142.46	18622.1
Q86TG7	PEG10	Retrotransposon-derived protein PEG10	PEG10_HUMAN	2.71641	6.57236	0.0408839	0.156979	6027.22	39613.1	6027.22	43885.3	0	40871.1
Q86TI2	DPP9	Dipeptidyl peptidase 9	DPP9_HUMAN	1.79183	3.46253	0.0435374	0.161389	4562.06	15796.3	4562.06	20712.5	0	17684.5
Q86UU1	PHLDB1	Pleckstrin homology-like domain family B member 1	PHLB1_HUMAN	-2.24213	0.211373	0.000582482	0.0162642	133485	28215.3	163880	29172.7	134956	11056.9
Q86UX2	ITIH5	Inter-alpha-trypsin inhibitor heavy chain H5	ITIH5_HUMAN	-2.17879	0.22086	2.8237e-05	0.0023952	75625.4	16702.7	89086.3	19936.6	45101.6	16523.7
Q86UY6	NAA40	N-alpha-acetyltransferase 40	NAA40_HUMAN	3.09879	8.567	0.0053716	0.0538232	4465.77	38258.2	11202.8	37572.3	10460.2	19093.1
Q86V81	ALYREF	THO complex subunit 4	THOC4_HUMAN	1.15951	2.23382	0.0483212	0.17213	1.41057e+06	3150958	1.77489e+06	3.9977e+06	975095	2.42899e+06
Q86VB7	CD163	Scavenger receptor cysteine-rich type 1 protein M130	C163A_HUMAN	1.13722	2.19956	0.0386335	0.152423	58866.3	129480	54735.5	169081	17560.6	121489
Q86VN1	VPS36	Vacuolar protein-sorting-associated protein 36	VPS36_HUMAN	1.65682	3.15322	0.000348206	0.0119945	126868	400043	131341	416920	63146.2	154267
Q86VX2	COMMD7	COMM domain-containing protein 7	COMD7_HUMAN	-1.2686	0.415064	0.0461912	0.168072	106941	44387.2	171762	72752.5	145808	70644.8
Q86WC4	OSTM1	Osteopetrosis-associated transmembrane protein 1	OSTM1_HUMAN	2.19907	4.59184	0.00713424	0.0613541	4702.13	21591.5	6446.55	19373.1	3900.64	9969.76
Q86WR0	CCDC25	Coiled-coil domain-containing protein 25	CCD25_HUMAN	1.78445	3.44488	0.0363635	0.146946	11016.1	37949.1	12943.6	43335.8	4310.08	31883.2
Q86WX3	RPS19BP1	Active regulator of SIRT1	AROS_HUMAN	1.81495	3.51847	0.026267	0.124042	25232.8	88780.8	38592	109366	29872	67498.8
Q86X10	RALGAPB	Ral GTPase-activating protein subunit beta	RLGPB_HUMAN	1.67703	3.19768	0.0205454	0.107487	34563.7	110524	46064.7	102988	33100	49953.2
Q86X29	LSR	Lipolysis-stimulated lipoprotein receptor	LSR_HUMAN	2.72628	6.61747	0.0131439	0.0838842	15473.9	102398	18577.5	133197	6939.95	99559.5
Q86XI2	NCAPG2	Condensin-2 complex subunit G2	CNDG2_HUMAN	2.11125	4.32066	0.0368841	0.147929	1843.08	7963.33	1843.08	9509.91	0	8092.17
Q86YB7	ECHDC2	Enoyl-CoA hydratase domain-containing protein 2, mitochondrial	ECHD2_HUMAN	-1.77609	0.291973	0.00827439	0.0655833	75564.2	22062.7	66028	30055.6	26059	24878.8
Q86YB8	ERO1B	ERO1-like protein beta	ERO1B_HUMAN	2.0865	4.24716	0.00722841	0.061759	18331.2	77855.6	15524.9	88455.4	4619.84	57714.8
Q86YP4	GATAD2A	Transcriptional repressor p66-alpha	P66A_HUMAN	2.25876	4.7858	0.00686583	0.0604481	9464.7	45296.2	15645.8	43477.9	13821.3	20377.6
Q86YS7	C2CD5	C2 domain-containing protein 5	C2CD5_HUMAN	3.25735	9.56225	0.00333022	0.0412389	5597.35	53523.3	14990.2	49759.2	18612.4	22322.9
Q8IU85	CAMK1D	Calcium/calmodulin-dependent protein kinase type 1D	KCC1D_HUMAN	2.66854	6.35786	0.00803096	0.0649883	7374.66	46887.1	15630.2	46731.3	13835.7	23715.8
Q8IUE6	HIST2H2AB	Histone H2A type 2-B	H2A2B_HUMAN	-1.05441	0.481495	0.00258209	0.0367339	1999169	962589	2.48725e+06	1.12794e+06	1.3106e+06	554488
Q8IUI8	CRLF3	Cytokine receptor-like factor 3	CRLF3_HUMAN	2.10107	4.29027	0.00672675	0.0600628	7079.74	30374	11432.8	27562	9733.63	11327.5
Q8IUX4	APOBEC3F	DNA dC->dU-editing enzyme APOBEC-3F	ABC3F_HUMAN	-1.08702	0.470733	0.000835282	0.0198471	104011	48961.2	132183	48634.3	75237.4	26106
Q8IV36	HID1	Protein HID1	HID1_HUMAN	3.37852	10.4001	0.00791714	0.0645818	5323.28	55362.6	5323.28	55991.9	0	40683
Q8IV38	ANKMY2	Ankyrin repeat and MYND domain-containing protein 2	ANKY2_HUMAN	-1.7468	0.297963	0.0414353	0.157789	11639.3	3468.08	14332.1	6090.63	11197.5	6151.72
Q8IV50	LYSMD2	LysM and putative peptidoglycan-binding domain-containing protein 2	LYSM2_HUMAN	3.902	14.9493	0.00562257	0.0550574	7702.65	115149	11069.1	102894	7527.55	70043.1
Q8IV63	VRK3	Inactive serine/threonine-protein kinase VRK3	VRK3_HUMAN	2.05869	4.16609	0.0348596	0.143734	5344.03	22263.7	5344.03	27990.8	0	23616.1
Q8IVS2	MCAT	Malonyl-CoA-acyl carrier protein transacylase, mitochondrial	FABD_HUMAN	3.13873	8.80747	0.000581313	0.0162642	4180.12	36816.3	8180.28	42258.8	7237.97	19461.4
Q8IW35	CEP97	Centrosomal protein of 97 kDa	CEP97_HUMAN	2.07265	4.2066	0.00859811	0.0662139	9032.71	37997	9032.71	38824	1.82e-12	24218.2
Q8IWL3	HSCB	Iron-sulfur cluster co-chaperone protein HscB	HSC20_HUMAN	1.57515	2.97966	0.0261841	0.123822	14276.5	42539.2	18162.5	43548	8689.27	24464
Q8IWW6	ARHGAP12	Rho GTPase-activating protein 12	RHG12_HUMAN	1.49838	2.82525	0.0493903	0.17393	4796.52	13551.4	5833.69	14562.7	2319.18	9750.8
Q8IWX8	CHERP	Calcium homeostasis endoplasmic reticulum protein	CHERP_HUMAN	1.12262	2.17743	0.0470434	0.169446	45872.8	99884.5	53746.1	97433.9	28829	45766.1
Q8IXK0	PHC2	Polyhomeotic-like protein 2	PHC2_HUMAN	1.45917	2.7495	0.0168248	0.0953828	9833.9	27038.3	10682.2	30061.2	6778.04	17126.7
Q8IY47	KBTBD2	Kelch repeat and BTB domain-containing protein 2	KBTB2_HUMAN	2.25584	4.77611	0.00383005	0.0449572	8132.33	38840.9	12866.2	37655.4	7381.66	17474.4
Q8IY57	YAF2	YY1-associated factor 2	YAF2_HUMAN	2.38222	5.21339	0.0486461	0.172758	12902.2	67264.3	12902.2	80104.5	0	75501.7
Q8IYM9	TRIM22	E3 ubiquitin-protein ligase TRIM22	TRI22_HUMAN	-1.93196	0.262073	0.00130609	0.0248267	29933.4	7844.73	28068	9676.75	15518.6	7546.79
Q8IYS2	KIAA2013	Uncharacterized protein KIAA2013	K2013_HUMAN	2.59671	6.04906	0.00526059	0.0532776	10431.9	63103.1	22407.4	59075	18857.8	25542
Q8IZ21	PHACTR4	Phosphatase and actin regulator 4	PHAR4_HUMAN	1.25021	2.37876	0.0399104	0.154938	9299.84	22122.1	9299.84	32273.9	1.82e-12	24670.1
Q8IZA0	KIAA0319L	Dyslexia-associated protein KIAA0319-like protein	K319L_HUMAN	2.33197	5.03493	0.00501489	0.0520353	4449.12	22401	5252.4	26514.4	1796.18	15960.9
Q8N0Z6	TTC5	Tetratricopeptide repeat protein 5	TTC5_HUMAN	1.70113	3.25155	0.0207721	0.108035	10488.8	34105	16241.1	37477.4	10904.2	18976.5
Q8N128	FAM177A1	Protein FAM177A1	F177A_HUMAN	1.71803	3.28986	0.0105133	0.0737016	11598.4	38156.9	22651.7	41671.7	17046.2	12550.7
Q8N135	LGI4	Leucine-rich repeat LGI family member 4	LGI4_HUMAN	-5.79108	0.0180597	0.0025649	0.036566	52110.6	941.102	78544.7	13855.4	64985.9	24125.7
Q8N1S5	SLC39A11	Zinc transporter ZIP11	S39AB_HUMAN	3.17734	9.04635	0.000410431	0.0131999	22861.8	206816	47309.9	208313	45220.5	86981.1
Q8N201	INTS1	Integrator complex subunit 1	INT1_HUMAN	3.50341	11.3405	0.022661	0.114248	2985.5	33857.1	10563.3	40234	16189.4	26807.9
Q8N2F6	ARMC10	Armadillo repeat-containing protein 10	ARM10_HUMAN	-1.07147	0.475834	0.000261634	0.0101803	136234	64824.8	142994	70024.4	48292.9	27855.4
Q8N2H4	SYS1	Protein SYS1 homolog	SYS1_HUMAN	1.60951	3.05147	0.0471982	0.169803	8491.62	25911.9	13641.1	26645.6	11514.7	12894.3
Q8N423	LILRB2	Leukocyte immunoglobulin-like receptor subfamily B member 2	LIRB2_HUMAN	1.48085	2.79113	0.0255233	0.122287	7106.99	19836.6	7106.99	21186.2	9.09e-13	13781.7
Q8N474	SFRP1	Secreted frizzled-related protein 1	SFRP1_HUMAN	-1.23789	0.423994	0.0150744	0.0899694	206464	87539.6	259344	99307.6	232567	47290.9
Q8N5A5	ZGPAT	Zinc finger CCCH-type with G patch domain-containing protein	ZGPAT_HUMAN	1.60978	3.05205	0.0052908	0.0532776	6817.79	20808.2	6817.79	26394.9	9.09e-13	14836
Q8N5C6	SRBD1	S1 RNA-binding domain-containing protein 1	SRBD1_HUMAN	-1.01315	0.495462	0.00809238	0.0651422	191980	95118.9	256267	101232	198713	49343.8
Q8N5I2	ARRDC1	Arrestin domain-containing protein 1	ARRD1_HUMAN	1.73231	3.32259	0.0375816	0.149929	22413.9	74472.4	30743.3	69832.7	18625	40005.6
Q8N5X7	EIF4E3	Eukaryotic translation initiation factor 4E type 3	IF4E3_HUMAN	-1.38556	0.382741	0.00664334	0.0596421	70615.2	27027.3	87908.6	28007.6	75704.9	16940.7
Q8N668	COMMD1	COMM domain-containing protein 1	COMD1_HUMAN	2.88899	7.40754	0.00681671	0.0603922	8116	60119.6	22981.6	65675.1	21559.6	31139.2
Q8N6N3	C1orf52	UPF0690 protein C1orf52	CA052_HUMAN	1.39352	2.62719	0.0292373	0.131311	46632.4	122512	54084.5	140656	30913.7	85201.6
Q8N766	EMC1	ER membrane protein complex subunit 1	EMC1_HUMAN	1.88001	3.68078	0.000850875	0.0200487	48338	177922	65009.6	185704	52944.4	66683.9
Q8N884	CGAS	Cyclic GMP-AMP synthase	CGAS_HUMAN	3.08236	8.47001	0.0325005	0.138802	8502.91	72019.7	25090.2	65135.5	33432.2	36341.1
Q8N8R3	SLC25A29	Mitochondrial basic amino acids transporter	MCATL_HUMAN	2.9909	7.94968	0.0355407	0.145266	9158.93	72810.5	15270.9	90624.4	13666.9	78507.3
Q8N9I9	DTX3	Probable E3 ubiquitin-protein ligase DTX3	DTX3_HUMAN	-1.39848	0.379329	0.0222702	0.11298	25153	9541.26	21149.3	10645.1	13837.4	6044.92
Q8NAT1	POMGNT2	Protein O-linked-mannose beta-1,4-N-acetylglucosaminyltransferase 2	PMGT2_HUMAN	-1.65073	0.318479	1.06714e-08	1.20694e-05	120444	38358.9	122565	41704.5	28614.2	13656.8
Q8NBJ4	GOLM1	Golgi membrane protein 1	GOLM1_HUMAN	4.57564	23.8454	0.0109958	0.0754319	2863.92	68291.2	17917.1	69413	21812.4	41626.6
Q8NBK3	SUMF1	Formylglycine-generating enzyme	SUMF1_HUMAN	2.30017	4.92516	0.00383034	0.0449572	11331.8	55810.9	11331.8	64143.2	0	38319.4
Q8NC56	LEMD2	LEM domain-containing protein 2	LEMD2_HUMAN	-1.31274	0.402555	0.000101356	0.00502044	1.08833e+06	438112	1.09874e+06	451321	499494	140896
Q8NCF5	NFATC2IP	NFATC2-interacting protein	NF2IP_HUMAN	1.68513	3.21569	0.00493791	0.0517134	18363.5	59051.1	18028.8	73353.7	11711.5	40976.5
Q8NCN5	PDPR	Pyruvate dehydrogenase phosphatase regulatory subunit, mitochondrial	PDPR_HUMAN	-1.36121	0.389256	6.07875e-05	0.00381948	95273.7	37085.9	106705	42735.3	47554.7	12965
Q8ND94	LRRN4CL	LRRN4 C-terminal-like protein	LRN4L_HUMAN	-3.5563	0.0850054	9.22435e-06	0.00115919	178940	15210.8	179886	40652.2	43391.2	51206.4
Q8NDA2	HMCN2	Hemicentin-2	HMCN2_HUMAN	-1.49175	0.35558	0.0339625	0.141392	48735	17329.2	127882	27275.3	173684	28817.4
Q8NE01	CNNM3	Metal transporter CNNM3	CNNM3_HUMAN	1.26261	2.3993	0.000767109	0.0185914	16567.2	39749.7	16043.9	39766.9	7260.88	13630.8
Q8NEG4	FAM83F	Protein FAM83F	FA83F_HUMAN	1.08425	2.12027	0.0212697	0.109428	6038.82	12803.9	6038.82	13937.5	0	7469.05
Q8NEY8	PPHLN1	Periphilin-1	PPHLN_HUMAN	1.71428	3.28132	0.00259439	0.0368048	24619.8	80785.4	33472.5	88019.6	23109	35224.1
Q8NF50	DOCK8	Dedicator of cytokinesis protein 8	DOCK8_HUMAN	2.54962	5.85478	0.0292148	0.131311	7145.16	41833.3	9078.83	46859.2	4323.83	37901.7
Q8NFP9	NBEA	Neurobeachin	NBEA_HUMAN	4.96775	31.2925	0.0287545	0.130172	1074.15	33612.8	5972.77	43643.5	7428.88	37508.4
Q8NFV4	ABHD11	Protein ABHD11	ABHDB_HUMAN	1.57826	2.98609	0.00197425	0.0320509	131612	393004	178255	377357	103643	118796
Q8NHG8	ZNRF2	E3 ubiquitin-protein ligase ZNRF2	ZNRF2_HUMAN	3.52839	11.5385	0.0148207	0.0891605	4403.61	50811.1	11441.8	45048.1	15738	28389
Q8NHP8	PLBD2	Putative phospholipase B-like 2	PLBL2_HUMAN	1.16693	2.24533	0.00647149	0.0590263	91246.1	204878	88983	253475	59443.1	123564
Q8TB22	SPATA20	Spermatogenesis-associated protein 20	SPT20_HUMAN	-1.20987	0.432306	0.012639	0.08231	8.07796e+06	3.49215e+06	1.64031e+07	4.01637e+06	1.78929e+07	2.78295e+06
Q8TB36	GDAP1	Ganglioside-induced differentiation-associated protein 1	GDAP1_HUMAN	2.27378	4.83587	0.034092	0.141498	6934.13	33532.5	15051.6	31678.6	14089.9	15219.4
Q8TBB5	KLHDC4	Kelch domain-containing protein 4	KLDC4_HUMAN	2.25189	4.76308	0.00864086	0.0663313	7404.34	35267.4	7404.34	38896.5	0	25620
Q8TBF5	PIGX	Phosphatidylinositol-glycan biosynthesis class X protein	PIGX_HUMAN	1.82719	3.54845	0.0299126	0.133106	2743.14	9733.88	2743.14	10845	0	8184.53
Q8TBP6	SLC25A40	Solute carrier family 25 member 40	S2540_HUMAN	1.81577	3.52047	0.0375103	0.14982	21970.4	77346.1	21970.4	87470.5	0	69386.2
Q8TBQ9	TMEM167A	Protein kish-A	KISHA_HUMAN	1.11777	2.17012	0.00118217	0.0234262	178595	387572	169019	433279	87571.8	158597
Q8TC07	TBC1D15	TBC1 domain family member 15	TBC15_HUMAN	1.07802	2.11113	0.00804038	0.0649883	36072.9	76154.5	42191	77189.9	30381.8	22037.4
Q8TCS8	PNPT1	Polyribonucleotide nucleotidyltransferase 1, mitochondrial	PNPT1_HUMAN	1.40789	2.65348	0.00494751	0.0517134	47225.3	125311	51337	115305	14670.9	47279
Q8TCT8	SPPL2A	Signal peptide peptidase-like 2A	SPP2A_HUMAN	2.13458	4.3911	0.0367192	0.147529	8497.58	37313.7	16918.4	43351.4	17579.9	25958.7
Q8TCU6	PREX1	Phosphatidylinositol 3,4,5-trisphosphate-dependent Rac exchanger 1 protein	PREX1_HUMAN	1.85851	3.62632	0.0210668	0.108797	4279.5	15518.9	4279.5	17981	9.09e-13	12933.3
Q8TDH9	BLOC1S5	Biogenesis of lysosome-related organelles complex 1 subunit 5	BL1S5_HUMAN	1.36825	2.58158	0.0350191	0.143881	12966	33472.6	16266.2	41627.4	11164.9	25675.5
Q8TDQ7	GNPDA2	Glucosamine-6-phosphate isomerase 2	GNPI2_HUMAN	-1.01902	0.493451	1.41997e-06	0.000310836	314198	155041	326762	159829	91579.6	28143.1
Q8TE02	ELP5	Elongator complex protein 5	ELP5_HUMAN	1.55486	2.93805	0.0290894	0.131078	17746.7	52140.8	17746.7	62781.8	0	45238.3
Q8TE77	SSH3	Protein phosphatase Slingshot homolog 3	SSH3_HUMAN	-1.3306	0.397603	0.00265474	0.0372213	122156	48569.5	171267	57487.2	98073	54791.3
Q8TEB1	DCAF11	DDB1- and CUL4-associated factor 11	DCA11_HUMAN	2.3216	4.99887	0.0111164	0.0758916	8002.66	40004.3	14835.5	34375.4	12059.2	14992.9
Q8TEM1	NUP210	Nuclear pore membrane glycoprotein 210	PO210_HUMAN	1.80374	3.49125	0.00591382	0.0566824	33096.1	115547	35614.7	123723	26817.7	66025.5
Q8TF74	WIPF2	WAS/WASL-interacting protein family member 2	WIPF2_HUMAN	1.13667	2.19872	0.00556366	0.0547418	70958.9	156019	76423.4	167491	17460.7	68762.2
Q8WU76	SCFD2	Sec1 family domain-containing protein 2	SCFD2_HUMAN	-1.46667	0.361816	0.00886091	0.067122	67083.4	24271.9	267915	31636.9	332598	18927.3
Q8WUA7	TBC1D22A	TBC1 domain family member 22A	TB22A_HUMAN	3.36603	10.3104	0.0186747	0.100977	4138.06	42665	10581.9	40453.1	14408.9	26300.3
Q8WV41	SNX33	Sorting nexin-33	SNX33_HUMAN	-3.33944	0.0987932	3.36148e-05	0.00256304	116865	11545.5	153623	26463.5	87528.2	27439.5
Q8WVB6	CHTF18	Chromosome transmission fidelity protein 18 homolog	CTF18_HUMAN	1.3323	2.51804	0.0486853	0.172758	4473.63	11264.8	6460.68	13465.5	4443.19	7441.65
Q8WVC0	LEO1	RNA polymerase-associated protein LEO1	LEO1_HUMAN	2.4514	5.46946	0.0466483	0.168864	5271.86	28834.2	10602	33849.6	11918.6	24931
Q8WW22	DNAJA4	DnaJ homolog subfamily A member 4	DNJA4_HUMAN	3.22011	9.31855	0.036691	0.147503	3112.12	29000.5	3112.12	36194.4	0	34878.1
Q8WW43	APH1B	Gamma-secretase subunit APH-1B	APH1B_HUMAN	1.29398	2.45203	0.0203237	0.106664	8248.68	20226	8248.68	18142.3	0	9277.45
Q8WWC4	MAIP1	m-AAA protease-interacting protein 1, mitochondrial	MAIP1_HUMAN	1.07894	2.11249	0.000442261	0.0138944	19849.1	41931	20978.1	43915.5	8058.24	12175.2
Q8WWI1	LMO7	LIM domain only protein 7	LMO7_HUMAN	3.29916	9.8434	0.020839	0.108114	2880	28349	6506.95	32504.5	6425.17	24208.1
Q8WWK9	CKAP2	Cytoskeleton-associated protein 2	CKAP2_HUMAN	-3.10427	0.116285	0.00682057	0.0603922	158617	18444.7	259283	55589.8	263653	49317.6
Q8WWV3	RTN4IP1	Reticulon-4-interacting protein 1, mitochondrial	RT4I1_HUMAN	2.29105	4.89411	0.0070892	0.0612053	3590.41	17571.9	4188.82	20009.2	1338.07	12473.7
Q8WWX9	SELENOM	Selenoprotein M	SELM_HUMAN	-1.01026	0.496458	0.00948276	0.0692393	192764	95699	373345	102074	364949	75573.1
Q8WXD5	GEMIN6	Gem-associated protein 6	GEMI6_HUMAN	2.26352	4.8016	0.0422729	0.159768	9620.67	46194.6	15460.9	47688.5	13059.2	34233.5
Q8WXE9	STON2	Stonin-2	STON2_HUMAN	1.69524	3.23831	1.72217e-05	0.00172922	5908	19131.9	5908	21261.6	0	6588.75
Q8WXF7	ATL1	Atlastin-1	ATLA1_HUMAN	1.12988	2.1884	0.0357459	0.145864	61650.4	134916	74488.5	152033	44729.6	77086.7
Q8WXG6	MADD	MAP kinase-activating death domain protein	MADD_HUMAN	3.93404	15.285	0.00808407	0.0651422	1290.76	19729.2	4159.32	16972.5	4384.72	10004.8
Q8WXK1	ASB15	Ankyrin repeat and SOCS box protein 15	ASB15_HUMAN	-1.74481	0.298373	0.0497005	0.174444	41315.4	12327.4	141978	39957.2	169615	60680.3
Q8WY22	BRI3BP	BRI3-binding protein	BRI3B_HUMAN	2.29046	4.89214	0.0130996	0.0838842	44129.2	215886	56366.7	249807	39961	166475
Q8WZA9	IRGQ	Immunity-related GTPase family Q protein	IRGQ_HUMAN	1.15326	2.22416	0.0151501	0.0901037	169128	376168	172068	389579	67119.3	189731
Q92538	GBF1	Golgi-specific brefeldin A-resistance guanine nucleotide exchange factor 1	GBF1_HUMAN	-1.01415	0.495119	0.0120314	0.0794215	182072	90147.1	230965	101265	179414	40248.8
Q92542	NCSTN	Nicastrin	NICA_HUMAN	1.02183	2.03049	0.00167672	0.0288845	123395	250552	116980	258160	31825.8	90685.2
Q92585	MAML1	Mastermind-like protein 1	MAML1_HUMAN	2.17668	4.52113	0.0143471	0.0876432	3154.64	14262.5	5296.32	15062.7	3569.14	8364.93
Q92608	DOCK2	Dedicator of cytokinesis protein 2	DOCK2_HUMAN	-2.24038	0.21163	0.0013186	0.0249945	132791	28102.5	180949	35505.7	155800	22575.8
Q92615	LARP4B	La-related protein 4B	LAR4B_HUMAN	1.76745	3.40452	4.11089e-07	0.000146824	20552	69969.6	24310.6	73482	12093.8	14686.3
Q92629	SGCD	Delta-sarcoglycan	SGCD_HUMAN	-1.66953	0.314355	2.29446e-07	0.000103801	163169	51293	167303	59426.3	32028.5	28982
Q92665	MRPS31	28S ribosomal protein S31, mitochondrial	RT31_HUMAN	2.1616	4.4741	0.0082471	0.0654939	2844.45	12726.3	5418.52	13351	3655.69	6050.61
Q92729	PTPRU	Receptor-type tyrosine-protein phosphatase U	PTPRU_HUMAN	-2.18943	0.219237	0.000854857	0.0200729	73465.6	16106.4	102768	25604.8	72396.7	21320
Q92734	TFG	Protein TFG	TFG_HUMAN	1.26769	2.40776	0.00117048	0.0232929	399059	960840	536793	973834	218259	244423
Q92777	SYN2	Synapsin-2	SYN2_HUMAN	-1.70928	0.305813	0.0079003	0.0645818	79921.6	24441	103772	31083.2	92995.5	22834.4
Q92796	DLG3	Disks large homolog 3	DLG3_HUMAN	2.24574	4.74279	0.0183629	0.100069	8202.91	38904.7	15122.4	48315.3	9813.16	30030.1
Q92820	GGH	Gamma-glutamyl hydrolase	GGH_HUMAN	1.92083	3.7864	0.0325641	0.138981	155523	588871	166221	1.04875e+06	100078	905382
Q92823	NRCAM	Neuronal cell adhesion molecule	NRCAM_HUMAN	2.32529	5.01166	0.000146411	0.00649374	23117.5	115857	32034.7	121181	12640.9	45063.4
Q92859	NEO1	Neogenin	NEO1_HUMAN	3.4818	11.1719	0.00582327	0.0562048	16835.6	188085	50220.2	183604	69147.1	94343.4
Q92879	CELF1	CUGBP Elav-like family member 1	CELF1_HUMAN	1.94212	3.84269	0.00681822	0.0603922	47653.4	183117	60041.7	208586	48488.1	113274
Q92917	GPKOW	G-patch domain and KOW motifs-containing protein	GPKOW_HUMAN	3.08729	8.49901	0.0114848	0.0769358	10161.1	86359.6	35405.5	83360.3	36144.8	35038.1
Q92922	SMARCC1	SWI/SNF complex subunit SMARCC1	SMRC1_HUMAN	1.13041	2.18921	0.0239656	0.1183	51846.4	113503	50960.7	110946	10940.4	57664.6
Q92930	RAB8B	Ras-related protein Rab-8B	RAB8B_HUMAN	-1.20948	0.432425	6.38198e-05	0.00388426	485196	209811	539739	236659	203901	83697.1
Q92989	CLP1	Polyribonucleotide 5'-hydroxyl-kinase Clp1	CLP1_HUMAN	1.55198	2.9322	0.00985846	0.0710941	16067.7	47113.7	20704.8	53155.5	10368.8	26265.6
Q92994	BRF1	Transcription factor IIIB 90 kDa subunit	TF3B_HUMAN	-1.43787	0.369111	0.0382347	0.151643	73276.9	27047.4	179474	45032.9	240509	34216.1
Q93050	ATP6V0A1	V-type proton ATPase 116 kDa subunit a isoform 1	VPP1_HUMAN	1.13495	2.19611	0.0290026	0.130946	63482.6	139415	65717.7	168061	23487.8	101845
Q93052	LPP	Lipoma-preferred partner	LPP_HUMAN	-1.37584	0.385329	4.53471e-05	0.00310834	422354	162745	478004	158564	225739	70120.2
Q93062	RBPMS	RNA-binding protein with multiple splicing	RBPMS_HUMAN	-1.63997	0.320863	1.12095e-07	6.74154e-05	417075	133824	424272	143932	120104	49934.8
Q969G5	CAVIN3	Caveolae-associated protein 3	CAVN3_HUMAN	-1.42948	0.371266	0.00340811	0.0418663	3.37725e+06	1.25386e+06	3.41225e+06	1.53977e+06	1.1988e+06	1.14532e+06
Q969H8	MYDGF	Myeloid-derived growth factor	MYDGF_HUMAN	1.06041	2.08553	0.0497162	0.174444	44668.2	93156.6	59026.6	101783	45739.4	40423.1
Q969T3	SNX21	Sorting nexin-21	SNX21_HUMAN	-2.38715	0.19116	2.05268e-05	0.00198611	84145.2	16085.2	94869.6	17464.1	55052.3	11109.4
Q969X0	RILPL2	RILP-like protein 2	RIPL2_HUMAN	-1.1325	0.456125	0.0236939	0.117534	144655	65980.9	151987	74979.1	68630.8	62863.6
Q969X5	ERGIC1	Endoplasmic reticulum-Golgi intermediate compartment protein 1	ERGI1_HUMAN	-1.25815	0.41808	0.00115732	0.0232518	269859	112823	316155	114037	206002	44584.9
Q969X6	UTP4	U3 small nucleolar RNA-associated protein 4 homolog	UTP4_HUMAN	2.3659	5.15472	0.030325	0.133975	4853.55	25018.7	6841.4	30063.3	4444.97	23383.7
Q969Z0	TBRG4	FAST kinase domain-containing protein 4	FAKD4_HUMAN	1.55388	2.93607	0.0393981	0.154438	6725.71	19747.1	6725.71	20992.1	9.09e-13	15276
Q96A00	PPP1R14A	Protein phosphatase 1 regulatory subunit 14A	PP14A_HUMAN	-2.07223	0.237792	8.99959e-06	0.00115919	159876	38017.3	159955	37725.1	76716.4	23097.2
Q96A35	MRPL24	39S ribosomal protein L24, mitochondrial	RM24_HUMAN	1.13659	2.19861	0.0206932	0.10777	51337	112870	58473.8	112256	43318.9	43986.7
Q96A46	SLC25A28	Mitoferrin-2	MFRN2_HUMAN	3.96307	15.5957	0.027478	0.126526	374.555	5841.43	436.981	6715.69	139.588	6235.14
Q96A58	RERG	Ras-related and estrogen-regulated growth inhibitor	RERG_HUMAN	-2.0723	0.23778	6.73859e-07	0.000192782	382214	90882.6	376535	94604.2	148188	44142
Q96AC1	FERMT2	Fermitin family homolog 2	FERM2_HUMAN	-1.04146	0.485835	1.07605e-05	0.00123764	137496	66800.2	159271	69400.3	52726.7	21413.3
Q96AM1	MRGPRF	Mas-related G-protein coupled receptor member F	MRGRF_HUMAN	-1.3754	0.385446	0.0313387	0.136413	247027	95215.8	368626	166811	279484	127773
Q96AP7	ESAM	Endothelial cell-selective adhesion molecule	ESAM_HUMAN	-2.65267	0.159026	5.6034e-08	4.22497e-05	152821	24302.5	146272	28788.3	48972.2	19475.6
Q96AQ6	PBXIP1	Pre-B-cell leukemia transcription factor-interacting protein 1	PBIP1_HUMAN	-1.33413	0.39663	0.0210087	0.108701	232998	92414	253974	125142	152360	83878.3
Q96B26	EXOSC8	Exosome complex component RRP43	EXOS8_HUMAN	2.13291	4.38603	0.0210191	0.108701	24230.5	106276	50282.5	114593	40082.4	56092.6
Q96B36	AKT1S1	Proline-rich AKT1 substrate 1	AKTS1_HUMAN	-1.33848	0.395436	8.73031e-05	0.00461859	138240	54665.2	126873	63708.2	38145.6	21693.3
Q96B49	TOMM6	Mitochondrial import receptor subunit TOM6 homolog	TOM6_HUMAN	1.68397	3.21311	0.00663272	0.0596421	15385.6	49435.6	23500.5	53039.5	18145.4	20600
Q96B54	ZNF428	Zinc finger protein 428	ZN428_HUMAN	1.44852	2.72929	0.00804073	0.0649883	35385	96575.8	39441.6	107175	22402.8	52953.4
Q96B77	TMEM186	Transmembrane protein 186	TM186_HUMAN	1.43772	2.70892	0.0477071	0.170569	77590.4	210186	76900.5	223770	56443.1	160987
Q96BP2	CHCHD1	Coiled-coil-helix-coiled-coil-helix domain-containing protein 1	CHCH1_HUMAN	1.83561	3.56922	0.00260789	0.036869	29982.6	107014	40541.2	122345	39841.9	51631.9
Q96BR5	COA7	Cytochrome c oxidase assembly factor 7	COA7_HUMAN	1.98317	3.95361	0.0112799	0.076351	17940.7	70930.6	31402	86460	21354.9	45030.3
Q96BW5	PTER	Phosphotriesterase-related protein	PTER_HUMAN	3.17795	9.0502	0.0321161	0.138024	30825.6	278978	88264.8	266155	93021.7	174254
Q96BY7	ATG2B	Autophagy-related protein 2 homolog B	ATG2B_HUMAN	1.8113	3.50959	0.0255711	0.122287	9068.35	31826.2	14897	37663.7	12127.7	21165.6
Q96BZ8	LENG1	Leukocyte receptor cluster member 1	LENG1_HUMAN	2.48676	5.60518	0.0194932	0.103668	18802.2	105390	26673.1	92231.1	17599.9	60157.4
Q96C01	FAM136A	Protein FAM136A	F136A_HUMAN	2.25117	4.76067	0.00114143	0.0231909	20895.5	99476.6	26593.9	96884.8	12742	43487.6
Q96C24	SYTL4	Synaptotagmin-like protein 4	SYTL4_HUMAN	-1.21085	0.432013	0.00838184	0.0656475	45670.5	19730.3	45602.6	23351.9	12383.5	16539.6
Q96C36	PYCR2	Pyrroline-5-carboxylate reductase 2	P5CR2_HUMAN	2.60455	6.08203	0.00764904	0.0633777	15604.7	94908.3	26438.2	109203	24224.5	64618.4
Q96C90	PPP1R14B	Protein phosphatase 1 regulatory subunit 14B	PP14B_HUMAN	1.11244	2.16211	0.00355721	0.043348	52677.3	113894	54262	110570	22840.1	38255.6
Q96CG8	CTHRC1	Collagen triple helix repeat-containing protein 1	CTHR1_HUMAN	2.45691	5.4904	0.00380687	0.0448497	18352.1	100760	27575	121596	20623.1	67117.8
Q96CN7	ISOC1	Isochorismatase domain-containing protein 1	ISOC1_HUMAN	-1.127	0.457865	0.00144484	0.0262861	1.30781e+06	598801	1.60816e+06	637931	990627	252243
Q96CU9	FOXRED1	FAD-dependent oxidoreductase domain-containing protein 1	FXRD1_HUMAN	1.97405	3.92871	0.0351048	0.143962	8147.75	32010.1	8147.75	40704.9	9.09e-13	34001.2
Q96D05	FAM241B	Protein FAM241B	F241B_HUMAN	1.79106	3.46069	0.0357019	0.145772	39840.4	137875	46480.4	158172	14847.6	116751
Q96DA0	ZG16B	Zymogen granule protein 16 homolog B	ZG16B_HUMAN	-1.80184	0.286808	0.00327291	0.0408271	77268.6	22161.3	82547	25002.6	53197.8	27027.5
Q96DB5	RMDN1	Regulator of microtubule dynamics protein 1	RMD1_HUMAN	2.33464	5.04424	0.0392145	0.154088	5500.22	27744.4	10042.6	32476.9	10157.1	23269.6
Q96DD7	SHISA4	Protein shisa-4	SHSA4_HUMAN	-2.96734	0.127862	0.00276014	0.0375357	92147.4	11782.2	115863	24721.3	100025	26214.9
Q96DP5	MTFMT	Methionyl-tRNA formyltransferase, mitochondrial	FMT_HUMAN	1.84789	3.59974	0.00396756	0.0456336	4106.52	14782.4	4106.52	15269.8	0	8137.52
Q96DV4	MRPL38	39S ribosomal protein L38, mitochondrial	RM38_HUMAN	1.38414	2.61016	0.00083701	0.0198471	68656.7	179205	71628.6	187358	39023.8	66502.1
Q96E11	MRRF	Ribosome-recycling factor, mitochondrial	RRFM_HUMAN	2.11336	4.32697	0.00167306	0.0288845	38496.7	166574	52844.3	178525	44592.4	78221.2
Q96EF6	FBXO17	F-box only protein 17	FBX17_HUMAN	-3.22929	0.106632	0.000405997	0.0131195	114711	12231.8	106918	25205.9	64377.5	27171.2
Q96EK5	KIFBP	KIF-binding protein	KBP_HUMAN	1.48691	2.80289	0.00924184	0.0684663	11239.5	31503	12522.1	31403.4	7828.58	14846
Q96EL2	MRPS24	28S ribosomal protein S24, mitochondrial	RT24_HUMAN	1.20129	2.29946	0.0337115	0.14104	172640	396977	163046	413333	94698	253327
Q96EM0	L3HYPDH	Trans-3-hydroxy-L-proline dehydratase	T3HPD_HUMAN	-1.29616	0.407209	4.39852e-08	3.73104e-05	171358	69778.3	172782	72707.7	27010.6	24240.7
Q96ER3	SAAL1	Protein SAAL1	SAAL1_HUMAN	3.30945	9.91386	0.000319183	0.0113047	2976.83	29511.9	4945.44	29301.4	3257.37	13273.7
Q96ER9	CCDC51	Coiled-coil domain-containing protein 51	CCD51_HUMAN	1.74853	3.36015	0.000715881	0.0180617	7207.83	24219.4	9769.15	25752.4	6192.13	8843.49
Q96EX3	WDR34	WD repeat-containing protein 34	WDR34_HUMAN	2.81626	7.04333	0.0143509	0.0876432	5237.68	36890.7	5237.68	37838.5	0	28758.8
Q96EY7	PTCD3	Pentatricopeptide repeat domain-containing protein 3, mitochondrial	PTCD3_HUMAN	3.56489	11.8342	0.00965985	0.0699591	2021.19	23919.2	7167.01	28077.9	7346.07	16776.8
Q96F85	CNRIP1	CB1 cannabinoid receptor-interacting protein 1	CNRP1_HUMAN	-1.25212	0.419831	0.00171535	0.0291738	687499	288634	775171	335000	402956	171873
Q96FF9	CDCA5	Sororin	CDCA5_HUMAN	1.87971	3.68	0.0258088	0.122595	12534.4	46126.6	12534.4	54543.5	1.82e-12	41210.4
Q96FV2	SCRN2	Secernin-2	SCRN2_HUMAN	-1.14617	0.451823	5.41855e-05	0.00352605	188050	84965.4	191248	97463.6	39661.8	37678.6
Q96G21	IMP4	U3 small nucleolar ribonucleoprotein protein IMP4	IMP4_HUMAN	1.61829	3.07011	0.0313532	0.136413	34941.4	107274	56520.7	135066	59458.8	72384.6
Q96G46	DUS3L	tRNA-dihydrouridine(47) synthase [NAD(P)(+)]-like	DUS3L_HUMAN	2.52451	5.75378	0.0171732	0.096153	3638.78	20936.7	5446.86	20204.4	4042.98	13222.2
Q96GD0	PDXP	Pyridoxal phosphate phosphatase	PLPP_HUMAN	1.25871	2.39281	0.022483	0.113858	156018	373321	182172	334997	52953.7	142778
Q96GD4	AURKB	Aurora kinase B	AURKB_HUMAN	3.42231	10.7206	0.0144135	0.0876432	1789.94	19189.2	1789.94	20776.4	0	16761.1
Q96GM5	SMARCD1	SWI/SNF-related matrix-associated actin-dependent regulator of chromatin subfamily D member 1	SMRD1_HUMAN	5.20419	36.8652	0.00838733	0.0656475	1221.02	45013.3	6056.4	53136.5	7348.72	37892.8
Q96GQ7	DDX27	Probable ATP-dependent RNA helicase DDX27	DDX27_HUMAN	1.3244	2.50428	0.0433662	0.161198	19910.1	49860.5	26774.7	64806.9	21410.1	39728.8
Q96GZ6	SLC41A3	Solute carrier family 41 member 3	S41A3_HUMAN	-1.44179	0.368111	0.00617519	0.0576082	37015.1	13625.7	50305.7	19635.2	26605.9	18116.3
Q96H20	SNF8	Vacuolar-sorting protein SNF8	SNF8_HUMAN	1.4352	2.70419	0.0155202	0.0910677	32135.5	86900.4	51928	96060.9	28257.3	35922.5
Q96HD1	CRELD1	Protein disulfide isomerase CRELD1	CREL1_HUMAN	2.45227	5.47275	0.0218454	0.111713	17222.3	94253.5	36737.3	87969.3	36480.9	43894.5
Q96HJ9	FMC1	Protein FMC1 homolog	FMC1_HUMAN	1.73322	3.32468	0.00831204	0.0656475	38419.4	127732	41141.7	140807	20583.2	79727.7
Q96HS1	PGAM5	Serine/threonine-protein phosphatase PGAM5, mitochondrial	PGAM5_HUMAN	2.12677	4.36739	0.00118438	0.0234262	102712	448582	131829	428871	60035.7	183911
Q96IU4	ABHD14B	Protein ABHD14B	ABHEB_HUMAN	-1.55768	0.339698	0.000130375	0.00620037	1.32342e+06	449562	1.29044e+06	470738	623400	207484
Q96IW7	SEC22A	Vesicle-trafficking protein SEC22a	SC22A_HUMAN	1.72524	3.30636	0.0151321	0.0900759	12501.1	41333.3	22224.5	43946.8	14322.9	17477.6
Q96IX5	ATP5MD	ATP synthase membrane subunit DAPIT, mitochondrial	ATPMD_HUMAN	1.08624	2.1232	0.0359505	0.146391	83878.2	178090	110920	182253	68077.1	63730.8
Q96IY4	CPB2	Carboxypeptidase B2	CBPB2_HUMAN	-1.22186	0.428729	0.00143859	0.0262426	137276	58854.3	144838	70168	60069	33306.8
Q96JG8	MAGED4	Melanoma-associated antigen D4	MAGD4_HUMAN	-2.60825	0.163998	0.0492668	0.173918	231461	37959.1	1.67684e+06	65852	3.14014e+06	93606.5
Q96JH7	VCPIP1	Deubiquitinating protein VCIP135	VCIP1_HUMAN	-1.74295	0.298758	0.0251094	0.121709	190169	56814.4	348291	86677.1	430993	56981.4
Q96K19	RNF170	E3 ubiquitin-protein ligase RNF170	RN170_HUMAN	-1.8341	0.280467	0.00228956	0.0344501	122991	34495	100807	47200.5	42506.5	26957.3
Q96K37	SLC35E1	Solute carrier family 35 member E1	S35E1_HUMAN	1.01986	2.02772	0.00844281	0.0657029	19553.2	39648.3	21266.3	45815.6	14355.9	18093.9
Q96KA5	CLPTM1L	Cleft lip and palate transmembrane protein 1-like protein	CLP1L_HUMAN	1.97151	3.92178	0.0274001	0.126488	9391.57	36831.7	11566	53131.1	4862.25	41161.2
Q96KG9	SCYL1	N-terminal kinase-like protein	SCYL1_HUMAN	-1.0101	0.496513	0.0112254	0.076351	74557.4	37018.8	91507.3	39977.7	71147.1	14800.4
Q96LI5	CNOT6L	CCR4-NOT transcription complex subunit 6-like	CNO6L_HUMAN	2.3826	5.21476	0.000150547	0.00659102	12202.6	63633.6	12202.6	63181.3	0	26170.6
Q96ME1	FBXL18	F-box/LRR-repeat protein 18	FXL18_HUMAN	1.88429	3.69172	0.0334465	0.140741	8038.18	29674.7	17481.7	31693.4	13529.4	12442.4
Q96MW1	CCDC43	Coiled-coil domain-containing protein 43	CCD43_HUMAN	1.68786	3.22179	0.00858018	0.0661799	35535.1	114487	45433	132333	32433.3	68093
Q96MX6	WDR92	WD repeat-containing protein 92	WDR92_HUMAN	1.53268	2.89322	0.0491138	0.173809	9628.18	27856.5	15848.7	27670.4	11802.5	11435.4
Q96P11	NSUN5	Probable 28S rRNA (cytosine-C(5))-methyltransferase	NSUN5_HUMAN	4.26518	19.2286	0.00607013	0.0574504	1004.54	19316	2422.2	21998.9	2745.34	15040.5
Q96P44	COL21A1	Collagen alpha-1(XXI) chain	COLA1_HUMAN	-1.72029	0.303488	0.003174	0.0405627	484961	147180	918300	162220	902690	122848
Q96PD5	PGLYRP2	N-acetylmuramoyl-L-alanine amidase	PGRP2_HUMAN	-1.6785	0.312407	0.00116499	0.0232518	259799	81162.9	248179	101214	115189	64183.4
Q96PZ0	PUS7	Pseudouridylate synthase 7 homolog	PUS7_HUMAN	2.76607	6.80251	0.0216071	0.110828	7017.43	47736.2	11570.3	54312.4	7493.99	40303.7
Q96Q06	PLIN4	Perilipin-4	PLIN4_HUMAN	-3.1922	0.109409	0.000489424	0.0148269	49784.8	5446.9	54907	13006	37292.9	10718.8
Q96QC0	PPP1R10	Serine/threonine-protein phosphatase 1 regulatory subunit 10	PP1RA_HUMAN	2.15797	4.46288	0.0492405	0.173918	8337.56	37209.5	16002.8	34733.2	18435.1	18223.5
Q96RP7	GAL3ST4	Galactose-3-O-sulfotransferase 4	G3ST4_HUMAN	-2.19707	0.21808	0.00253073	0.0363076	38732.4	8446.76	37719.7	11577.3	28409.3	7406.63
Q96RQ9	IL4I1	L-amino-acid oxidase	OXLA_HUMAN	3.16463	8.96704	0.0310144	0.135959	31052.8	278452	99266.8	329394	147869	218081
Q96RS6	NUDCD1	NudC domain-containing protein 1	NUDC1_HUMAN	3.99734	15.9706	0.00172529	0.0292695	6065.16	96864.1	15542.7	112685	18612.3	62967.6
Q96RT8	TUBGCP5	Gamma-tubulin complex component 5	GCP5_HUMAN	1.23709	2.35723	0.0302511	0.133855	8299.33	19563.4	10566.8	18875.8	5070.29	7887.16
Q96S59	RANBP9	Ran-binding protein 9	RANB9_HUMAN	1.47934	2.78822	0.0139822	0.0868953	9719.14	27099.1	13550.1	29012.1	8566.38	12647.6
Q96S86	HAPLN3	Hyaluronan and proteoglycan link protein 3	HPLN3_HUMAN	4.68764	25.7703	0.0492691	0.173918	3618.06	93238.5	13298.2	153378	20717.3	157400
Q96S90	LYSMD1	LysM and putative peptidoglycan-binding domain-containing protein 1	LYSM1_HUMAN	2.6013	6.06835	0.0264084	0.12445	4145.68	25157.4	8912.04	30780.5	8933.1	20922.9
Q96S97	MYADM	Myeloid-associated differentiation marker	MYADM_HUMAN	-1.05963	0.479755	0.00613848	0.0575355	715799	343408	657009	380342	245521	160423
Q96SB4	SRPK1	SRSF protein kinase 1	SRPK1_HUMAN	2.16371	4.48067	0.01078	0.0751642	11334.9	50788.1	16700.8	58937.9	17416.3	34107.2
Q96SL1	SLC49A4	Solute carrier family 49 member 4	DIRC2_HUMAN	1.65786	3.15548	0.00664263	0.0596421	22159.7	69924.6	25187	77062.4	11558.1	40043
Q96SL4	GPX7	Glutathione peroxidase 7	GPX7_HUMAN	1.28158	2.43105	0.0414588	0.15779	34260.5	83288.8	49331	118947	36632.2	72364.3
Q96ST2	IWS1	Protein IWS1 homolog	IWS1_HUMAN	2.10529	4.30285	0.00605409	0.0573786	9344.91	40209.8	16322.4	41359.2	11921.8	18068.1
Q96T37	RBM15	RNA-binding protein 15	RBM15_HUMAN	1.23793	2.3586	0.0336889	0.141032	66292	156357	83161.3	181709	36178.2	99866.3
Q96T88	UHRF1	E3 ubiquitin-protein ligase UHRF1	UHRF1_HUMAN	3.23317	9.40332	0.0101352	0.0723182	6269.82	58957.1	6269.82	68362.7	0	51769.7
Q96TA2	YME1L1	ATP-dependent zinc metalloprotease YME1L1	YMEL1_HUMAN	1.2988	2.46024	0.0176108	0.0975566	9584.74	23580.7	9584.74	22024.1	0	11367.9
Q99417	MYCBP	c-Myc-binding protein	MYCBP_HUMAN	1.53702	2.90193	0.0420374	0.159366	34890.7	101250	53502.1	114573	41543.2	61856.5
Q99436	PSMB7	Proteasome subunit beta type-7	PSB7_HUMAN	4.55134	23.4472	0.013162	0.0838842	9781.67	229353	43456.6	255167	71014.9	179460
Q99519	NEU1	Sialidase-1	NEUR1_HUMAN	2.37397	5.18365	0.00367271	0.044347	28606.1	148284	36915.6	168348	23542.5	93864.5
Q99523	SORT1	Sortilin	SORT_HUMAN	1.3434	2.53748	0.0257305	0.122595	39101.5	99219.4	49679.5	118316	34516.6	64273.5
Q99569	PKP4	Plakophilin-4	PKP4_HUMAN	-1.11336	0.462217	0.00369775	0.0445322	40863.6	18887.8	48043.1	20848.2	28999.9	10269.6
Q99575	POP1	Ribonucleases P/MRP protein subunit POP1	POP1_HUMAN	2.02324	4.06495	0.000821585	0.0196383	7691.09	31263.9	9999.46	30984.6	7442.08	11958.4
Q99615	DNAJC7	DnaJ homolog subfamily C member 7	DNJC7_HUMAN	1.68021	3.20475	0.0140088	0.0868953	17760.1	56916.6	18914.2	58227.2	11521.6	33892.9
Q99622	C12orf57	Protein C10	C10_HUMAN	1.70068	3.25054	0.000156181	0.00679389	14197.2	46148.7	17035.3	50482.8	6346.12	16833.4
Q99640	PKMYT1	Membrane-associated tyrosine- and threonine-specific cdc2-inhibitory kinase	PMYT1_HUMAN	1.45943	2.75	0.00666206	0.0596421	5135.05	14121.4	5135.05	13338	0	6421.96
Q99661	KIF2C	Kinesin-like protein KIF2C	KIF2C_HUMAN	2.51114	5.70071	0.00424861	0.0476107	6724.35	38333.6	6724.35	40178.8	0	24608.9
Q99715	COL12A1	Collagen alpha-1(XII) chain	COCA1_HUMAN	-1.38851	0.38196	0.0236337	0.117493	2.84708e+06	1.08747e+06	3.39286e+06	1.56522e+06	2.08677e+06	1.28678e+06
Q99755	PIP5K1A	Phosphatidylinositol 4-phosphate 5-kinase type-1 alpha	PI51A_HUMAN	2.19801	4.58847	0.0267661	0.125227	8034.17	36864.5	15465.5	34186.5	14794.5	16406.1
Q99758	ABCA3	ATP-binding cassette sub-family A member 3	ABCA3_HUMAN	3.67369	12.7612	0.0412201	0.1575	422.36	5389.8	422.36	8789.29	5.68e-14	9049.36
Q99832	CCT7	T-complex protein 1 subunit eta	TCPH_HUMAN	1.07496	2.10666	0.00495184	0.0517134	526509	1.10917e+06	531484	1.13491e+06	134588	446435
Q99969	RARRES2	Retinoic acid receptor responder protein 2	RARR2_HUMAN	-1.29954	0.406255	0.000383566	0.012697	352324	143133	387979	155369	179363	79144.6
Q99986	VRK1	Serine/threonine-protein kinase VRK1	VRK1_HUMAN	4.17189	18.0245	0.0266178	0.124952	5304.72	95615	13120.3	119046	12824.6	104279
Q9BQ15	NABP2	SOSS complex subunit B1	SOSB1_HUMAN	3.72172	13.1932	0.0219393	0.111956	3757.25	49570.2	7219.83	45222.5	7742.56	35865.6
Q9BQ24	ZFYVE21	Zinc finger FYVE domain-containing protein 21	ZFY21_HUMAN	-1.74444	0.29845	5.78031e-09	9.80629e-06	237353	70837.9	238833	74431.7	39376.8	35408.4
Q9BQ48	MRPL34	39S ribosomal protein L34, mitochondrial	RM34_HUMAN	2.10656	4.30662	0.0073957	0.0624997	74547.1	321046	154715	345228	146064	125780
Q9BQ61	TRIR	Telomerase RNA component interacting RNase	TRIR_HUMAN	1.5761	2.98162	0.000901029	0.0203136	74449.4	221980	81779.8	209478	36627.3	75171.7
Q9BQ95	ECSIT	Evolutionarily conserved signaling intermediate in Toll pathway, mitochondrial	ECSIT_HUMAN	2.43861	5.4212	1.73279e-05	0.00172922	6986.34	37874.3	9057.93	40199.1	4632.21	13099.8
Q9BQI9	NRIP2	Nuclear receptor-interacting protein 2	NRIP2_HUMAN	-1.20166	0.434776	0.0162901	0.0934445	127276	55336.3	164595	75548.7	95757.7	58200
Q9BQP7	MGME1	Mitochondrial genome maintenance exonuclease 1	MGME1_HUMAN	1.65293	3.14471	0.00208437	0.0324416	17876.7	56217.1	21013.9	62837	7014.86	27829.1
Q9BQS8	FYCO1	FYVE and coiled-coil domain-containing protein 1	FYCO1_HUMAN	-1.52931	0.346442	6.62396e-05	0.00397789	99299.7	34401.6	114300	42352.7	43158.5	23710.5
Q9BR39	JPH2	Junctophilin-2	JPH2_HUMAN	-1.4469	0.36681	0.023353	0.116439	40602.3	14893.3	50507.6	15864.7	53939.2	11897.7
Q9BRR9	ARHGAP9	Rho GTPase-activating protein 9	RHG09_HUMAN	2.11008	4.31715	0.00311083	0.0401333	4365.44	18846.3	4365.44	17934.1	0	9584.74
Q9BRT9	GINS4	DNA replication complex GINS protein SLD5	SLD5_HUMAN	2.20673	4.61627	0.0176449	0.0975864	8231.09	37996.9	8231.09	45430.9	1.82e-12	34007.1
Q9BT17	MTG1	Mitochondrial ribosome-associated GTPase 1	MTG1_HUMAN	1.38084	2.60421	0.0334816	0.140741	17486.3	45537.9	18108.9	48230.7	10746.6	30520.5
Q9BT23	LIMD2	LIM domain-containing protein 2	LIMD2_HUMAN	2.27181	4.82927	0.00111052	0.0227674	9963.85	48118.2	12710.2	54136.6	6141	25671.6
Q9BTV4	TMEM43	Transmembrane protein 43	TMM43_HUMAN	-1.60504	0.328726	4.43465e-05	0.00307077	1.85803e+06	610782	1.8346e+06	652359	790843	300733
Q9BTX1	NDC1	Nucleoporin NDC1	NDC1_HUMAN	1.94477	3.84978	0.00608387	0.0575002	5534.69	21307.3	5534.69	21132	0	12053.4
Q9BTX7	TTPAL	Alpha-tocopherol transfer protein-like	TTPAL_HUMAN	1.03793	2.05328	0.0450717	0.165238	2206.99	4531.58	2206.99	5698.62	0	3853.7
Q9BTY2	FUCA2	Plasma alpha-L-fucosidase	FUCO2_HUMAN	1.35548	2.55882	0.0232527	0.116134	27876.7	71331.5	27617.5	71602.9	17169.2	41115
Q9BUA3	SPINDOC	Spindlin interactor and repressor of chromatin-binding protein	SPNDC_HUMAN	2.63592	6.21571	0.0390437	0.153773	3037.99	18883.3	3037.99	22280.3	0	20563
Q9BUE6	ISCA1	Iron-sulfur cluster assembly 1 homolog, mitochondrial	ISCA1_HUMAN	1.45432	2.74026	0.0438127	0.162053	18166.8	49781.8	25566.7	47709.9	16546.6	22323.1
Q9BUP0	EFHD1	EF-hand domain-containing protein D1	EFHD1_HUMAN	-1.03346	0.488538	0.00325833	0.0407201	222910	108900	285019	121777	169371	62388.5
Q9BUP3	HTATIP2	Oxidoreductase HTATIP2	HTAI2_HUMAN	1.79366	3.46694	0.0393924	0.154438	21121.7	73227.8	28889.7	92313.9	16729.4	67220
Q9BVC6	TMEM109	Transmembrane protein 109	TM109_HUMAN	-1.07151	0.47582	0.0149451	0.0894408	12520997	5.95775e+06	2.13446e+07	7.43583e+06	1.98708e+07	4.58363e+06
Q9BVS4	RIOK2	Serine/threonine-protein kinase RIO2	RIOK2_HUMAN	1.23538	2.35443	0.0340348	0.141429	4756	11197.7	4756	12585.7	9.09e-13	8123.55
Q9BVV7	TIMM21	Mitochondrial import inner membrane translocase subunit Tim21	TIM21_HUMAN	1.36471	2.57525	0.0479343	0.171111	6632.51	17080.3	8625.59	23471.5	4456.67	16421.2
Q9BVW5	TIPIN	TIMELESS-interacting protein	TIPIN_HUMAN	5.42084	42.8387	0.0247068	0.120255	1097.92	47033.4	1097.92	53906.5	2.27e-13	51368.5
Q9BW71	HIRIP3	HIRA-interacting protein 3	HIRP3_HUMAN	1.31074	2.48069	0.0107187	0.0749097	40095.6	99464.6	40095.6	106404	0	55773.3
Q9BW72	HIGD2A	HIG1 domain family member 2A, mitochondrial	HIG2A_HUMAN	1.90011	3.73241	0.00473258	0.051339	6955.31	25960	8497.92	25284.3	3449.39	12369.1
Q9BWE0	REPIN1	Replication initiator 1	REPI1_HUMAN	2.04269	4.12014	0.00568717	0.0554873	7360.67	30327	8111.89	30722.5	3980.12	17154.8
Q9BWS9	CHID1	Chitinase domain-containing protein 1	CHID1_HUMAN	-1.35168	0.391836	9.44305e-06	0.0011651	206922	81079.4	195722	87562.4	50065.8	33649.8
Q9BX66	SORBS1	Sorbin and SH3 domain-containing protein 1	SRBS1_HUMAN	-2.11619	0.230656	1.44967e-05	0.00152316	464010	107027	480873	125726	242938	54330.8
Q9BXF6	RAB11FIP5	Rab11 family-interacting protein 5	RFIP5_HUMAN	-4.06766	0.0596363	0.00202071	0.0321891	49783.7	2968.91	51688.1	10924.9	41164.6	13449.9
Q9BXJ2	C1QTNF7	Complement C1q tumor necrosis factor-related protein 7	C1QT7_HUMAN	-3.36077	0.0973439	0.00599508	0.0569915	40554.3	3947.72	39863.9	14892.6	17333.7	16452.9
Q9BXN1	ASPN	Asporin	ASPN_HUMAN	-2.53543	0.172488	0.000601104	0.0165145	3.87503e+06	668396	4.47807e+06	736632	3.71342e+06	460528
Q9BXV9	GON7	EKC/KEOPS complex subunit GON7	GON7_HUMAN	2.53781	5.80705	0.000295983	0.0110969	10298.5	59804.2	14055	55033.4	8399.69	21862
Q9BY42	RTF2	Replication termination factor 2	RTF2_HUMAN	2.56899	5.93394	0.0408558	0.156979	3160.74	18755.6	5278.74	18155.5	4736	13627.8
Q9BY43	CHMP4A	Charged multivesicular body protein 4a	CHM4A_HUMAN	1.90486	3.74473	0.00873721	0.0666419	19697.2	73760.6	37149.8	77295.4	24800.5	29415
Q9BY44	EIF2A	Eukaryotic translation initiation factor 2A	EIF2A_HUMAN	1.72678	3.30988	0.0221286	0.112567	62409	206566	95380.9	217216	85170.4	105128
Q9BYB0	SHANK3	SH3 and multiple ankyrin repeat domains protein 3	SHAN3_HUMAN	-2.28654	0.204966	0.0414067	0.157789	10878.2	2229.67	16937.2	6112.08	15915.5	7274.68
Q9BYC5	FUT8	Alpha-(1,6)-fucosyltransferase	FUT8_HUMAN	1.94697	3.85565	0.0006824	0.0178106	12891.4	49704.8	17579.4	50540.4	6664.32	19191.1
Q9BYD6	MRPL1	39S ribosomal protein L1, mitochondrial	RM01_HUMAN	3.81512	14.0756	0.000948972	0.0208405	3162.68	44516.6	10364.8	45707.5	14735.4	19999.3
Q9BYG3	NIFK	MKI67 FHA domain-interacting nucleolar phosphoprotein	MK67I_HUMAN	1.17014	2.25033	0.0454153	0.166229	18151	40845.9	23814.2	58286.2	14738.7	37151.2
Q9BYJ9	YTHDF1	YTH domain-containing family protein 1	YTHD1_HUMAN	1.72664	3.30957	0.0382663	0.151659	9422.19	31183.4	13123.1	34853.6	8275.39	22621
Q9BYN8	MRPS26	28S ribosomal protein S26, mitochondrial	RT26_HUMAN	1.54089	2.90974	0.00871609	0.0666074	56598.5	164687	56244.1	164781	34520.5	86139.2
Q9BYT8	NLN	Neurolysin, mitochondrial	NEUL_HUMAN	1.47468	2.77921	0.0162135	0.0932412	31902.9	88664.9	49380.6	87734.2	37622.8	26863.2
Q9BZ23	PANK2	Pantothenate kinase 2, mitochondrial	PANK2_HUMAN	2.23586	4.71045	0.0119268	0.0792708	8700.45	40983.1	15545.8	43943.6	13361.5	23040.3
Q9BZE9	ASPSCR1	Tether containing UBX domain for GLUT4	ASPC1_HUMAN	1.16142	2.23678	0.027218	0.126238	15600.9	34895.7	23808.8	35553.1	16225	6912.49
Q9BZG1	RAB34	Ras-related protein Rab-34	RAB34_HUMAN	-1.00392	0.498642	4.02686e-05	0.00293831	227916	113648	239323	116773	62700.7	43028.7
Q9BZI7	UPF3B	Regulator of nonsense transcripts 3B	REN3B_HUMAN	1.30545	2.47161	0.0235315	0.117071	10794.7	26680.2	11900.1	28626	7694.07	15494.6
Q9BZL4	PPP1R12C	Protein phosphatase 1 regulatory subunit 12C	PP12C_HUMAN	-1.17572	0.442663	0.00299691	0.0394128	100203	44356.3	120234	51208.5	63508.8	31791
Q9C005	DPY30	Protein dpy-30 homolog	DPY30_HUMAN	1.43381	2.70159	0.00063131	0.0170003	207238	559872	208086	594361	138642	212995
Q9C0C2	TNKS1BP1	182 kDa tankyrase-1-binding protein	TB182_HUMAN	-1.06971	0.476415	0.00899187	0.0674987	212172	101082	184567	105724	81379.1	44235.7
Q9GZM5	YIPF3	Protein YIPF3	YIPF3_HUMAN	2.42639	5.37547	0.00221719	0.0336596	8640.19	46445.1	8640.19	49531.6	0	27700.6
Q9GZM7	TINAGL1	Tubulointerstitial nephritis antigen-like	TINAL_HUMAN	-2.11079	0.231521	5.43727e-07	0.000175701	1944496	450191	1.74012e+06	542041	399899	330840
Q9GZT3	SLIRP	SRA stem-loop-interacting RNA-binding protein, mitochondrial	SLIRP_HUMAN	1.27472	2.41953	0.0474565	0.170218	208627	504779	244916	581154	136268	367239
Q9H0B6	KLC2	Kinesin light chain 2	KLC2_HUMAN	3.12165	8.70381	0.0186207	0.100926	5664.74	49304.9	20753.9	57422.2	26428.2	30209.1
Q9H0D6	XRN2	5'-3' exoribonuclease 2	XRN2_HUMAN	1.13057	2.18945	0.00714261	0.0613541	119482	261599	126890	267020	61444.3	104988
Q9H0H0	INTS2	Integrator complex subunit 2	INT2_HUMAN	3.21157	9.26357	0.00732231	0.0622672	1656.22	15342.5	3025.59	15541.9	2782.79	9803.59
Q9H0L4	CSTF2T	Cleavage stimulation factor subunit 2 tau variant	CSTFT_HUMAN	3.0274	8.1534	0.00385003	0.0449865	8490.34	69225.1	11355.7	72769.2	4052.66	44529.4
Q9H0P0	NT5C3A	Cytosolic 5'-nucleotidase 3A	5NT3A_HUMAN	4.09413	17.0788	0.029389	0.131552	2336.3	39901	4539.35	58777.8	3181.09	54565
Q9H0X4	FAM234A	Protein FAM234A	F234A_HUMAN	2.1186	4.34273	0.0183279	0.100059	2709.74	11767.7	6670.37	12800.7	5917.19	4490.24
Q9H173	SIL1	Nucleotide exchange factor SIL1	SIL1_HUMAN	1.45046	2.73294	0.0427247	0.160162	22574.3	61694.3	25894.7	79379.3	16970	57486.1
Q9H1P3	OSBPL2	Oxysterol-binding protein-related protein 2	OSBL2_HUMAN	1.4193	2.67456	0.0290899	0.131078	7566.15	20236.1	7972.9	21380.1	3199.71	13340.5
Q9H2K0	MTIF3	Translation initiation factor IF-3, mitochondrial	IF3M_HUMAN	1.48302	2.79533	0.0395551	0.15462	4871.82	13618.4	5683.79	11831.1	1815.62	6504.15
Q9H2P0	ADNP	Activity-dependent neuroprotector homeobox protein	ADNP_HUMAN	2.37899	5.20174	0.019245	0.103238	8162.45	42459	18290.9	49310	15791.4	27319
Q9H2P9	DPH5	Diphthine methyl ester synthase	DPH5_HUMAN	1.36471	2.57525	0.0431848	0.160841	4909.29	12642.7	4909.29	16946.9	0	13156.7
Q9H3K6	BOLA2	BolA-like protein 2	BOLA2_HUMAN	1.36111	2.56882	0.0475931	0.170341	281081	722047	309523	776300	141865	515261
Q9H3Q1	CDC42EP4	Cdc42 effector protein 4	BORG4_HUMAN	-1.63419	0.32215	7.16978e-07	0.000192782	324591	104567	318339	104748	113681	32485.8
Q9H3Z4	DNAJC5	DnaJ homolog subfamily C member 5	DNJC5_HUMAN	2.3686	5.1644	0.000241159	0.00968346	9228.74	47661	10660.1	44664.1	6298.88	17859.6
Q9H444	CHMP4B	Charged multivesicular body protein 4b	CHM4B_HUMAN	-1.28826	0.409444	0.00752586	0.06305	157552	64508.7	198316	82455.3	137947	46711.9
Q9H4G4	GLIPR2	Golgi-associated plant pathogenesis-related protein 1	GAPR1_HUMAN	-1.17931	0.441562	0.0258762	0.122744	417351	184286	399896	221677	183019	139396
Q9H4L4	SENP3	Sentrin-specific protease 3	SENP3_HUMAN	-1.51149	0.350748	0.0338766	0.141295	180658	63365.5	461773	80719.9	678551	50214.5
Q9H4L5	OSBPL3	Oxysterol-binding protein-related protein 3	OSBL3_HUMAN	2.26466	4.80543	0.0492041	0.173918	3413.37	16402.7	4454.06	20988.6	2327.06	18578.2
Q9H5H4	ZNF768	Zinc finger protein 768	ZN768_HUMAN	4.42153	21.4296	0.00704449	0.0609744	1769.07	37910.5	1769.07	33820.4	2.27e-13	25296.1
Q9H5N1	RABEP2	Rab GTPase-binding effector protein 2	RABE2_HUMAN	3.55856	11.7824	0.02407	0.118448	1888.26	22248.2	1888.26	19774.4	0	17311.4
Q9H5Q4	TFB2M	Dimethyladenosine transferase 2, mitochondrial	TFB2M_HUMAN	3.49263	11.256	0.0265098	0.124754	1236.23	13915.1	1477.12	15972.9	538.644	14291.6
Q9H6F5	CCDC86	Coiled-coil domain-containing protein 86	CCD86_HUMAN	3.01619	8.09028	0.00917939	0.0683168	4111.29	33261.5	4796.5	35801.6	1532.19	25441.7
Q9H6H4	REEP4	Receptor expression-enhancing protein 4	REEP4_HUMAN	1.34507	2.54042	0.0147131	0.0887494	9464.74	24044.4	9464.74	21865.2	0	10985.2
Q9H6K5	PRR36	Proline-rich protein 36	PRR36_HUMAN	5.277	38.7735	0.0108173	0.0751642	1270.53	49262.8	1482.28	44692.2	473.497	36396.4
Q9H6L2	TMEM231	Transmembrane protein 231	TM231_HUMAN	-1.4612	0.36319	0.00161862	0.0286041	70933.4	25762.3	59923	26102.1	26861	15710.7
Q9H6W3	RIOX1	Ribosomal oxygenase 1	RIOX1_HUMAN	1.32352	2.50277	0.0326106	0.139065	37814.8	94641.6	48482.8	109979	34521.3	60012.1
Q9H773	DCTPP1	dCTP pyrophosphatase 1	DCTP1_HUMAN	1.16363	2.2402	0.0336685	0.141032	80981.9	181416	96911.9	252171	65671.5	156184
Q9H813	PACC1	Proton-activated chloride channel	PACC1_HUMAN	2.46518	5.52197	0.0205873	0.107487	2928.25	16169.7	4459.56	22749.9	2369.51	17137.2
Q9H857	NT5DC2	5'-nucleotidase domain-containing protein 2	NT5D2_HUMAN	2.01187	4.03305	0.0131651	0.0838842	34830.6	140474	58855.1	147594	49112.7	71763.5
Q9H910	JPT2	Jupiter microtubule associated homolog 2	JUPI2_HUMAN	1.43392	2.70179	0.00244573	0.0354631	84507.4	228321	110291	239229	53590.3	82800
Q9H944	MED20	Mediator of RNA polymerase II transcription subunit 20	MED20_HUMAN	1.88715	3.69903	0.0435084	0.161389	15861.5	58672.1	25796.1	74246	20930.1	51649.1
Q9H967	WDR76	WD repeat-containing protein 76	WDR76_HUMAN	2.84387	7.17943	0.0171356	0.0961012	6509.64	46735.5	6509.64	50113	0	39655.9
Q9H974	QTRT2	Queuine tRNA-ribosyltransferase accessory subunit 2	QTRT2_HUMAN	3.00089	8.00491	0.00443059	0.049002	3005.51	24058.8	6953.8	27302.2	5585.44	14702.8
Q9H9F9	ACTR5	Actin-related protein 5	ARP5_HUMAN	2.03154	4.08842	0.00169674	0.0289299	4157.85	16999	4157.85	16537	0	8124.35
Q9H9S4	CAB39L	Calcium-binding protein 39-like	CB39L_HUMAN	-3.35249	0.0979037	0.00688395	0.0604481	29382.1	2876.62	43408.1	9692.33	42781.7	9657.16
Q9HA64	FN3KRP	Ketosamine-3-kinase	KT3K_HUMAN	-1.03425	0.488271	0.0175189	0.0973699	110483	53945.4	124032	63532.9	60297.5	42885.3
Q9HA65	TBC1D17	TBC1 domain family member 17	TBC17_HUMAN	-1.12039	0.459968	8.42783e-05	0.00453477	191395	88035.6	196574	100439	62111.1	30238.8
Q9HA72	CALHM2	Calcium homeostasis modulator protein 2	CAHM2_HUMAN	-2.34021	0.197481	3.57266e-06	0.000655245	479651	94722.2	593169	113795	303004	54697.9
Q9HA77	CARS2	Probable cysteine--tRNA ligase, mitochondrial	SYCM_HUMAN	2.12382	4.35846	9.25652e-05	0.00479502	11316.8	49323.6	15623.2	55353.8	9321.68	18786.9
Q9HAC8	UBTD1	Ubiquitin domain-containing protein 1	UBTD1_HUMAN	-1.86121	0.275245	0.0114229	0.0768246	664119	182795	785586	243604	705579	214767
Q9HAV4	XPO5	Exportin-5	XPO5_HUMAN	1.34496	2.54023	0.00524686	0.0532776	29888.8	75924.4	32120.3	75748.2	18551.3	31239.1
Q9HB40	SCPEP1	Retinoid-inducible serine carboxypeptidase	RISC_HUMAN	1.81951	3.52962	0.0116527	0.0777536	21103.6	74487.8	24919.1	102286	11764.8	65597.2
Q9HB71	CACYBP	Calcyclin-binding protein	CYBP_HUMAN	1.13351	2.19391	0.00189181	0.0310843	153448	336651	150956	358996	58927.6	134036
Q9HBL0	TNS1	Tensin-1	TENS1_HUMAN	-1.97971	0.253541	1.41277e-08	1.36958e-05	315709	80045.2	334376	81292.6	107792	27855
Q9HBR0	SLC38A10	Putative sodium-coupled neutral amino acid transporter 10	S38AA_HUMAN	3.24814	9.50141	0.0125631	0.0820532	4525.28	42996.5	9938.26	37149.2	12103.8	22415.6
Q9HC07	TMEM165	Transmembrane protein 165	TM165_HUMAN	1.00275	2.00381	0.0452929	0.16596	43253.9	86672.9	45566.2	102027	37707.3	58463.5
Q9HC35	EML4	Echinoderm microtubule-associated protein-like 4	EMAL4_HUMAN	1.44869	2.7296	0.00689461	0.0604481	80856.5	220706	78639.7	243785	24951.4	129131
Q9HC52	CBX8	Chromobox protein homolog 8	CBX8_HUMAN	3.30398	9.87636	0.00480546	0.0516797	10295.1	101678	14611.6	108354	9651.99	69886.9
Q9HC78	ZBTB20	Zinc finger and BTB domain-containing protein 20	ZBT20_HUMAN	-2.04647	0.242076	0.010913	0.0751642	31330.1	7584.25	33101.2	11873	23652.7	11582.3
Q9HCB6	SPON1	Spondin-1	SPON1_HUMAN	-1.47732	0.359156	0.00270828	0.0374265	236528	84950.6	222433	96566.3	99282.5	65948.7
Q9HCK8	CHD8	Chromodomain-helicase-DNA-binding protein 8	CHD8_HUMAN	1.43034	2.6951	0.0114707	0.0769358	14092.1	37979.6	14092.1	35491.5	0	18194.8
Q9HCN8	SDF2L1	Stromal cell-derived factor 2-like protein 1	SDF2L_HUMAN	1.72173	3.29831	0.00750195	0.0629274	34542.4	113932	47870.8	116507	35726.4	50631.3
Q9HCU0	CD248	Endosialin	CD248_HUMAN	-1.66904	0.314463	0.000889548	0.0203136	247405	77799.6	227624	75644.4	136978	48575
Q9HD15	SRA1	Steroid receptor RNA activator 1	SRA1_HUMAN	1.54492	2.91787	0.0247047	0.120255	15965.4	46585.1	27801.2	47579.4	24316.9	13153.6
Q9NP73	ALG13	Putative bifunctional UDP-N-acetylglucosamine transferase and deubiquitinase ALG13	ALG13_HUMAN	1.02834	2.03968	0.0344223	0.142346	81371.9	165973	78626.3	169732	45994.9	90954.2
Q9NP79	VTA1	Vacuolar protein sorting-associated protein VTA1 homolog	VTA1_HUMAN	1.28522	2.43719	0.000939966	0.0207178	140538	342518	171166	368821	77384	112903
Q9NPF0	CD320	CD320 antigen	CD320_HUMAN	1.51263	2.8533	0.0412521	0.157533	6503.91	18557.6	7587.9	24141.9	2423.86	17852.5
Q9NQG7	HPS4	Hermansky-Pudlak syndrome 4 protein	HPS4_HUMAN	2.04971	4.14022	0.0281125	0.128293	2121.57	8783.76	3488.32	8460.58	3056.15	4636.22
Q9NQQ7	SLC35C2	Solute carrier family 35 member C2	S35C2_HUMAN	2.64082	6.23684	0.019609	0.104203	2058.29	12837.3	2058.29	14985.6	0	12043.3
Q9NQT4	EXOSC5	Exosome complex component RRP46	EXOS5_HUMAN	1.60402	3.0399	0.0206569	0.107663	57561.5	174981	80736.2	191647	48811.1	100434
Q9NQY0	BIN3	Bridging integrator 3	BIN3_HUMAN	-1.33917	0.395247	0.000461595	0.0141737	203390	80389.5	224419	94561.9	102768	44395.9
Q9NR12	PDLIM7	PDZ and LIM domain protein 7	PDLI7_HUMAN	-1.77454	0.292288	2.58793e-05	0.002223	1.67955e+06	490914	1.63789e+06	494165	778991	233141
Q9NR30	DDX21	Nucleolar RNA helicase 2	DDX21_HUMAN	3.07754	8.44174	0.0467214	0.168914	6628.03	55952.2	24696.1	73076.7	30781.1	50826.2
Q9NR50	EIF2B3	Translation initiation factor eIF-2B subunit gamma	EI2BG_HUMAN	1.18344	2.27117	0.0101454	0.0723182	42401.9	96302	49461.7	112154	20524.2	50916.9
Q9NRD5	PICK1	PRKCA-binding protein	PICK1_HUMAN	2.31903	4.98998	0.00398831	0.0457487	7126.35	35560.3	13430.4	37830.6	11215.3	16579.2
Q9NRF9	POLE3	DNA polymerase epsilon subunit 3	DPOE3_HUMAN	3.06039	8.34197	0.0032334	0.0405641	15881.2	132480	30438.5	134402	25545.5	72311.9
Q9NRG0	CHRAC1	Chromatin accessibility complex protein 1	CHRC1_HUMAN	1.98753	3.96559	0.00302653	0.0394283	53203.8	210984	73416.8	223010	50552.8	101178
Q9NRL3	STRN4	Striatin-4	STRN4_HUMAN	3.29833	9.83774	0.00597529	0.0569498	3709.93	36497.3	10559.4	37932.9	9742.81	20336.5
Q9NRN5	OLFML3	Olfactomedin-like protein 3	OLFL3_HUMAN	-2.12345	0.229497	0.000447148	0.0139832	1.10965e+06	254660	1.3316e+06	312945	932575	214205
Q9NRP2	CMC2	COX assembly mitochondrial protein 2 homolog	COXM2_HUMAN	2.89853	7.45664	0.000704409	0.0180617	13286.2	99070.5	22973.3	97220	16450.7	43203.9
Q9NRQ2	PLSCR4	Phospholipid scramblase 4	PLS4_HUMAN	-1.66638	0.315043	0.00761142	0.0632535	92709.9	29207.6	95385.2	40011.6	28373.7	41054.2
Q9NRW3	APOBEC3C	DNA dC->dU-editing enzyme APOBEC-3C	ABC3C_HUMAN	-2.46887	0.180633	0.000330025	0.0116039	303202	54768.2	356646	62002.3	266187	53420.7
Q9NRY5	FAM114A2	Protein FAM114A2	F1142_HUMAN	-1.12708	0.45784	0.00837075	0.0656475	57181.2	26179.9	84557.3	26082.8	77880.2	14820.4
Q9NRY6	PLSCR3	Phospholipid scramblase 3	PLS3_HUMAN	-1.46194	0.363005	2.27642e-05	0.00208754	85268.8	30953	94750	32724.5	24375.7	23273.8
Q9NS98	SEMA3G	Semaphorin-3G	SEM3G_HUMAN	-4.32998	0.0497216	0.00933184	0.0689824	32624	1622.12	34849.5	7383.67	33439.5	11764.3
Q9NSI2	FAM207A	Protein FAM207A	F207A_HUMAN	1.644	3.12531	0.0334828	0.140741	26333	82298.6	31511.8	82275.2	29064.5	49733.3
Q9NSK0	KLC4	Kinesin light chain 4	KLC4_HUMAN	1.08394	2.11982	0.032423	0.138728	21796.9	46205.5	25291.4	45736.4	17310.5	18467.1
Q9NSU2	TREX1	Three-prime repair exonuclease 1	TREX1_HUMAN	1.49006	2.809	0.044116	0.162788	9352.14	26270.2	10449.9	26518.9	7012.16	17177.7
Q9NT22	EMILIN3	EMILIN-3	EMIL3_HUMAN	-2.56369	0.169142	5.03843e-05	0.00335204	65689.3	11110.8	67943.8	12882	42260.4	8172.49
Q9NT99	LRRC4B	Leucine-rich repeat-containing protein 4B	LRC4B_HUMAN	-4.1529	0.0562152	0.00343579	0.0420853	49791.4	2799.03	61495.9	11835.3	57026.8	13349.7
Q9NTG7	SIRT3	NAD-dependent protein deacetylase sirtuin-3, mitochondrial	SIR3_HUMAN	-1.68758	0.310446	0.00188087	0.0310369	76302.2	23687.8	75144.3	33124.2	27277.8	23044.8
Q9NTJ3	SMC4	Structural maintenance of chromosomes protein 4	SMC4_HUMAN	1.9557	3.87904	0.0199971	0.105521	6933.96	26897.1	6933.96	27765.2	0	19476.1
Q9NUL5	SHFL	Shiftless antiviral inhibitor of ribosomal frameshifting protein	SHFL_HUMAN	-1.54939	0.341655	0.000932771	0.0207013	112980	38600.4	123486	51584.6	58399.6	28476.2
Q9NUQ2	AGPAT5	1-acyl-sn-glycerol-3-phosphate acyltransferase epsilon	PLCE_HUMAN	2.27354	4.83507	0.0101162	0.0723182	9510.63	45984.5	9510.63	47569.4	0	31722.1
Q9NUQ3	TXLNG	Gamma-taxilin	TXLNG_HUMAN	1.57958	2.98882	0.013632	0.0860527	9244.1	27629	9244.1	34268	0	21885.5
Q9NUQ9	FAM49B	Protein FAM49B	FA49B_HUMAN	1.01272	2.01772	0.00293393	0.0389622	83743.9	168971	88032.6	186056	27870.6	66822.8
Q9NV88	INTS9	Integrator complex subunit 9	INT9_HUMAN	2.61972	6.14633	0.027483	0.126526	9851.89	60552.9	17318	53323.4	16694.8	34436.2
Q9NV96	TMEM30A	Cell cycle control protein 50A	CC50A_HUMAN	2.00974	4.02709	0.00110598	0.0227674	106583	429219	124207	477067	60818.6	217828
Q9NVD7	PARVA	Alpha-parvin	PARVA_HUMAN	-1.39643	0.379867	2.14698e-05	0.00199581	488749	185660	560241	190713	257357	62769.6
Q9NVI7	ATAD3A	ATPase family AAA domain-containing protein 3A	ATD3A_HUMAN	1.60417	3.0402	0.00031351	0.0112594	50866.1	154643	53787.9	165755	16157.5	60812.4
Q9NVM1	EVA1B	Protein eva-1 homolog B	EVA1B_HUMAN	-1.16469	0.446059	4.20962e-05	0.00297567	195332	87129.8	283865	84316.7	147879	33980
Q9NVP2	ASF1B	Histone chaperone ASF1B	ASF1B_HUMAN	4.55089	23.4399	0.00411132	0.0465767	4229	99127.2	4229	117533	0	82982.3
Q9NVR2	INTS10	Integrator complex subunit 10	INT10_HUMAN	1.8042	3.49235	0.0311887	0.13637	8916.35	31139	14201.2	29809.5	8479.69	15130.2
Q9NVS2	MRPS18A	39S ribosomal protein S18a, mitochondrial	RT18A_HUMAN	1.64395	3.1252	0.00161385	0.0285942	53868	168348	65327.3	178857	52723.3	67534.8
Q9NW15	ANO10	Anoctamin-10	ANO10_HUMAN	-1.32993	0.397788	0.000710005	0.0180617	86908.2	34571	101539	34362.6	60255.6	19855.5
Q9NWS8	RMND1	Required for meiotic nuclear division protein 1 homolog	RMND1_HUMAN	1.85503	3.61759	0.0040386	0.0462157	7496.04	27117.6	10870.9	32079.5	4974.9	15227.7
Q9NWU5	MRPL22	39S ribosomal protein L22, mitochondrial	RM22_HUMAN	1.21203	2.31663	0.0100736	0.0721856	70676	163730	82892.3	182801	46785.8	78713.8
Q9NWV4	CZIB	CXXC motif containing zinc binding protein	CZIB_HUMAN	-1.19926	0.4355	0.00074268	0.0183424	363700	158391	350304	173672	153124	58157.7
Q9NWX5	ASB6	Ankyrin repeat and SOCS box protein 6	ASB6_HUMAN	1.06667	2.09459	0.0302374	0.133855	7658.07	16040.5	8377.34	16645.5	4135.09	8023.18
Q9NX00	TMEM160	Transmembrane protein 160	TM160_HUMAN	4.40902	21.2446	0.0435699	0.161389	88124.8	1.87217e+06	649804	1.88154e+06	844980	1.25766e+06
Q9NXF7	DCAF16	DDB1- and CUL4-associated factor 16	DCA16_HUMAN	1.80548	3.49545	0.0194059	0.103447	7782.94	27204.9	10600.9	26793	6301.18	14610.3
Q9NXG6	P4HTM	Transmembrane prolyl 4-hydroxylase	P4HTM_HUMAN	2.71689	6.57454	0.000319849	0.0113047	6215.77	40865.8	8955.45	38368.8	6126.11	15802.2
Q9NY27	PPP4R2	Serine/threonine-protein phosphatase 4 regulatory subunit 2	PP4R2_HUMAN	1.87176	3.65979	0.00811158	0.0652194	24377.7	89217.5	39323.4	104176	24213.1	50356.2
Q9NY33	DPP3	Dipeptidyl peptidase 3	DPP3_HUMAN	1.7804	3.43522	0.000361019	0.0121793	71036.2	244025	85469.6	258857	40506.1	93706.1
Q9NY93	DDX56	Probable ATP-dependent RNA helicase DDX56	DDX56_HUMAN	1.95469	3.87633	0.0335767	0.140858	11578	44880.3	22051.1	55882.9	15091.8	33899.8
Q9NYF8	BCLAF1	Bcl-2-associated transcription factor 1	BCLF1_HUMAN	1.48266	2.79464	0.0329868	0.139993	26447.4	73911.1	42192.5	85958.2	23734.2	42979.9
Q9NYL2	MAP3K20	Mitogen-activated protein kinase kinase kinase 20	M3K20_HUMAN	-1.77604	0.291983	1.86459e-06	0.000383428	196396	57344.4	187250	63861.5	63826.6	25999.5
Q9NZ45	CISD1	CDGSH iron-sulfur domain-containing protein 1	CISD1_HUMAN	1.21289	2.31802	0.0231348	0.115736	123834	287050	129452	358679	57818.4	217651
Q9NZC3	GDE1	Glycerophosphodiester phosphodiesterase 1	GDE1_HUMAN	1.89397	3.71656	0.012742	0.0826228	9334.91	34693.8	12383.4	36332.2	6816.54	20335.5
Q9NZD8	SPG21	Maspardin	SPG21_HUMAN	1.0824	2.11756	0.0104011	0.0734465	26884.2	56928.8	29581	56769.8	15384	20956.3
Q9NZK5	ADA2	Adenosine deaminase 2	ADA2_HUMAN	2.3365	5.05076	0.00887093	0.067122	11212.6	56632.3	13081.4	62513.8	4178.7	40303.6
Q9NZN3	EHD3	EH domain-containing protein 3	EHD3_HUMAN	-1.27625	0.412867	0.00244063	0.0354631	606754	250509	651423	307984	234264	192641
Q9NZN4	EHD2	EH domain-containing protein 2	EHD2_HUMAN	-1.86213	0.275069	0.000896007	0.0203136	2.88525e+06	793642	3.98194e+06	1.2789e+06	2.08708e+06	1.13005e+06
Q9NZR2	LRP1B	Low-density lipoprotein receptor-related protein 1B	LRP1B_HUMAN	-1.26991	0.414684	0.0160567	0.0929371	102609	42550.2	123497	51566.6	86009.1	41447.1
Q9NZV5	SELENON	Selenoprotein N	SELN_HUMAN	1.79522	3.47069	0.0408029	0.156877	11164.2	38747.6	16282.7	39163.5	11445.2	23790.3
Q9P021	CRIPT	Cysteine-rich PDZ-binding protein	CRIPT_HUMAN	1.92226	3.79017	0.0168978	0.0954774	47621.9	180495	72604.1	176242	35377.4	91779.8
Q9P0P0	RNF181	E3 ubiquitin-protein ligase RNF181	RN181_HUMAN	2.32016	4.99388	0.0238425	0.118012	10984.8	54856.9	26616.8	54428.6	25067.3	22638.7
Q9P0R6	GSKIP	GSK3B-interacting protein	GSKIP_HUMAN	1.99721	3.99227	0.0168064	0.0953828	11323.9	45208.1	16101.9	42356.9	10684	22983.8
Q9P0V3	SH3BP4	SH3 domain-binding protein 4	SH3B4_HUMAN	3.1631	8.95754	0.0415147	0.157914	1642.65	14714.1	2278.33	21090.4	1421.44	20362.4
Q9P1Y5	CAMSAP3	Calmodulin-regulated spectrin-associated protein 3	CAMP3_HUMAN	1.92646	3.8012	0.00399104	0.0457487	8291.08	31516.1	9672.93	34880.9	3089.9	18303
Q9P258	RCC2	Protein RCC2	RCC2_HUMAN	2.20996	4.62663	0.0146173	0.0884072	246192	1.13904e+06	256026	1.38524e+06	68538.5	998444
Q9P287	BCCIP	BRCA2 and CDKN1A-interacting protein	BCCIP_HUMAN	2.04163	4.11711	0.00266142	0.0372379	34595.2	142432	34760	148379	21991.6	77673.8
Q9P291	ARMCX1	Armadillo repeat-containing X-linked protein 1	ARMX1_HUMAN	-1.69064	0.309789	0.00831992	0.0656475	60045.4	18601.4	72135.8	25361.7	40853.4	29584.1
Q9P2A4	ABI3	ABI gene family member 3	ABI3_HUMAN	2.55118	5.86112	0.0273499	0.126428	8342.61	48897.1	21692.4	55920.2	18885.8	32163.6
Q9P2K2	TXNDC16	Thioredoxin domain-containing protein 16	TXD16_HUMAN	3.39207	10.4982	0.0260379	0.123217	1529.03	16052.1	1529.03	18351.5	2.27e-13	16531.1
Q9P2K3	RCOR3	REST corepressor 3	RCOR3_HUMAN	1.58146	2.99273	0.0333116	0.140741	7761.56	23228.3	8422.58	26749.7	4364.31	18760.9
Q9P2K5	MYEF2	Myelin expression factor 2	MYEF2_HUMAN	1.40831	2.65427	0.00990024	0.0712484	102477	272000	100992	306482	40129.6	169122
Q9P2N5	RBM27	RNA-binding protein 27	RBM27_HUMAN	1.67574	3.19484	0.00205419	0.0324176	15582.4	49783.2	17637.1	56491	12759.1	25018.3
Q9P2X3	IMPACT	Protein IMPACT	IMPCT_HUMAN	-1.72761	0.301952	0.000177079	0.00741766	81835.8	24710.5	78956.1	26333	39729.4	15012.5
Q9UBF2	COPG2	Coatomer subunit gamma-2	COPG2_HUMAN	1.09277	2.13282	0.0073819	0.0624997	71733.4	152995	70738.2	162169	36442.2	69542.9
Q9UBF8	PI4KB	Phosphatidylinositol 4-kinase beta	PI4KB_HUMAN	3.13105	8.76071	0.0126139	0.0823055	3009.9	26368.9	3920.72	20982	2036.64	14684.5
Q9UBI6	GNG12	Guanine nucleotide-binding protein G(I)/G(S)/G(O) subunit gamma-12	GBG12_HUMAN	-2.37685	0.192529	1.19214e-07	6.74154e-05	3.10822e+06	598425	3.39206e+06	652609	1.21111e+06	462185
Q9UBP0	SPAST	Spastin	SPAST_HUMAN	1.94846	3.85963	0.0107746	0.0751642	10406.8	40166.4	12141.3	52671.2	3878.38	34045
Q9UBP6	METTL1	tRNA (guanine-N(7)-)-methyltransferase	TRMB_HUMAN	2.32801	5.02112	0.0193882	0.103447	10282.2	51628.2	13699.2	64791	10974.7	47076
Q9UBU8	MORF4L1	Mortality factor 4-like protein 1	MO4L1_HUMAN	1.98092	3.94746	0.0214052	0.109959	12457	49173.4	15429.2	54913.5	6645.98	37183
Q9UBW5	BIN2	Bridging integrator 2	BIN2_HUMAN	2.76802	6.81174	0.0475144	0.170239	6869.83	46795.5	12774.7	50569	13203.7	41533.8
Q9UBW7	ZMYM2	Zinc finger MYM-type protein 2	ZMYM2_HUMAN	6.2889	78.1892	0.00463024	0.0506787	529.17	41375.4	4620.85	40939.3	9149.27	26504.5
Q9UBX3	SLC25A10	Mitochondrial dicarboxylate carrier	DIC_HUMAN	1.37926	2.60135	0.00907391	0.0678145	61105.4	158957	61031.4	180718	22780.3	97210.8
Q9UBX5	FBLN5	Fibulin-5	FBLN5_HUMAN	-1.00967	0.49666	0.0429482	0.160365	2.32784e+06	1156146	2.82321e+06	1.50544e+06	1.4414e+06	1.17332e+06
Q9UBY9	HSPB7	Heat shock protein beta-7	HSPB7_HUMAN	-2.53286	0.172796	0.00065885	0.0175332	523736	90499.5	679488	130128	535649	100045
Q9UDX5	MTFP1	Mitochondrial fission process protein 1	MTFP1_HUMAN	1.68564	3.21684	0.000557741	0.0159697	35104.2	112924	36733.2	127431	21375.3	51289.1
Q9UER7	DAXX	Death domain-associated protein 6	DAXX_HUMAN	1.67655	3.19663	0.00902909	0.0676285	12340.4	39447.7	15244.1	38966.1	6492.89	19063.1
Q9UEW8	STK39	STE20/SPS1-related proline-alanine-rich protein kinase	STK39_HUMAN	7.36119	164.414	0.0188609	0.10166	211.455	34766.3	1527.34	49956	2848.89	44771.1
Q9UFC0	LRWD1	Leucine-rich repeat and WD repeat-containing protein 1	LRWD1_HUMAN	1.63811	3.11257	0.0314493	0.136542	8767.25	27288.7	8368.59	30724.6	5341.08	22607.2
Q9UGM5	FETUB	Fetuin-B	FETUB_HUMAN	-1.45458	0.364861	0.0131896	0.0838842	69864.7	25490.9	79606.6	33743.9	48970.6	28142.2
Q9UH99	SUN2	SUN domain-containing protein 2	SUN2_HUMAN	-1.11369	0.46211	0.000689753	0.0178651	162951	75301.5	149841	80743.6	45525.8	31567.6
Q9UHI6	DDX20	Probable ATP-dependent RNA helicase DDX20	DDX20_HUMAN	1.68423	3.2137	0.0435499	0.161389	9376.35	30132.8	16045	30815.8	12722.3	14410.9
Q9UHN6	CEMIP2	Cell surface hyaluronidase	CEIP2_HUMAN	1.21777	2.32587	0.0424152	0.159768	11377.2	26462	11377.2	29462.8	1.82e-12	19686.6
Q9UHR4	BAIAP2L1	Brain-specific angiogenesis inhibitor 1-associated protein 2-like protein 1	BI2L1_HUMAN	1.07167	2.10187	0.0370866	0.148385	7466.13	15692.8	7466.13	17395.3	0	10492.4
Q9UHR5	SAP30BP	SAP30-binding protein	S30BP_HUMAN	2.61144	6.11114	0.0110158	0.0754319	6496.78	39702.7	12372.9	45012.8	8349.03	27148.6
Q9UI12	ATP6V1H	V-type proton ATPase subunit H	VATH_HUMAN	1.01422	2.0198	0.00758427	0.0632535	84976.4	171636	99512	160685	42383.6	42227.9
Q9UIB8	CD84	SLAM family member 5	SLAF5_HUMAN	1.21909	2.328	0.0320009	0.137616	5977.28	13915.1	5977.28	16648	0	10929.7
Q9UIG0	BAZ1B	Tyrosine-protein kinase BAZ1B	BAZ1B_HUMAN	2.71666	6.5735	0.0326247	0.139065	5212.23	34262.6	12032.2	36772.2	9769.99	24808.9
Q9UJ41	RABGEF1	Rab5 GDP/GTP exchange factor	RABX5_HUMAN	1.84549	3.59375	0.00200783	0.0321348	9360.92	33640.7	9360.92	32803.4	0	15692.8
Q9UJX6	ANAPC2	Anaphase-promoting complex subunit 2	ANC2_HUMAN	2.46822	5.5336	0.0174587	0.0973699	5402.48	29895.1	8248.65	24947.7	4413.58	15022.7
Q9UJY4	GGA2	ADP-ribosylation factor-binding protein GGA2	GGA2_HUMAN	1.5691	2.96719	0.000624029	0.0169386	14001.6	41545.4	18743.5	40196.9	10603.3	11038.3
Q9UK55	SERPINA10	Protein Z-dependent protease inhibitor	ZPI_HUMAN	-1.50289	0.352847	0.00209543	0.0325391	92577.5	32665.7	105944	36331.9	67765.3	25750
Q9UK76	JPT1	Jupiter microtubule associated homolog 1	JUPI1_HUMAN	2.59855	6.05677	0.0039448	0.0455248	36431.5	220657	77234.4	208248	76117	84709.1
Q9UKB3	DNAJC12	DnaJ homolog subfamily C member 12	DJC12_HUMAN	2.72763	6.62367	0.0428638	0.160227	6565.2	43485.7	9531.22	65463.8	6632.24	60908.7
Q9UKD1	GMEB2	Glucocorticoid modulatory element-binding protein 2	GMEB2_HUMAN	2.36837	5.16356	0.0120627	0.0794792	13933	71943.6	26743.4	67194.5	28644.9	30475.8
Q9UKD2	MRTO4	mRNA turnover protein 4 homolog	MRT4_HUMAN	1.68719	3.22029	0.00661257	0.0596421	57409.8	184876	57230.2	191785	28480.1	103935
Q9UKL0	RCOR1	REST corepressor 1	RCOR1_HUMAN	2.22365	4.67073	0.0170457	0.0958852	10949	51139.7	13529.9	52992.9	5770.99	35702.1
Q9UKM7	MAN1B1	Endoplasmic reticulum mannosyl-oligosaccharide 1,2-alpha-mannosidase	MA1B1_HUMAN	1.67586	3.19509	0.00822942	0.0654939	8879.33	28370.3	10856.5	27104.4	4421.07	12870.8
Q9UKM9	RALY	RNA-binding protein Raly	RALY_HUMAN	1.12445	2.18019	0.0137925	0.0863669	495900	1.08116e+06	573860	1.17688e+06	241994	509614
Q9UKS6	PACSIN3	Protein kinase C and casein kinase substrate in neurons protein 3	PACN3_HUMAN	-1.76836	0.293542	2.48823e-05	0.00219288	136998	40214.7	126575	44039.2	40640.8	27886.6
Q9UKX7	NUP50	Nuclear pore complex protein Nup50	NUP50_HUMAN	3.62257	12.317	0.000598316	0.0165048	3872.84	47701.5	5850.55	45651.8	4422.3	23176.1
Q9UKY4	POMT2	Protein O-mannosyl-transferase 2	POMT2_HUMAN	2.0475	4.13388	0.0240967	0.118493	1836.91	7593.54	2788.41	7727.53	2127.64	4620.95
Q9UL40	ZNF346	Zinc finger protein 346	ZN346_HUMAN	1.98741	3.96525	0.0305694	0.134704	10448.5	41430.8	15641.7	48563.8	11612.6	32725.4
Q9UL63	MKLN1	Muskelin	MKLN1_HUMAN	1.04933	2.06956	0.0450118	0.165108	32883	68053.5	40294.6	74324.6	24108.5	34872
Q9ULA0	DNPEP	Aspartyl aminopeptidase	DNPEP_HUMAN	-1.66563	0.315206	0.00025914	0.0101649	628038	197961	544578	221150	268475	80216.3
Q9UM00	TMCO1	Calcium load-activated calcium channel	TMCO1_HUMAN	2.18807	4.55695	0.00812641	0.0652408	32610.1	148603	43966.6	183718	46411.4	109414
Q9UM22	EPDR1	Mammalian ependymin-related protein 1	EPDR1_HUMAN	-1.09532	0.468032	0.00102229	0.0215443	279601	130862	308804	143456	148182	56460.2
Q9UMS6	SYNPO2	Synaptopodin-2	SYNP2_HUMAN	-1.35717	0.390347	0.000242746	0.00968985	230909	90134.4	266878	88527.6	146237	44959.2
Q9UMX3	BOK	Bcl-2-related ovarian killer protein	BOK_HUMAN	-1.50429	0.352503	0.00894534	0.0673289	58366	20574.2	58890.6	30294.2	10435.8	22597.5
Q9UN36	NDRG2	Protein NDRG2	NDRG2_HUMAN	-2.28616	0.20502	7.76215e-09	1.05348e-05	369362	75726.8	361896	87327.5	105370	37501.3
Q9UNW1	MINPP1	Multiple inositol polyphosphate phosphatase 1	MINP1_HUMAN	1.93546	3.825	0.000583712	0.0162642	17319.6	66247.2	22085.8	63325.2	12051.4	23071.5
Q9UNY4	TTF2	Transcription termination factor 2	TTF2_HUMAN	1.91305	3.76604	0.0183472	0.100069	2763.34	10406.9	2763.34	11092.3	0	7667.05
Q9UPQ8	DOLK	Dolichol kinase	DOLK_HUMAN	-3.91521	0.0662833	0.0021895	0.0334957	14577.4	966.237	12988.9	3155.47	9864.95	3435.09
Q9UPZ6	THSD7A	Thrombospondin type-1 domain-containing protein 7A	THS7A_HUMAN	-2.69873	0.154028	0.00613346	0.0575355	13793.8	2124.63	16368.8	4235.72	14568.4	4167.95
Q9Y221	NIP7	60S ribosome subunit biogenesis protein NIP7 homolog	NIP7_HUMAN	1.93108	3.8134	0.00921392	0.0683341	8883.62	33876.7	13059.7	37422.2	9763.43	19204.5
Q9Y237	PIN4	Peptidyl-prolyl cis-trans isomerase NIMA-interacting 4	PIN4_HUMAN	2.0342	4.09595	0.013352	0.0846001	47923.5	196292	71483.9	201760	60896.6	107965
Q9Y248	GINS2	DNA replication complex GINS protein PSF2	PSF2_HUMAN	2.44226	5.43492	0.04255	0.159969	8194.35	44535.7	8194.35	58771	0	55093.5
Q9Y251	HPSE	Heparanase	HPSE_HUMAN	1.81366	3.51533	0.0132056	0.0839077	8928.73	31387.4	8928.73	38851.2	0	26032.1
Q9Y266	NUDC	Nuclear migration protein nudC	NUDC_HUMAN	1.46065	2.75232	0.00583159	0.0562048	24686.8	67946	25416.5	82746	16788.8	42959.5
Q9Y286	SIGLEC7	Sialic acid-binding Ig-like lectin 7	SIGL7_HUMAN	3.0348	8.19534	0.0173794	0.0971471	1173.14	9614.26	1173.14	10318.7	0	8338.27
Q9Y294	ASF1A	Histone chaperone ASF1A	ASF1A_HUMAN	3.58432	11.9947	0.0384973	0.152062	3516.45	42178.6	6730.9	40993.5	7187.72	36264.7
Q9Y2D0	CA5B	Carbonic anhydrase 5B, mitochondrial	CAH5B_HUMAN	-1.49031	0.355935	0.00619655	0.0576082	82398.2	29328.5	180656	39253	184892	24663.7
Q9Y2H1	STK38L	Serine/threonine-protein kinase 38-like	ST38L_HUMAN	-1.0004	0.49986	0.00074734	0.0183748	63322.5	31652.4	86900.7	30578.8	54873.8	11676.3
Q9Y2H5	PLEKHA6	Pleckstrin homology domain-containing family A member 6	PKHA6_HUMAN	3.22494	9.34983	0.0332949	0.140741	4405.2	41187.8	6070.24	55441.5	2360.88	50970.1
Q9Y2L5	TRAPPC8	Trafficking protein particle complex subunit 8	TPPC8_HUMAN	2.79763	6.95295	0.0293294	0.131546	4289.7	29826.1	9083.81	26945.9	7863.31	17389.6
Q9Y2Q9	MRPS28	28S ribosomal protein S28, mitochondrial	RT28_HUMAN	1.96966	3.91675	0.00699514	0.0608577	81932.3	320908	123155	334000	112950	152912
Q9Y2S2	CRYL1	Lambda-crystallin homolog	CRYL1_HUMAN	-1.24347	0.422354	0.000175452	0.00739514	315230	133139	339499	136384	133382	72436.7
Q9Y2Y9	KLF13	Krueppel-like factor 13	KLF13_HUMAN	1.08673	2.12392	0.0453522	0.166087	14569.7	30945	14569.7	32818.3	1.82e-12	20169.6
Q9Y314	NOSIP	Nitric oxide synthase-interacting protein	NOSIP_HUMAN	1.86024	3.63068	0.0110983	0.0758439	15714.5	57054.3	21034.9	58054.1	15424.4	30016.8
Q9Y399	MRPS2	28S ribosomal protein S2, mitochondrial	RT02_HUMAN	1.65457	3.1483	0.00223436	0.0338446	62443.2	196590	64554.6	218468	39098.1	101890
Q9Y3B6	EMC9	ER membrane protein complex subunit 9	EMC9_HUMAN	3.17375	9.02389	0.00993816	0.0713854	8199.67	73993	16014.7	77654.3	12610.3	50714.7
Q9Y3D6	FIS1	Mitochondrial fission 1 protein	FIS1_HUMAN	-1.14531	0.452093	0.0063266	0.0584113	468560	211833	577253	229280	442907	87936.3
Q9Y3Q8	TSC22D4	TSC22 domain family protein 4	T22D4_HUMAN	-1.29382	0.407869	2.72088e-06	0.00052754	121399	49514.9	115662	53589	24914.3	18312.1
Q9Y3R5	DOP1B	Protein dopey-2	DOP2_HUMAN	7.04727	132.264	0.00901767	0.0676176	390.767	51684.2	455.895	53527.8	145.63	43457
Q9Y485	DMXL1	DmX-like protein 1	DMXL1_HUMAN	2.31512	4.97645	0.00101468	0.0214762	5528.08	27510.2	11199.5	28504.8	8079.89	9650.99
Q9Y490	TLN1	Talin-1	TLN1_HUMAN	-1.09301	0.468782	0.00288212	0.038576	1.1589e+06	543272	1.05158e+06	567691	415310	238983
Q9Y4G6	TLN2	Talin-2	TLN2_HUMAN	-2.40506	0.188801	0.0499416	0.174587	89908.4	16974.8	202072	52351.5	214253	115535
Q9Y4R8	TELO2	Telomere length regulation protein TEL2 homolog	TELO2_HUMAN	3.3468	10.1739	0.000594184	0.0164577	2155.58	21930.6	6312.97	22067.4	6416.82	8445.89
Q9Y520	PRRC2C	Protein PRRC2C	PRC2C_HUMAN	2.37765	5.19688	0.0013747	0.0256283	12809.3	66568.3	23824.9	73322.3	16058.9	30324.6
Q9Y534	CSDC2	Cold shock domain-containing protein C2	CSDC2_HUMAN	-3.95931	0.064288	0.000974334	0.0212341	59826	3846.09	85133.1	9149.45	79482.1	9484.77
Q9Y580	RBM7	RNA-binding protein 7	RBM7_HUMAN	1.65066	3.13977	0.00948912	0.0692393	12747.3	40023.5	19361.9	44404.5	13027.5	19249.5
Q9Y5A9	YTHDF2	YTH domain-containing family protein 2	YTHD2_HUMAN	3.36321	10.2903	0.00373191	0.0445322	5210.34	53616	18153.5	53758.1	19803.2	23068.6
Q9Y5B0	CTDP1	RNA polymerase II subunit A C-terminal domain phosphatase	CTDP1_HUMAN	2.61222	6.11444	0.0411451	0.157431	13456.8	82280.7	30435.3	90506.7	25768.9	63217.5
Q9Y5K8	ATP6V1D	V-type proton ATPase subunit D	VATD_HUMAN	1.13874	2.20189	0.0006715	0.0175938	223682	492524	249735	497767	91904.5	137134
Q9Y5S2	CDC42BPB	Serine/threonine-protein kinase MRCK beta	MRCKB_HUMAN	-1.05047	0.482811	0.000315249	0.0112594	60781.8	29346.1	57732.7	32358	15908.4	10500.2
Q9Y5T5	USP16	Ubiquitin carboxyl-terminal hydrolase 16	UBP16_HUMAN	1.60725	3.0467	0.0032077	0.0405641	10007.6	30490.3	12767.4	28081.1	6170.91	10258.6
Q9Y5V0	ZNF706	Zinc finger protein 706	ZN706_HUMAN	2.57661	5.96538	0.0158138	0.0921926	18631.6	111145	38746.2	136694	43228.8	84225.6
Q9Y5X2	SNX8	Sorting nexin-8	SNX8_HUMAN	2.50831	5.68953	0.00492819	0.0517134	5091.39	28967.6	9725.25	38310.5	10361.6	20601.2
Q9Y5Y0	FLVCR1	Feline leukemia virus subgroup C receptor-related protein 1	FLVC1_HUMAN	1.00398	2.00552	0.0417689	0.158703	13516.1	27106.8	13516.1	34451.7	0	22710.3
Q9Y5Y6	ST14	Suppressor of tumorigenicity 14 protein	ST14_HUMAN	3.21018	9.25467	0.0164261	0.0940656	5240.83	48502.2	7424.47	51543.1	4882.77	39729.3
Q9Y617	PSAT1	Phosphoserine aminotransferase	SERC_HUMAN	3.35904	10.2605	0.0363791	0.146946	11013.8	113007	45022.7	128237	69340	77883.4
Q9Y619	SLC25A15	Mitochondrial ornithine transporter 1	ORNT1_HUMAN	1.3334	2.51997	0.0498953	0.17457	5102.75	12858.7	5953.21	16174.1	1901.68	11500.1
Q9Y644	RFNG	Beta-1,3-N-acetylglucosaminyltransferase radical fringe	RFNG_HUMAN	-2.34282	0.197124	0.0159002	0.0925374	3175.18	625.905	6193.81	1284.06	7400.38	1082.01
Q9Y653	ADGRG1	Adhesion G-protein coupled receptor G1	AGRG1_HUMAN	2.75307	6.7415	0.0141686	0.0871597	4682.07	31564.2	14427.4	34654.8	15797.8	15291.6
Q9Y664	KPTN	KICSTOR complex protein kaptin	KPTN_HUMAN	2.69405	6.4713	0.00188435	0.0310369	4790.16	30998.5	4790.16	30892.4	0	17342.4
Q9Y680	FKBP7	Peptidyl-prolyl cis-trans isomerase FKBP7	FKBP7_HUMAN	-1.51543	0.349792	6.87693e-07	0.000192782	187839	65704.7	203536	68627.1	60347.6	30232.3
Q9Y696	CLIC4	Chloride intracellular channel protein 4	CLIC4_HUMAN	-1.42135	0.373364	0.0014671	0.0266135	633030	236350	566746	256943	309140	90125
Q9Y6A9	SPCS1	Signal peptidase complex subunit 1	SPCS1_HUMAN	3.20977	9.25204	0.0073606	0.0624391	6259.32	57911.5	11139.4	62934.8	8428.73	40853.3
Q9Y6C2	EMILIN1	EMILIN-1	EMIL1_HUMAN	-1.25531	0.418904	0.00167473	0.0288845	747683	313207	916580	381472	499965	199093
Q9Y6D9	MAD1L1	Mitotic spindle assembly checkpoint protein MAD1	MD1L1_HUMAN	1.34458	2.53957	0.0317564	0.137173	9423.51	23931.6	11357.2	24634.1	4323.91	13346
Q9Y6I9	TEX264	Testis-expressed protein 264	TX264_HUMAN	1.11312	2.16313	0.0440343	0.162577	22033.4	47661.2	22033.4	49121.5	0	29737.8
Q9Y6J9	TAF6L	TAF6-like RNA polymerase II p300/CBP-associated factor-associated factor 65 kDa subunit 6L	TAF6L_HUMAN	2.40434	5.29393	0.0499897	0.174591	2707.86	14335.2	7616.79	13493.6	7749.95	4913.36
Q9Y6K1	DNMT3A	DNA (cytosine-5)-methyltransferase 3A	DNM3A_HUMAN	2.46361	5.51597	0.0340202	0.141429	3914.21	21590.7	3914.21	37247.4	0	34581.1
Q9Y6V7	DDX49	Probable ATP-dependent RNA helicase DDX49	DDX49_HUMAN	4.37894	20.8062	0.0120189	0.0794162	491.525	10226.8	491.525	11117.6	0	9103.13
Q9Y6Y0	IVNS1ABP	Influenza virus NS1A-binding protein	NS1BP_HUMAN	2.08517	4.24326	0.0157175	0.0919471	6085.43	25822.1	9959.67	25835.6	8663.07	13315.1
** FC_median (ratio) reprensts the fold change (ratio) of the median expression aboundence of this protein in SCCC group to the Normal group;
** median_normal & median_SCCC reprensts the median expression aboundence of this protein in Normal group or SCCC group ;
**avg(Normal) & avg(SCCC) means the average expression abundance of this protein in Normal or SCCC group;
** std(Normal) & std(SCCC) means the standard deviation of expression abundance of this protein inNormal or SCCC group;
