# Supplementary material for: Quantitative proteomics analysis in small cell carcinoma of cervix reveals novel therapeutic targets
Source: Clin Proteomics. 2023 Apr 8;20:18. doi: 10.1186/s12014-023-09408-x (PMC10082492; doi:10.1186/s12014-023-09408-x)
Supplement: Supplementary file 3 — Additional file 3. Additional Table, supplementary Table 3, functional enrichment analysis of DEPs associated with SCCC. (a) GO enrichment of DEPs between SCCC and normal cervix tissues. (b) KEGG enrichment of DEPs between SCCC and normal cervix tissues. [file 12014_2023_9408_MOESM3_ESM.xlsx]

## Sheet: enrich_all
Supplementary Table 3a. GO enrichment of DEPs in SCCC
ONTOLOGY	ID	Description	GeneRatio	BgRatio	pvalue	p.adjust	qvalue	geneID	Count	UNIPROT	SYMBOL
BP	GO:0033260	nuclear DNA replication	20/1230	36/6421	1.20387e-06	0.00298102	0.00292067	5111/3978/4172/5424/4173/4174/4176/5981/2237/5985/5983/546/5558/4171/4175/9837/10714/54962/51507/54107	20	/Q15054/P39748/P18858/P49736/P25205/P33991/P33992/Q14566/P33993/P12004/Q9BY42/Q9NRF9/P28340/P46100/Q9BVW5/P49643/P35251/P40938/P40937/Q14691	/POLD3/FEN1/LIG1/MCM2/MCM3/MCM4/MCM5/MCM6/MCM7/PCNA/RTF2/POLE3/POLD1/ATRX/TIPIN/PRIM2/RFC1/RFC3/RFC5/GINS1
BP	GO:0006260	DNA replication	49/1230	134/6421	1.39921e-06	0.00298102	0.00292067	5810/11169/10535/1956/983/4782/54921/5111/3978/4437/6240/4172/5424/6241/4173/4174/4176/5981/3508/2237/5985/5983/546/4678/5558/4171/5813/1660/5928/10036/8208/4175/9837/4784/9768/10714/5931/10189/63922/92667/84296/54962/29803/51507/27101/54107/11277/222229/51659	49	/Q13111/Q86V81/O75792/Q15054/O75717/Q9NSU2/Q08211/P00533/Q9UFC0/P39748/Q9HB71/Q9BWE0/P38935/P18858/P49736/P25205/P33991/P33992/Q14566/P33993/P20585/P49321/P08651/Q14938/P12004/Q9BY42/Q9Y248/Q9NRF9/P28340/P46100/P0CG13/Q9BVW5/P49643/O60671/Q00577/Q09028/Q16576/P35251/P40938/P40937/P23921/P31350/Q8WVB6/Q13112/Q9BRT9/Q9BQP7/Q15004/P06493/Q14691	/CHAF1A/ALYREF/RNASEH2A/POLD3/WDHD1/TREX1/DHX9/EGFR/LRWD1/FEN1/CACYBP/REPIN1/IGHMBP2/LIG1/MCM2/MCM3/MCM4/MCM5/MCM6/MCM7/MSH3/NASP/NFIC/NFIX/PCNA/RTF2/GINS2/POLE3/POLD1/ATRX/CHTF8/TIPIN/PRIM2/RAD1/PURA/RBBP4/RBBP7/RFC1/RFC3/RFC5/RRM1/RRM2/CHTF18/CHAF1B/GINS4/MGME1/PCLAF/CDK1/GINS1
BP	GO:0006271	DNA strand elongation involved in DNA replication	12/1230	18/6421	1.36895e-05	0.0194437	0.01905	10535/5111/3978/4172/4173/4176/2237/5983/9837/10714/84296/51659	12	/O75792/Q15054/P39748/P18858/P25205/P33991/P33993/P12004/Q9Y248/P40938/Q9BRT9/Q14691	/RNASEH2A/POLD3/FEN1/LIG1/MCM3/MCM4/MCM7/PCNA/GINS2/RFC3/GINS4/GINS1
BP	GO:0044786	cell cycle DNA replication	20/1230	43/6421	3.99583e-05	0.0425656	0.0417039	5111/3978/4172/5424/4173/4174/4176/5981/2237/5985/5983/546/5558/4171/4175/9837/10714/54962/51507/54107	20	/Q15054/P39748/P18858/P49736/P25205/P33991/P33992/Q14566/P33993/P12004/Q9BY42/Q9NRF9/P28340/P46100/Q9BVW5/P49643/P35251/P40938/P40937/Q14691	/POLD3/FEN1/LIG1/MCM2/MCM3/MCM4/MCM5/MCM6/MCM7/PCNA/RTF2/POLE3/POLD1/ATRX/TIPIN/PRIM2/RFC1/RFC3/RFC5/GINS1
CC	GO:0031012	extracellular matrix	99/1269	307/6579	2.17776e-08	1.25656e-05	1.22184e-05	7044/4147/3898/3911/7041/27286/8839/1842/2147/12/183/3827/325/714/350/259/5004/197/3263/283/7448/3273/1/3848/5104/710/1634/1508/1278/309/6649/4256/5345/308/3956/1191/1291/4811/5315/1359/2006/3958/7177/64499/4969/5764/7052/1370/563/1520/50509/1295/7078/3483/6387/977/4060/5549/1075/4239/3913/1012/8406/439921/3339/4693/7049/2331/1805/4240/6694/7869/1288/22795/1605/8404/3700/3909/284018/114990/255743…	99	/P04217/P55290/Q9HCB6/Q9UBX5/P53634/Q9Y251/Q9Y6C2/Q6EMK4/Q96CG8/P10909/P01011/Q7Z5L7/P08123/Q14031/P12109/P27658/Q99715/P15088/P22792/Q96S86/P07858/P25774/Q14118/P07585/Q07507/P01019/O94769/P02765/P15502/P00734/Q14112/Q06828/Q6UXI9/P02760/O60687/P03950/Q2M2W7/P08758/P08133/P02743/P02790/P04196/P98160/Q6ZMM2/P35858/P02749/Q14624/P01042/P04264/O00515/Q16787/O15230/P55268/P09382/P17931/P51884/O00339…	/A1BG/CDH13/SPON1/FBLN5/CTSC/HPSE/EMILIN1/VASN/CTHRC1/CLU/SERPINA3/PODN/COL1A2/COL4A6/COL6A1/COL8A1/COL12A1/CPA3/CPN2/HAPLN3/CTSB/CTSS/DAG1/DCN/DPT/AGT/ECM2/AHSG/ELN/F2/NID2/FMOD/NPNT/AMBP/SRPX2/ANG/C17orf58/ANXA5/ANXA6/APCS/HPX/HRG/HSPG2/ADAMTSL5/IGFALS/APOH/ITIH4/KNG1/KRT1/LAD1/LAMA3/LAMA5/LAMB2/LGALS1/LGALS3/LUM/MATN2/MFAP4/MFGE8/MGP/MXRA7/NDP/NID1/OGN/ORM1/COL5A3/SERPINA5/PKM/SERPINF2/ASPN/PR…
CC	GO:0062023	collagen-containing extracellular matrix	90/1269	276/6579	5.48425e-08	1.58221e-05	1.53848e-05	7044/4147/3898/3911/7041/27286/1842/2147/12/183/3827/325/714/350/259/5004/197/3263/283/7448/3273/1/3848/5104/710/1634/1508/1278/309/6649/4256/5345/308/3956/1191/1291/4811/5315/1359/2006/3958/7177/64499/4969/5764/7052/563/1520/50509/1295/7078/6387/977/4060/5549/1075/4239/3913/1012/8406/439921/3339/4693/2331/1805/4240/6694/7869/1288/22795/1605/8404/3700/3909/284018/255743/127435/80760/6422/115908/7…	90	/P04217/P55290/Q9HCB6/Q9UBX5/P53634/Q9Y6C2/Q96CG8/P10909/P01011/Q7Z5L7/P08123/Q14031/P12109/P27658/Q99715/P15088/P07858/P25774/Q14118/P07585/Q07507/P01019/O94769/P02765/P15502/P00734/Q14112/Q06828/Q6UXI9/P02760/O60687/P03950/Q2M2W7/P08758/P08133/P02743/P02790/P04196/P98160/P02749/Q14624/P01042/P04264/O00515/Q16787/O15230/P55268/P09382/P17931/P51884/O00339/P55083/Q08431/P08493/P84157/Q00604/P14543…	/A1BG/CDH13/SPON1/FBLN5/CTSC/EMILIN1/CTHRC1/CLU/SERPINA3/PODN/COL1A2/COL4A6/COL6A1/COL8A1/COL12A1/CPA3/CTSB/CTSS/DAG1/DCN/DPT/AGT/ECM2/AHSG/ELN/F2/NID2/FMOD/NPNT/AMBP/SRPX2/ANG/C17orf58/ANXA5/ANXA6/APCS/HPX/HRG/HSPG2/APOH/ITIH4/KNG1/KRT1/LAD1/LAMA3/LAMA5/LAMB2/LGALS1/LGALS3/LUM/MATN2/MFAP4/MFGE8/MGP/MXRA7/NDP/NID1/OGN/ORM1/COL5A3/SERPINA5/PKM/SERPINF2/ASPN/PRELP/AZGP1/PTN/RARRES2/CXCL12/TINAGL1/S…
CC	GO:0072562	blood microparticle	38/1269	93/6579	1.12889e-06	0.000217124	0.000211123	1356/2147/715/12/183/718/3827/3045/325/714/735/259/5004/197/3263/7448/3273/1/3848/710/590/731/733/5216/5345/308/721/1191/3312/1370/2040/5444/3039/3040/3700/56850/83939/23549	38	/P04217/P10909/P01011/P00450/P22792/P01019/P02765/P27105/P00734/Q9ULA0/P02760/P69905/P69905/P02042/P08758/P02743/P02790/P04196/P11142/Q14624/P01042/P04264/P02763/P07737/P08697/P27169/Q4V328/P06276/P05155/P02747/P00736/P01024/P0C0L4/P0C0L5/P07357/P07360/P02748/P04004	/A1BG/CLU/SERPINA3/CP/CPN2/AGT/AHSG/STOM/F2/DNPEP/AMBP/HBA1/HBA2/HBD/ANXA5/APCS/HPX/HRG/HSPA8/ITIH4/KNG1/KRT1/ORM1/PFN1/SERPINF2/PON1/GRIPAP1/BCHE/SERPING1/C1QC/C1R/C3/C4B/C4B/C8A/C8G/C9/VTN
CC	GO:0043292	contractile fiber	38/1269	111/6579	0.000130012	0.0187542	0.0182358	23336/9997/4660/10539/8470/6840/9531/1410/3315/7170/4634/1756/3728/1674/7414/1465/2316/3270/493/7111/4629/6711/800/91624/5756/288/3611/1605/2318/5239/27295/9659/255743/10979/57158/9260/55742/171024	38	/O76003/Q96AC1/P02511/P21291/Q14118/P17661/Q9UMS6/P11532/P21333/Q14315/O15061/Q6UXI9/Q53GG5/Q12955/P23327/P04792/Q13418/P14923/P35749/P08590/O60237/P23634/Q15124/Q9NVD7/Q9BR39/Q12792/Q01082/O95425/P28289/P06753/P18206/Q05682/O94875/Q0ZGT2/Q9NR12/O95817/Q5VU43/O43819	/GLRX3/FERMT2/CRYAB/CSRP1/DAG1/DES/SYNPO2/DMD/FLNA/FLNC/SYNM/NPNT/PDLIM3/ANK3/HRC/HSPB1/ILK/JUP/MYH11/MYL3/PPP1R12B/ATP2B4/PGM5/PARVA/JPH2/TWF1/SPTBN1/SVIL/TMOD1/TPM3/VCL/CALD1/SORBS2/NEXN/PDLIM7/BAG3/PDE4DIP/SCO2
CC	GO:0030016	myofibril	36/1269	105/6579	0.000187376	0.0216232	0.0210256	23336/9997/4660/10539/8470/6840/9531/1410/3315/7170/4634/1756/3728/1674/7414/1465/2316/3270/493/7111/6711/800/91624/5756/288/3611/1605/2318/5239/27295/9659/10979/57158/9260/55742/171024	36	/O76003/Q96AC1/P02511/P21291/Q14118/P17661/Q9UMS6/P11532/P21333/Q14315/O15061/Q53GG5/Q12955/P23327/P04792/Q13418/P14923/P08590/O60237/P23634/Q15124/Q9NVD7/Q9BR39/Q12792/Q01082/O95425/P28289/P06753/P18206/Q05682/O94875/Q0ZGT2/Q9NR12/O95817/Q5VU43/O43819	/GLRX3/FERMT2/CRYAB/CSRP1/DAG1/DES/SYNPO2/DMD/FLNA/FLNC/SYNM/PDLIM3/ANK3/HRC/HSPB1/ILK/JUP/MYL3/PPP1R12B/ATP2B4/PGM5/PARVA/JPH2/TWF1/SPTBN1/SVIL/TMOD1/TPM3/VCL/CALD1/SORBS2/NEXN/PDLIM7/BAG3/PDE4DIP/SCO2
CC	GO:0005657	replication fork	19/1269	45/6579	0.000332179	0.0319445	0.0310617	8467/11169/5111/4172/1786/5424/5981/5985/5983/5558/5813/10714/29128/84296/54962/51507/11277/9031/51659	19	/Q15054/O75717/Q9NSU2/P26358/Q96T88/P25205/P12004/Q9BY42/Q9Y248/P28340/Q9BVW5/P49643/Q00577/P35251/P40938/P40937/Q9BRT9/O60264/Q9UIG0	/POLD3/WDHD1/TREX1/DNMT1/UHRF1/MCM3/PCNA/RTF2/GINS2/POLD1/TIPIN/PRIM2/PURA/RFC1/RFC3/RFC5/GINS4/SMARCA5/BAZ1B
MF	GO:0008094	DNA-dependent ATPase activity	20/1228	40/6447	9.45454e-06	0.00433844	0.0042392	8467/54921/7153/4437/6594/4174/4176/5981/3508/5985/5983/4436/546/4171/1660/5928/4175/63922/57680/8458	20	/Q08211/P38935/P49736/P33992/Q14566/P33993/P43246/P20585/P46100/P0CG13/Q9HCK8/Q09028/P35251/P40938/P40937/Q8WVB6/P28370/P11388/Q9UNY4/O60264	/DHX9/IGHMBP2/MCM2/MCM5/MCM6/MCM7/MSH2/MSH3/ATRX/CHTF8/CHD8/RBBP4/RFC1/RFC3/RFC5/CHTF18/SMARCA1/TOP2A/TTF2/SMARCA5
MF	GO:0043138	3'-5' DNA helicase activity	9/1228	11/6447	1.22038e-05	0.00433844	0.0042392	4174/4176/4171/1660/4175/9837/84296/79913/51659	9	/Q08211/P49736/P33992/Q14566/P33993/Q9Y248/Q9H9F9/Q9BRT9/Q14691	/DHX9/MCM2/MCM5/MCM6/MCM7/GINS2/ACTR5/GINS4/GINS1
MF	GO:0017116	single-stranded DNA-dependent ATP-dependent DNA helicase activity	9/1228	12/6447	4.05292e-05	0.00720407	0.00703928	54921/4174/4176/5985/5983/4171/1660/4175/63922	9	/Q08211/P49736/P33992/Q14566/P33993/P0CG13/P40938/P40937/Q8WVB6	/DHX9/MCM2/MCM5/MCM6/MCM7/CHTF8/RFC3/RFC5/CHTF18
MF	GO:0043142	single-stranded DNA-dependent ATPase activity	9/1228	12/6447	4.05292e-05	0.00720407	0.00703928	54921/4174/4176/5985/5983/4171/1660/4175/63922	9	/Q08211/P49736/P33992/Q14566/P33993/P0CG13/P40938/P40937/Q8WVB6	/DHX9/MCM2/MCM5/MCM6/MCM7/CHTF8/RFC3/RFC5/CHTF18
MF	GO:0140097	catalytic activity, acting on DNA	37/1228	106/6447	7.59333e-05	0.00972366	0.00950124	1777/1106/5810/1677/54921/7153/5111/4255/3978/4172/1786/5424/6594/4173/4174/4176/3508/2237/5985/5983/546/4171/1660/4175/9837/10714/23583/63922/92667/84296/79913/57680/54107/54108/11277/51659/1788	37	/Q15054/O14647/Q9NSU2/Q08211/O76075/O00115/P26358/Q9Y6K1/P39748/Q53HV7/P38935/P18858/P49736/P25205/P33991/P33992/Q14566/P33993/P16455/P12004/Q9Y248/Q9NRF9/Q9NRG0/P28340/P46100/P0CG13/Q9HCK8/O60671/P40938/P40937/Q8WVB6/P28370/P11388/Q9H9F9/Q9BRT9/Q9BQP7/Q14691	/POLD3/CHD2/TREX1/DHX9/DFFB/DNASE2/DNMT1/DNMT3A/FEN1/SMUG1/IGHMBP2/LIG1/MCM2/MCM3/MCM4/MCM5/MCM6/MCM7/MGMT/PCNA/GINS2/POLE3/CHRAC1/POLD1/ATRX/CHTF8/CHD8/RAD1/RFC3/RFC5/CHTF18/SMARCA1/TOP2A/ACTR5/GINS4/MGME1/GINS1
MF	GO:0004003	ATP-dependent DNA helicase activity	9/1228	13/6447	0.000109408	0.00972366	0.00950124	54921/4174/4176/5985/5983/4171/1660/4175/63922	9	/Q08211/P49736/P33992/Q14566/P33993/P0CG13/P40938/P40937/Q8WVB6	/DHX9/MCM2/MCM5/MCM6/MCM7/CHTF8/RFC3/RFC5/CHTF18
MF	GO:0008026	ATP-dependent helicase activity	9/1228	13/6447	0.000109408	0.00972366	0.00950124	54921/4174/4176/5985/5983/4171/1660/4175/63922	9	/Q08211/P49736/P33992/Q14566/P33993/P0CG13/P40938/P40937/Q8WVB6	/DHX9/MCM2/MCM5/MCM6/MCM7/CHTF8/RFC3/RFC5/CHTF18
MF	GO:0070035	purine NTP-dependent helicase activity	9/1228	13/6447	0.000109408	0.00972366	0.00950124	54921/4174/4176/5985/5983/4171/1660/4175/63922	9	/Q08211/P49736/P33992/Q14566/P33993/P0CG13/P40938/P40937/Q8WVB6	/DHX9/MCM2/MCM5/MCM6/MCM7/CHTF8/RFC3/RFC5/CHTF18
MF	GO:0005201	extracellular matrix structural constituent	37/1228	113/6447	0.000335442	0.0265	0.0258938	4147/3911/27286/7448/1634/1278/4256/1291/4811/2006/4969/50509/1295/4060/5549/4239/3913/8406/3339/2331/1805/4240/1288/22795/3909/255743/127435/115908/78987/81578/1303/54829/64129/10418/90187/10516/11117	37	/Q9HCB6/Q9UBX5/Q9Y6C2/Q96CG8/Q7Z5L7/P08123/Q14031/P12109/P27658/Q99715/P07585/Q07507/P15502/Q14112/Q06828/Q6UXI9/O60687/P98160/Q16787/O15230/P55268/P51884/O00339/P55083/Q08431/P08493/P14543/P20774/P25940/Q9BXN1/P51888/Q9GZM7/P04004/Q96HD1/Q96P44/P78539/Q9NT22	/SPON1/FBLN5/EMILIN1/CTHRC1/PODN/COL1A2/COL4A6/COL6A1/COL8A1/COL12A1/DCN/DPT/ELN/NID2/FMOD/NPNT/SRPX2/HSPG2/LAMA3/LAMA5/LAMB2/LUM/MATN2/MFAP4/MFGE8/MGP/NID1/OGN/COL5A3/ASPN/PRELP/TINAGL1/VTN/CRELD1/COL21A1/SRPX/EMILIN3
MF	GO:0003678	DNA helicase activity	19/1228	47/6447	0.000544001	0.0361809	0.0353533	1106/54921/4172/4173/4174/4176/3508/5985/5983/546/4171/1660/4175/9837/63922/84296/79913/57680/51659	19	/O14647/Q08211/P38935/P49736/P25205/P33991/P33992/Q14566/P33993/Q9Y248/P46100/P0CG13/Q9HCK8/P40938/P40937/Q8WVB6/Q9H9F9/Q9BRT9/Q14691	/CHD2/DHX9/IGHMBP2/MCM2/MCM3/MCM4/MCM5/MCM6/MCM7/GINS2/ATRX/CHTF8/CHD8/RFC3/RFC5/CHTF18/ACTR5/GINS4/GINS1
MF	GO:1901681	sulfur compound binding	42/1228	136/6447	0.00055976	0.0361809	0.0353533	11332/7756/8839/1842/2147/3827/350/283/7448/338/3273/351/5104/3053/309/6649/308/2247/2944/6288/6818/875/1104/5764/2947/5167/50509/2946/947/7172/5549/4329/7049/4035/129804/91452/339366/6422/79690/51816/51156/9289	42	/P18754/O00154/Q53RD9/O94769/P00734/P09038/P03950/P09488/P28161/P21266/P05546/P08758/P08133/P04196/P04114/Q6ZMM2/P02749/P05067/P01042/Q07954/Q02252/P25940/P05154/Q9UK55/P22413/Q9NZK5/P51888/P21246/P0DJI8/Q8N474/P08294/P0DMM9/Q03167/P51580/P04004/O43670/Q96RP7/P0DN79/O76076/Q5T8D3/Q9Y653/P28906	/RCC1/ACOT7/FBLN7/ECM2/F2/FGF2/ANG/GSTM1/GSTM2/GSTM3/SERPIND1/ANXA5/ANXA6/HRG/APOB/ADAMTSL5/APOH/APP/KNG1/LRP1/ALDH6A1/COL5A3/SERPINA5/SERPINA10/ENPP1/ADA2/PRELP/PTN/SAA1/SFRP1/SOD3/SULT1A3/TGFBR3/TPMT/VTN/ZNF207/GAL3ST4/CBS/CCN5/ACBD5/ADGRG1/CD34
Supplementary Table 3b. KEGG enrichment of DEPs in SCCC
ID	Description	GeneRatio	BgRatio	pvalue	p.adjust	qvalue	geneID	Count	UNIPROT	SYMBOL
hsa03030	DNA replication	18/601	31/3388	4.94992e-07	0.000151467	0.000151467	10535/5111/3978/4172/5424/4173/4174/4176/5981/2237/5985/5983/5558/4171/4175/10714/79621/54107	18	/O75792/Q15054/P39748/P18858/P49736/P25205/P33991/P33992/Q14566/P33993/P12004/Q9NRF9/P28340/P49643/P35251/P40938/P40937/Q5TBB1	/RNASEH2A/POLD3/FEN1/LIG1/MCM2/MCM3/MCM4/MCM5/MCM6/MCM7/PCNA/POLE3/POLD1/PRIM2/RFC1/RFC3/RFC5/RNASEH2B
hsa04610	Complement and coagulation cascades	23/601	59/3388	8.45193e-05	0.0129315	0.0129315	2147/715/2159/1675/5327/718/3827/714/735/7448/5624/5104/710/3053/731/732/733/5345/721/1191/729/3687/1361	23	/P10909/Q96IY4/P00746/P00734/P00742/P05546/P20702/P01042/P05154/P00750/P08697/P04070/P05155/P02747/P00736/P01024/P0C0L4/P0C0L5/P13671/P07357/P07358/P07360/P02748	/CLU/CPB2/CFD/F2/F10/SERPIND1/ITGAX/KNG1/SERPINA5/PLAT/SERPINF2/PROC/SERPING1/C1QC/C1R/C3/C4B/C4B/C6/C8A/C8B/C8G/C9
** GeneRario means the ration DEPs (genes) enriched in this GO term/KEGG pathway to all DEPs (genes) annotated in this category (BP or CC or MF or KEGG) in this study.
** BgRatio stand for the ration proteins (genes) annotated in this GO term/KEGG pathway to all proteins (genes) annotated in this category (BP or CC or MF or KEGG) in database.
** count indicates the number of DEPs enriched in this term or pathway in our study.
** geneID &UNIPROT & SYMBOL represent the detailed gene ID, protein accession number and gene name list of DEPs enriched in this term or pathway in our study.
