# Supplementary material for: Quantitative proteomics analysis in small cell carcinoma of cervix reveals novel therapeutic targets
Source: Clin Proteomics. 2023 Apr 8;20:18. doi: 10.1186/s12014-023-09408-x (PMC10082492; doi:10.1186/s12014-023-09408-x)
Supplement: Supplementary file 4 — Additional file 4. Additional Table, supplementary Table 4, the qualitative differences between SCCC and normal tissues. [file 12014_2023_9408_MOESM4_ESM.xlsx]

## Sheet: Overview
Supplementary Table 4. The qualitative differences between SCCC and normal tissue
PG.ProteinGroups	PG.Genes	PG.ProteinDescriptions（FullName）	PG.ProteinNames	Pan0252	Pan0253	Pan0254	Pan0005	Pan0006	Pan0009	Ca0252	Ca0253	Ca0254	Ca0001	Ca0002	Ca0003	Ca0004	Ca0006	Ca0007	Ca0009	Ca0054	Ca0055	Ca0056	Ca0057	Ca0058	Ca0059	Ca0060	Ca0061	Normal-ne	SCCC-ne	avg(Normal)	avg(SCCC)	std(Normal)	std(SCCC)
class	class	class	class	Normal	Normal	Normal	Normal	Normal	Normal	SCCC	SCCC	SCCC	SCCC	SCCC	SCCC	SCCC	SCCC	SCCC	SCCC	SCCC	SCCC	SCCC	SCCC	SCCC	SCCC	SCCC	SCCC	Normal	SCCC	Normal	SCCC	Normal	SCCC
A0PJW8	DAPL1	Death-associated protein-like 1	DAPL1_HUMAN	10258.4	10258.4	10258.4	10258.4	10258.4	10258.4	27136.4	74883.3	10258.4	10258.4	20516.8	31732.2	10258.4	10258.4	21459.9	107041	544484	10258.4	76014.5	10258.4	10258.4	10258.4	10258.4	95451.8	6	9	10258.4	60613.7	0	121531
A1L020	MEX3A	RNA-binding protein MEX3A	MEX3A_HUMAN	9036.64	9036.64	9036.64	9036.64	9036.64	9036.64	9036.64	76453	48594.5	9036.64	21356.5	9036.64	9036.64	9036.64	9036.64	9036.64	9036.64	18073.3	82644.3	9036.64	29160	61125.6	45066.5	9036.64	6	10	9036.64	26268.9	0	24531.8
A3KN83	SBNO1	Protein strawberry notch homolog 1	SBNO1_HUMAN	13823.6	13823.6	13823.6	13823.6	13823.6	13823.6	54401	13823.6	28061.3	41392	47769.1	27647.3	34685.7	68231	32723.4	13823.6	13823.6	13823.6	58949.4	28160.2	13823.6	13823.6	31339.4	43765.4	6	6	13823.6	32225.9	0	16757.7
A4D1U4	DENND11	DENN domain-containing protein 11	DEN11_HUMAN	6907.04	6907.04	6907.04	6907.04	6907.04	6907.04	44943.7	6907.04	42063.7	31020.1	30744.7	55830.3	18888.1	86457.8	6907.04	44336	50948.1	6907.04	39576	21985.1	33082.6	6907.04	13814.1	30284.1	6	4	6907.04	31755.7	0	20409.8
A6NE02	BTBD17	BTB/POZ domain-containing protein 17	BTBDH_HUMAN	4772.42	4772.42	4772.42	4772.42	4772.42	4772.42	4772.42	4772.42	123378	4772.42	16232.1	9544.83	4772.42	29307.2	4772.42	4772.42	4772.42	28653.1	4772.42	11327.4	4772.42	4772.42	229602	51878.7	6	10	4772.42	30424.9	0	55956
O00329	PIK3CD	Phosphatidylinositol 4,5-bisphosphate 3-kinase catalytic subunit delta isoform	PK3CD_HUMAN	5045.01	5045.01	5045.01	5045.01	5045.01	5045.01	5045.01	30787.7	5045.01	23827.1	5045.01	5045.01	13306	5045.01	28234.9	43313.5	18159.3	14205.4	10090	5045.01	5045.01	5045.01	5045.01	23897.7	6	9	5045.01	13957	0	11286.9
O00522	KRIT1	Krev interaction trapped protein 1	KRIT1_HUMAN	2407.21	2407.21	2407.21	2407.21	2407.21	2407.21	2407.21	2407.21	7761.96	2407.21	17331.5	9680.5	7045.13	2407.21	2407.21	9053.58	2407.21	7898.62	13087.8	4814.41	8023.11	2407.21	2407.21	5756.35	6	8	2407.21	6095.03	0	4202.98
O00559	EBAG9	Receptor-binding cancer antigen expressed on SiSo cells	RCAS1_HUMAN	42091.2	42091.2	42091.2	42091.2	42091.2	42091.2	84542.3	42091.2	84182.5	42091.2	147011	92420.4	84907.1	42091.2	42091.2	118229	42091.2	137664	294908	125562	42091.2	124473	181143	42091.2	6	7	42091.2	98315.6	0	64110.9
O00762	UBE2C	Ubiquitin-conjugating enzyme E2 C	UBE2C_HUMAN	17097	17097	17097	17097	17097	17097	17097	17097	154274	17097	34194	17097	17097	173524	17097	17097	17097	17097	100179	109334	121027	67473.8	81648.7	98708.9	6	9	17097	60790.9	0	52063.7
O14523	C2CD2L	Phospholipid transfer protein C2CD2L	C2C2L_HUMAN	7682.71	7682.71	7682.71	7682.71	7682.71	7682.71	28763.1	32604.2	46902.3	86592.3	28987.7	56731.9	7682.71	7682.71	26398.1	26917.3	82171.1	26255.3	42904.6	33443.7	26965.3	28980.9	15365.4	30892.5	6	2	7682.71	35346.7	0	20891
O14646	CHD1	Chromodomain-helicase-DNA-binding protein 1	CHD1_HUMAN	3994.24	3994.24	3994.24	3994.24	3994.24	3994.24	64434	3994.24	3994.24	3994.24	26796.8	44912.9	33488.8	71893.5	29185.7	3994.24	3994.24	3994.24	20646.6	3994.24	7988.49	3994.24	28146.9	3994.24	6	9	3994.24	20191.2	0	21234.9
O14727	APAF1	Apoptotic protease-activating factor 1	APAF_HUMAN	4492.55	4492.55	4492.55	4492.55	4492.55	4492.55	4492.55	4492.55	4492.55	83407.5	28334.7	17191.2	4492.55	53989	4492.55	4492.55	4492.55	10188.7	36008.3	4492.55	8985.1	4492.55	4492.55	25118.3	6	10	4492.55	17119.3	0	21093.2
O14795	UNC13B	Protein unc-13 homolog B	UN13B_HUMAN	4280.97	4280.97	4280.97	4280.97	4280.97	4280.97	19643.8	8561.95	4280.97	15538.7	17738.7	24574.3	15220.7	4280.97	4280.97	4280.97	4280.97	4280.97	14681.5	11786.4	4280.97	10451.2	60615.4	4280.97	6	8	4280.97	12947.8	0	13160.9
O14975	SLC27A2	Very long-chain acyl-CoA synthetase	S27A2_HUMAN	14407.8	14407.8	14407.8	14407.8	14407.8	14407.8	184906	28815.7	116752	90428.7	33325.5	42767.8	35166.5	132516	32227	14407.8	42788.4	14407.8	14407.8	14407.8	14407.8	14407.8	124443	60023.8	6	6	14407.8	56144.9	0	50016.3
O15304	SIVA1	Apoptosis regulatory protein Siva	SIVA_HUMAN	2501.36	2501.36	2501.36	2501.36	2501.36	2501.36	20911	2501.36	28080.4	2501.36	2501.36	37763.1	2501.36	61757.2	10231.5	2501.36	2501.36	2501.36	26297.3	11679	5002.73	26394.2	14832.1	30488	6	7	2501.36	16163.7	0	16004.6
O15315	RAD51B	DNA repair protein RAD51 homolog 2	RA51B_HUMAN	3125.54	3125.54	3125.54	3125.54	3125.54	3125.54	21645.8	3125.54	20957.2	3125.54	3125.54	6251.08	3125.54	36273.6	30847.8	3125.54	3125.54	3125.54	19531.1	3125.54	3125.54	43558.5	28220.2	3125.54	6	10	3125.54	13252.3	4.55e-13	13387.1
O15405	TOX3	TOX high mobility group box family member 3	TOX3_HUMAN	7508.61	7508.61	7508.61	7508.61	7508.61	7508.61	7508.61	7508.61	7508.61	7508.61	29898.7	33203.9	7508.61	79071.5	42854.3	7508.61	173594	105698	64464.6	15017.2	164120	67967.4	7508.61	189690	6	7	7508.61	56563.3	9.09e-13	60606.1
O43156	TTI1	TELO2-interacting protein 1 homolog	TTI1_HUMAN	12658.4	12658.4	12658.4	12658.4	12658.4	12658.4	12658.4	12658.4	12658.4	80741.7	101568	77433.7	33800.1	55093.1	60811.5	25316.8	42916.5	12658.4	155918	39405.8	37849.3	33653.5	42412.6	31326.6	6	4	12658.4	48271.1	1.82e-12	35821.6
O43347	MSI1	RNA-binding protein Musashi homolog 1	MSI1H_HUMAN	18445	18445	18445	18445	18445	18445	100010	139425	162942	18445	36889.9	55294.2	18445	130526	139166	110959	18445	58969.8	18445	42525.6	108867	132241	231745	114167	6	4	18445	90972.6	0	59106.2
O43581	SYT7	Synaptotagmin-7	SYT7_HUMAN	11197.7	11197.7	11197.7	11197.7	11197.7	11197.7	57336.5	11197.7	32770.2	11197.7	67672.2	70135.1	38969.5	11197.7	11197.7	11197.7	11197.7	11197.7	44355	53846.8	11197.7	11197.7	22395.4	33761.4	6	9	11197.7	29001.2	0	20917.7
O43913	ORC5	Origin recognition complex subunit 5	ORC5_HUMAN	2883.48	2883.48	2883.48	2883.48	2883.48	2883.48	40724.3	25660.7	39735.1	30633.9	12679.2	2883.48	10948.7	21942.9	23265.3	5766.96	2883.48	2883.48	12163.7	2883.48	2883.48	2883.48	56547.4	2883.48	6	7	2883.48	16680.7	0	15927.4
O60292	SIPA1L3	Signal-induced proliferation-associated 1-like protein 3	SI1L3_HUMAN	9609.89	9609.89	9609.89	9609.89	9609.89	9609.89	42407.3	9609.89	9609.89	36248	59234.1	44835.1	9609.89	9609.89	9609.89	9609.89	9609.89	9609.89	19219.8	23694.6	9609.89	49778.9	38544.9	9609.89	6	10	9609.89	22781.2	0	16844.8
O60294	LCMT2	tRNA wybutosine-synthesizing protein 4	TYW4_HUMAN	6515.86	6515.86	6515.86	6515.86	6515.86	6515.86	15598.6	6515.86	13686.7	6515.86	21128.6	23186.3	6515.86	6515.86	6515.86	6515.86	6515.86	6515.86	57084.3	6515.86	13031.7	29912.1	48628.5	6515.86	6	10	6515.86	15967.5	0	14790.8
O60449	LY75	Lymphocyte antigen 75	LY75_HUMAN	2817.51	2817.51	2817.51	2817.51	2817.51	2817.51	2817.51	11524.4	2817.51	2817.51	20475.8	37934.9	36361.8	2817.51	2817.51	41245.6	190764	23884.4	5635.03	2817.51	2817.51	2817.51	2817.51	17609.9	6	9	2817.51	22821.9	0	42826.6
O60512	B4GALT3	Beta-1,4-galactosyltransferase 3	B4GT3_HUMAN	3860.44	3860.44	3860.44	3860.44	3860.44	3860.44	18523.3	37814.6	31982.3	3860.44	9966.16	10509.5	9905.16	3860.44	3860.44	20258.6	47112.8	3860.44	57658.3	32989.2	26741	7720.88	3860.44	27438.3	6	5	3860.44	19884.6	0	16040.8
O60635	TSPAN1	Tetraspanin-1	TSN1_HUMAN	4761.59	4761.59	4761.59	4761.59	4761.59	4761.59	16139.7	4761.59	29959.6	165110	141175	4761.59	66325.3	4761.59	4761.59	23322.8	4761.59	20106.6	4761.59	26828	9523.18	4761.59	60368.6	4761.59	6	8	4761.59	33164	9.09e-13	46269.7
O60704	TPST2	Protein-tyrosine sulfotransferase 2	TPST2_HUMAN	2336.21	2336.21	2336.21	2336.21	2336.21	2336.21	8854.93	2336.21	2336.21	2336.21	4672.42	12517.6	2336.21	2336.21	2336.21	2336.21	15210.2	2336.21	6854.36	2336.21	7798.24	2336.21	11009.8	15818.3	6	10	2336.21	5894.32	0	4694.63
O75019	LILRA1	Leukocyte immunoglobulin-like receptor subfamily A member 1;Leukocyte immunoglobulin-like receptor subfamily A member 3;Leukocyte immunoglobulin-like receptor subfamily B member 1	LIRA1_HUMAN;LIRA3_HUMAN;LIRB1_HUMAN	4828.02	4828.02	4828.02	4828.02	4828.02	4828.02	4828.02	39141.9	4828.02	57886.4	28142.3	4828.02	39098.7	4828.02	4828.02	82552	4828.02	54768.7	9656.04	4828.02	50041.1	32571.7	16896.9	53592.1	6	7	4828.02	27674.7	0	23817.8
O75127	PTCD1	Pentatricopeptide repeat-containing protein 1, mitochondrial	PTCD1_HUMAN	1070.74	1070.74	1070.74	1070.74	1070.74	1070.74	4956.46	1070.74	48947.3	2804.92	1070.74	24723.6	2801.14	1070.74	6019.37	1070.74	5943.88	1070.74	2141.49	1070.74	1070.74	1070.74	24091.4	2273.62	6	8	1070.74	7403.84	0	12318.8
O75674	TOM1L1	TOM1-like protein 1	TM1L1_HUMAN	5186.88	5186.88	5186.88	5186.88	5186.88	5186.88	89653.8	5186.88	128208	200249	62569.8	45035.1	59087.2	62522.4	42297.3	104538	54717.8	5186.88	100906	35944	10373.8	36897	122397	65381.6	6	2	5186.88	68397.2	0	48117
O75818	RPP40	Ribonuclease P protein subunit p40	RPP40_HUMAN	672.649	672.649	672.649	672.649	672.649	672.649	672.649	24312.8	11706	672.649	23799.4	67464.7	6178.47	6349.6	672.649	672.649	4418.55	1345.3	16530.8	672.649	672.649	21330.2	26069.9	672.649	6	7	672.649	11900.8	0	16342.9
O75995	SASH3	SAM and SH3 domain-containing protein 3	SASH3_HUMAN	6477.35	6477.35	6477.35	6477.35	6477.35	6477.35	19628.2	46864	18438	32036.4	12954.7	32074.1	77533.9	6477.35	6477.35	21291.5	6477.35	32289.7	6477.35	6477.35	20090.2	6477.35	6477.35	46907.8	6	7	6477.35	22525	9.09e-13	18880.8
O76075	DFFB	DNA fragmentation factor subunit beta	DFFB_HUMAN	4316.42	4316.42	4316.42	4316.42	4316.42	4316.42	16574.7	67275.4	40226.2	27294.3	24336.4	8632.83	24119	52117.2	28256.4	4316.42	29943.9	4316.42	67100.2	4316.42	4316.42	53655.8	43371.7	81017	6	4	4316.42	32288.1	0	23521.8
O77932	DXO	Decapping and exoribonuclease protein	DXO_HUMAN	4880.5	4880.5	4880.5	4880.5	4880.5	4880.5	4880.5	4880.5	19884.8	4880.5	21067.5	29806.8	4880.5	4880.5	4880.5	4880.5	4880.5	9761	33831.8	16261.9	4880.5	10638.5	35823.1	26193.4	6	9	4880.5	13733	0	10889
O94842	TOX4	TOX high mobility group box family member 4	TOX4_HUMAN	2223.52	2223.52	2223.52	2223.52	2223.52	2223.52	4447.05	55327.4	79372	31536.6	29635.4	23243.5	28156.8	43721	53828.7	2223.52	2223.52	15954.8	41052.3	2223.52	33255.9	25227.7	24744.8	54269.5	6	3	2223.52	30580.2	0	20840.1
O94851	MICAL2	[F-actin]-monooxygenase MICAL2	MICA2_HUMAN	3836.21	3836.21	3836.21	3836.21	3836.21	3836.21	3836.21	3836.21	3836.21	42041.4	24269.7	25273.6	37310.1	3836.21	3836.21	44433	3836.21	20080.5	19668.2	3836.21	21868.9	7672.41	3836.21	15642.8	6	8	3836.21	16052.8	0	13769.4
O95059	RPP14	Ribonuclease P protein subunit p14	RPP14_HUMAN	4549.74	4549.74	4549.74	4549.74	4549.74	4549.74	4549.74	4549.74	27646	4549.74	9099.49	15387	10451.1	4549.74	4549.74	4549.74	16169	9170.92	33612.8	4549.74	12314.9	13660	53400.6	19569.7	6	7	4549.74	14018.3	0	12580.8
O95072	REC8	Meiotic recombination protein REC8 homolog	REC8_HUMAN	1342.14	1342.14	1342.14	1342.14	1342.14	1342.14	19672.8	12219	1342.14	1342.14	1342.14	7564.65	1342.14	1342.14	1342.14	10194.8	1342.14	1342.14	2684.29	10366.8	1342.14	6732.14	1342.14	6430.28	6	10	1342.14	4960.34	0	5131.33
O95159	ZFPL1	Zinc finger protein-like 1	ZFPL1_HUMAN	38067.3	38067.3	38067.3	38067.3	38067.3	38067.3	149776	146104	238907	266272	125948	274683	38067.3	212880	142994	131906	156875	38067.3	227080	38067.3	38067.3	323501	223843	76134.6	6	4	38067.3	158287	0	87487.4
O95182	NDUFA7	NADH dehydrogenase [ubiquinone] 1 alpha subcomplex subunit 7	NDUA7_HUMAN	1570.78	1570.78	1570.78	1570.78	1570.78	1570.78	1570.78	49577.6	96317.8	1570.78	34961.8	71876.2	3141.55	1570.78	1570.78	180701	16034.8	3388.29	17213.3	1570.78	1570.78	4587.93	15210	8544.12	6	6	1570.78	28387.7	0	45452
O95239	KIF4A	Chromosome-associated kinesin KIF4A	KIF4A_HUMAN	889.729	889.729	889.729	889.729	889.729	889.729	18721.7	889.729	4278.1	53803.7	17811.2	1779.46	889.729	26176.6	889.729	889.729	889.729	889.729	19252.3	4075.97	70803.2	5755.93	889.729	3234.16	6	7	889.729	12884.5	0	19337
O95258	SLC25A14	Brain mitochondrial carrier protein 1	UCP5_HUMAN	12808	12808	12808	12808	12808	12808	12808	12808	75092.4	12808	12808	58142.3	25615.9	12808	12808	12808	12808	12808	78225.9	58231.5	58866.7	75934.9	12808	74889.1	6	10	12808	35171	0	27284.5
O95347	SMC2	Structural maintenance of chromosomes protein 2	SMC2_HUMAN	14624.3	14624.3	14624.3	14624.3	14624.3	14624.3	107336	54694.8	86635.6	119846	113569	130865	55598.5	188295	59785	14624.3	92651	29248.6	131248	129736	72028.7	44851.7	89997.7	81941.4	6	1	14624.3	89052.9	1.82e-12	41834.7
O95376	ARIH2	E3 ubiquitin-protein ligase ARIH2	ARI2_HUMAN	14835	14835	14835	14835	14835	14835	49294.9	14835	14835	96201.8	39481.6	49389.9	40758	36603.8	14835	14835	14835	14835	37873.5	14835	14835	35603.2	14835	29670	6	9	14835	30466.2	1.82e-12	20466.2
O95391	SLU7	Pre-mRNA-splicing factor SLU7	SLU7_HUMAN	7230.32	7230.32	7230.32	7230.32	7230.32	7230.32	58775.9	7230.32	7230.32	7230.32	45625.6	42174.4	39461.6	75320.8	7230.32	7230.32	7230.32	7230.32	33234.4	7230.32	21276.7	14460.6	7230.32	19366.2	6	9	7230.32	23042.7	0	20547.9
O95471	CLDN7	Claudin-7	CLD7_HUMAN	928.067	928.067	928.067	928.067	928.067	928.067	18704	928.067	1856.13	928.067	141749	20958.1	928.067	928.067	4286.97	928.067	928.067	928.067	928.067	44219.1	928.067	928.067	83644.9	21393.7	6	10	928.067	19227.4	0	36261
O95502	NPTXR	Neuronal pentraxin receptor	NPTXR_HUMAN	14895.2	14895.2	14895.2	14895.2	14895.2	14895.2	14895.2	14895.2	111492	14895.2	46528	14895.2	72259.9	14895.2	14895.2	14895.2	14895.2	14895.2	77434.5	354872	30807.4	14895.2	29790.4	78769	6	10	14895.2	52828.1	1.82e-12	78800.9
O95619	YEATS4	YEATS domain-containing protein 4	YETS4_HUMAN	14041.1	14041.1	14041.1	14041.1	14041.1	14041.1	268856	14041.1	71517.1	14041.1	58409	31720.5	28082.3	14041.1	105200	14041.1	14041.1	14041.1	86062.9	14041.1	37267.2	57574.3	154178	48261.5	6	7	14041.1	58078.7	0	63484.9
O95801	TTC4	Tetratricopeptide repeat protein 4	TTC4_HUMAN	1307.17	1307.17	1307.17	1307.17	1307.17	1307.17	1307.17	8514.58	2614.34	1307.17	11262.8	6544.85	1307.17	1307.17	1307.17	1307.17	1307.17	1307.17	25256.1	1307.17	3725.2	13831.5	16524.9	1307.17	6	10	1307.17	5630.33	0	6714.93
O96006	ZBED1	Zinc finger BED domain-containing protein 1	ZBED1_HUMAN	1077.42	1077.42	1077.42	1077.42	1077.42	1077.42	8066.26	1077.42	19230.3	3055.43	24791.1	18676.6	12344.4	1077.42	1077.42	1077.42	1077.42	1077.42	22446.9	2154.85	10387.3	1077.42	1077.42	10277.7	6	8	1077.42	7780.57	0	8170.6
P00374	DHFR	Dihydrofolate reductase	DYR_HUMAN	21872.5	21872.5	21872.5	21872.5	21872.5	21872.5	79976.2	156799	202653	212514	121071	110213	65860.4	950757	317087	21872.5	141718	43745.1	229705	158131	138312	137179	361187	114653	6	1	21872.5	197968	0	201272
P02144	MB	Myoglobin	MYG_HUMAN	7314.13	7314.13	7314.13	7314.13	7314.13	7314.13	57229.2	7314.13	136508	94036.8	124710	49714.9	17830.3	7314.13	7314.13	7314.13	7314.13	7314.13	14628.3	204477	59892.8	7314.13	33280.9	235475	6	7	7314.13	59943.4	0	69505.9
P04085	PDGFA	Platelet-derived growth factor subunit A	PDGFA_HUMAN	36510	36510	36510	36510	36510	36510	174711	36510	392326	36510	36510	96196.3	133013	36510	36510	36510	36510	73020	126487	334240	73852.1	36510	36510	116341	6	9	36510	102710	0	101526
P04183	TK1	Thymidine kinase, cytosolic	KITH_HUMAN	6175.28	6175.28	6175.28	6175.28	6175.28	6175.28	100241	47144.5	66128.6	62586.8	40088.2	12350.6	29561	194491	76394.9	6175.28	53183.1	6175.28	70039.2	44866	74171.9	26944.5	54789	52475.9	6	2	6175.28	56544.8	0	41574.4
P04818	TYMS	Thymidylate synthase	TYSY_HUMAN	714.383	714.383	714.383	714.383	714.383	714.383	714.383	68246.9	62457.3	714.383	19509	2210.39	1428.77	95168.7	51404.3	714.383	714.383	714.383	104174	714.383	79827.4	37731	127633	714.383	6	7	714.383	36377.3	0	42010.6
P05067	APP	Amyloid-beta precursor protein	A4_HUMAN	6633.76	6633.76	6633.76	6633.76	6633.76	6633.76	6633.76	13267.5	60620.3	6633.76	54158.2	33024.6	37295.3	59811	6633.76	68103.8	32355	15596.1	67167.8	60331.1	32686.9	68364.6	75837.7	64623.8	6	3	6633.76	42396.9	0	24001.4
P06731	CEACAM5	Carcinoembryonic antigen-related cell adhesion molecule 5	CEAM5_HUMAN	328.022	328.022	328.022	328.022	328.022	328.022	97848.2	328.022	328.022	354320	712391	17083.3	111277	376422	328.022	656.045	149592	328.022	328.022	328.022	328.022	48301.7	328.022	37979.3	6	8	328.022	106028	0	185710
P08069	IGF1R	Insulin-like growth factor 1 receptor	IGF1R_HUMAN	5465.59	5465.59	5465.59	5465.59	5465.59	5465.59	5465.59	5465.59	22790.3	5465.59	33486.7	25477.9	5465.59	5465.59	5465.59	5465.59	30256.9	22902.6	18482.4	5465.59	16381.6	23759.1	5465.59	10931.2	6	9	5465.59	14092.2	0	9769.79
P08913	ADRA2A	Alpha-2A adrenergic receptor	ADA2A_HUMAN	2187.73	2187.73	2187.73	2187.73	2187.73	2187.73	2187.73	2187.73	2187.73	2187.73	2187.73	2187.73	10121.9	2187.73	2187.73	2187.73	9592.2	13276	4375.45	7498.76	5525.37	2187.73	12548.2	15161.3	6	10	2187.73	5554.24	4.55e-13	4450.41
P09327	VIL1	Villin-1	VILI_HUMAN	13973.8	13973.8	13973.8	13973.8	13973.8	13973.8	506872	13973.8	209894	918964	56723.5	651244	98985.6	55302.2	13973.8	13973.8	13973.8	13973.8	13973.8	34883.3	13973.8	13973.8	365114	27947.6	6	8	13973.8	168762	0	259259
P0CG13	CHTF8	Chromosome transmission fidelity protein 8 homolog	CTF8_HUMAN	1327.92	1327.92	1327.92	1327.92	1327.92	1327.92	29437.8	37281.5	31866	24412.7	19937.9	7247.95	1327.92	83185.9	65929.5	1327.92	19883.1	1327.92	62289.4	6958.66	15338.8	11561.7	82706.5	2655.83	6	3	1327.92	28037.6	2.27e-13	26853.5
P0DPD7	EEF1AKMT4	EEF1A lysine methyltransferase 4;EEF1AKMT4-ECE2 readthrough transcript protein	EFMT4_HUMAN;EFCE2_HUMAN	4472.77	4472.77	4472.77	4472.77	4472.77	4472.77	84093.8	21289.8	68619.4	145082	26502.4	28739.2	33016	48695.3	25910.4	4472.77	4472.77	4472.77	12665.6	68910.4	8945.54	15787.8	23855.5	12099.8	6	3	4472.77	35423.9	0	35252.9
P10645	CHGA	Chromogranin-A	CMGA_HUMAN	5424.13	5424.13	5424.13	5424.13	5424.13	5424.13	10848.3	433544	1.29253e+06	791998	2.55859e+06	5307974	385791	198170	5424.13	5424.13	5424.13	82260	5424.13	7617612	740711	107290	2.24943e+06	519539	6	4	5424.13	1.23989e+06	0	2.02276e+06
P14410	SI	Sucrase-isomaltase, intestinal	SUIS_HUMAN	545.796	545.796	545.796	545.796	545.796	545.796	61877.2	21864.2	545.796	545.796	545.796	6992.38	7333.48	545.796	8318.94	545.796	545.796	1091.59	545.796	1955.54	545.796	545.796	89651.4	545.796	6	10	545.796	11363.5	0	23804.5
P15336	ATF2	Cyclic AMP-dependent transcription factor ATF-2	ATF2_HUMAN	6954.66	6954.66	6954.66	6954.66	6954.66	6954.66	34876.6	6954.66	60490.1	6954.66	23717.6	6954.66	13909.3	6954.66	6954.66	6954.66	6954.66	6954.66	35038.8	33170.3	15462.9	6954.66	52903.2	23390.3	6	9	6954.66	19752.8	9.09e-13	16594.1
P16520	GNB3	Guanine nucleotide-binding protein G(I)/G(S)/G(T) subunit beta-3	GBB3_HUMAN	14671.9	14671.9	14671.9	14671.9	14671.9	14671.9	14671.9	14671.9	14671.9	246392	50264.7	67235.8	122597	55896.9	87752.4	128949	14671.9	14671.9	14671.9	66578.1	29343.8	14671.9	14671.9	14671.9	6	9	14671.9	54836.5	0	59321.8
P18283	GPX2	Glutathione peroxidase 2	GPX2_HUMAN	14113	14113	14113	14113	14113	14113	14113	14113	95654.4	268597	45866.1	28226.1	89727.8	878957	76907.8	14113	14113	14113	62995.7	14113	14113	14113	48881.2	268472	6	8	14113	109844	1.82e-12	201876
P18827	SDC1	Syndecan-1	SDC1_HUMAN	11715.8	11715.8	11715.8	11715.8	11715.8	11715.8	11715.8	11715.8	39474.8	11715.8	11715.8	11715.8	11715.8	47540.5	132633	11715.8	23431.6	11715.8	11715.8	23770.2	25169.2	40301.4	11715.8	26161	6	10	11715.8	26424.4	0	28156.4
P19484	TFEB	Transcription factor EB	TFEB_HUMAN	4703.54	4703.54	4703.54	4703.54	4703.54	4703.54	4703.54	91922.9	4703.54	27858.6	40720.9	4703.54	4703.54	457104	4703.54	9407.07	4703.54	173527	4703.54	305832	317768	355148	4703.54	416588	6	8	4703.54	124084	9.09e-13	161116
P19801	AOC1	Amiloride-sensitive amine oxidase [copper-containing]	AOC1_HUMAN	5518.54	5518.54	5518.54	5518.54	5518.54	5518.54	144806	5518.54	5518.54	598230	11037.1	280601	167969	35110.2	5518.54	5518.54	5518.54	5518.54	5518.54	133437	5518.54	5518.54	43080.1	5518.54	6	10	5518.54	81636.4	0	146659
P19878	NCF2	Neutrophil cytosol factor 2	NCF2_HUMAN	21483.4	21483.4	21483.4	21483.4	21483.4	21483.4	81930.1	21483.4	74005.4	343626	65735.4	79488.8	146154	21483.4	133699	21483.4	21483.4	82814.2	42966.8	92923.4	63669.3	116407	21483.4	47953.3	6	5	21483.4	82155	0	73863.6
P20839	IMPDH1	Inosine-5'-monophosphate dehydrogenase 1	IMDH1_HUMAN	4975.73	4975.73	4975.73	4975.73	4975.73	4975.73	4975.73	11599.1	4975.73	4975.73	4975.73	9951.46	12032.7	4975.73	4975.73	4975.73	50785.8	4975.73	15966.5	4975.73	15954.3	12707.6	4975.73	14453.4	6	10	4975.73	10733.8	0	10570.2
P22415	USF1	Upstream stimulatory factor 1	USF1_HUMAN	5945.96	5945.96	5945.96	5945.96	5945.96	5945.96	5945.96	33885.8	21926.1	5945.96	13401.4	5945.96	5945.96	41574	38774.9	20232.5	5945.96	11891.9	20036.6	13314.7	16258.3	35377.8	36412.7	23392.6	6	5	5945.96	19789.4	0	12217.1
P22492	HIST1H1T	Histone H1t	H1T_HUMAN	4741.88	4741.88	4741.88	4741.88	4741.88	4741.88	91547.1	24971.6	4741.88	4741.88	4741.88	4741.88	13388	105391	104098	4741.88	4741.88	4741.88	4741.88	4741.88	9483.77	14059.7	35867.2	12482.7	6	9	4741.88	25220.3	0	34649.4
P25940	COL5A3	Collagen alpha-3(V) chain	CO5A3_HUMAN	4423.24	4423.24	4423.24	4423.24	4423.24	4423.24	24271.6	45527.2	28403	4423.24	12677	4423.24	43501.4	8846.48	4423.24	4423.24	34167.7	30449.3	14510.1	65272.6	61623.1	46003.9	44087.1	24518.4	6	4	4423.24	27864	0	19332.1
P29762	CRABP1	Cellular retinoic acid-binding protein 1	RABP1_HUMAN	9307.4	9307.4	9307.4	9307.4	9307.4	9307.4	9307.4	9307.4	9307.4	18614.8	194018	9307.4	9307.4	604657	48186.9	9307.4	2817991	70960.1	897595	245441	571218	776076	9307.4	834931	6	7	9307.4	396936	0	667009
P32942	ICAM3	Intercellular adhesion molecule 3	ICAM3_HUMAN	16158.6	16158.6	16158.6	16158.6	16158.6	16158.6	16158.6	89700.6	16158.6	16158.6	16158.6	16158.6	16158.6	16158.6	64821.3	32317.3	159926	83460.8	16158.6	69584.5	63798.5	16158.6	16158.6	75357	6	10	16158.6	44475.1	1.82e-12	39038.2
P35227	PCGF2	Polycomb group RING finger protein 2	PCGF2_HUMAN	4789.23	4789.23	4789.23	4789.23	4789.23	4789.23	4789.23	14442.5	96958.6	4789.23	4789.23	4789.23	4789.23	86698.5	17290.8	4789.23	4789.23	4789.23	56778	4789.23	9578.47	60075.5	119427	4789.23	6	10	4789.23	28285.7	9.09e-13	36848.4
P38435	GGCX	Vitamin K-dependent gamma-carboxylase	VKGC_HUMAN	11523.9	11523.9	11523.9	11523.9	11523.9	11523.9	71788.7	11523.9	11523.9	131709	71591.2	70774.4	101338	11523.9	11523.9	96337.2	11523.9	23047.9	53997.2	69152.1	70835.7	52162.4	40934.9	56412.2	6	5	11523.9	53761.1	0	34681.3
P38935	IGHMBP2	DNA-binding protein SMUBP-2	SMBP2_HUMAN	2499.4	2499.4	2499.4	2499.4	2499.4	2499.4	20002.4	2499.4	16633.2	13924.3	13377.5	2499.4	2499.4	21847.9	19100.9	2499.4	2499.4	2499.4	13699.5	2499.4	13452.5	4998.81	12549	18822.3	6	7	2499.4	10328	0	7152.61
P40222	TXLNA	Alpha-taxilin	TXLNA_HUMAN	5071.3	5071.3	5071.3	5071.3	5071.3	5071.3	12540.5	5071.3	5071.3	56134.3	49749.6	34103.9	31436.3	5071.3	10142.6	5071.3	5071.3	5071.3	44824.6	17763.3	12447.3	18588.5	5071.3	24350.1	6	7	5071.3	19310	0	16539.5
P42574	CASP3	Caspase-3	CASP3_HUMAN	3167.51	3167.51	3167.51	3167.51	3167.51	3167.51	3167.51	3167.51	19784.5	3167.51	3167.51	3167.51	3167.51	35827.4	3167.51	3167.51	3167.51	3167.51	6335.01	12611.3	14923	17170.6	17203.2	23811.3	6	10	3167.51	9963.4	4.55e-13	9333.74
P42575	CASP2	Caspase-2	CASP2_HUMAN	3368.28	3368.28	3368.28	3368.28	3368.28	3368.28	30015.7	24123	44330.2	3368.28	33679.7	31008.6	3368.28	28784	29447.1	3368.28	3368.28	3368.28	28987.1	3368.28	6753.69	6736.56	19380	17006.3	6	6	3368.28	17803.4	4.55e-13	13329.9
P42695	NCAPD3	Condensin-2 complex subunit D3	CNDD3_HUMAN	2746.92	2746.92	2746.92	2746.92	2746.92	2746.92	37985.2	2746.92	26611.5	60294.9	5493.83	13442.7	16504.9	20409.9	6323.02	2746.92	2746.92	2746.92	25495.8	25397.6	13629.8	2746.92	34365.9	12775	6	5	2746.92	17359.1	0	15211.5
P43250	GRK6	G protein-coupled receptor kinase 6	GRK6_HUMAN	5130.27	5130.27	5130.27	5130.27	5130.27	5130.27	5130.27	14596.4	5130.27	5130.27	5130.27	5130.27	5130.27	5130.27	5130.27	5130.27	22970.6	18870	11696.8	5130.27	11510.4	11251.4	10260.5	23305.2	6	10	5130.27	9764.67	0	6182.45
P43405	SYK	Tyrosine-protein kinase SYK	KSYK_HUMAN	8052.49	8052.49	8052.49	8052.49	8052.49	8052.49	26386.5	24867	44276.8	87879.5	84729.3	41120.8	39530.9	57728.2	57372	45844.9	38697.2	33909.6	16105	55209.4	24007.1	33105.4	71309.7	94276.7	6	0	8052.49	48686.4	9.09e-13	22472.2
P46100	ATRX	Transcriptional regulator ATRX	ATRX_HUMAN	2339.22	2339.22	2339.22	2339.22	2339.22	2339.22	2339.22	16417.9	24767.5	56931.9	31925.6	12524.2	17145.7	51747.5	8203.42	2339.22	10370.8	4678.43	14726	16555.7	16694	24715.9	16347	23915.7	6	2	2339.22	19574.8	0	14534.2
P47972	NPTX2	Neuronal pentraxin-2	NPTX2_HUMAN	8599.78	8599.78	8599.78	8599.78	8599.78	8599.78	8599.78	17199.6	324033	8599.78	8599.78	39842.5	8599.78	8599.78	8599.78	8599.78	8599.78	34596.7	8599.78	628841	137082	8599.78	60101.1	71470.6	6	10	8599.78	77731.4	0	153299
P48745	CCN3	CCN family member 3	CCN3_HUMAN	4787.9	4787.9	4787.9	4787.9	4787.9	4787.9	20625.6	34813.6	67164.3	4787.9	124051	4787.9	4787.9	4787.9	4787.9	4787.9	4787.9	29637	13648.6	380676	11870.6	4787.9	659311	9575.8	6	8	4787.9	77204.3	0	165887
P49336	CDK8	Cyclin-dependent kinase 8;Cyclin-dependent kinase 19	CDK8_HUMAN;CDK19_HUMAN	1038.65	1038.65	1038.65	1038.65	1038.65	1038.65	30002	1038.65	1038.65	1038.65	2077.3	1038.65	1038.65	41803.1	1038.65	1038.65	1038.65	1038.65	32647.9	1038.65	15985.2	27164.4	28036.1	27710.3	6	10	1038.65	11989.6	0	14314.7
P49643	PRIM2	DNA primase large subunit	PRI2_HUMAN	4162.85	4162.85	4162.85	4162.85	4162.85	4162.85	24806.3	30239.5	25915.2	28375.7	18294.1	20036.8	18294.7	50940.5	25632.6	4162.85	4162.85	4162.85	27648.5	14954	8325.69	22888.5	9594.8	12484.7	6	3	4162.85	19495.6	0	11472.6
P49796	RGS3	Regulator of G-protein signaling 3	RGS3_HUMAN	1961.61	1961.61	1961.61	1961.61	1961.61	1961.61	1961.61	1961.61	7515.32	1961.61	43318.9	29897.8	31858.7	1961.61	1961.61	3923.23	1961.61	1961.61	1961.61	1961.61	10104.7	34377.9	13834.1	29056.9	6	9	1961.61	12307.9	0	13914
P49917	LIG4	DNA ligase 4	DNLI4_HUMAN	468.684	468.684	468.684	468.684	468.684	468.684	17054.9	468.684	1232.11	9845.2	937.368	9029.07	4512.81	468.684	468.684	468.684	468.684	468.684	2460.3	468.684	468.684	468.684	468.684	1984.74	6	10	468.684	2874.63	0	4444.29
P50553	ASCL1	Achaete-scute homolog 1	ASCL1_HUMAN	8593.84	8593.84	8593.84	8593.84	8593.84	8593.84	18889.2	8593.84	8593.84	23322.7	28353	24731.4	17187.7	134718	8593.84	8593.84	8593.84	8593.84	8593.84	8593.84	8593.84	40908.4	8593.84	23416.5	6	10	8593.84	22081.4	0	28814.1
P51617	IRAK1	Interleukin-1 receptor-associated kinase 1	IRAK1_HUMAN	4047.82	4047.82	4047.82	4047.82	4047.82	4047.82	4047.82	4047.82	19500.4	4047.82	21294.1	15687.9	4047.82	4047.82	13768.4	14594.6	14820.5	4047.82	19072.8	15470.9	11390.4	11735.4	8095.64	11094.3	6	6	4047.82	11156.2	0	5865.34
P52429	DGKE	Diacylglycerol kinase epsilon	DGKE_HUMAN	6638.8	6638.8	6638.8	6638.8	6638.8	6638.8	31360.9	40619.7	25084.9	40256.4	44132.7	55906.3	141926	101043	6638.8	6638.8	25997.4	6638.8	41100.3	6638.8	13277.6	6638.8	6638.8	26939.8	6	6	6638.8	34859.8	0	34934
P52732	KIF11	Kinesin-like protein KIF11	KIF11_HUMAN	4718.11	4718.11	4718.11	4718.11	4718.11	4718.11	46321.9	4718.11	14568.8	49186.1	37833.4	9436.22	27458.1	130569	15930.5	4718.11	4718.11	4718.11	83232.9	17597.9	65645.9	11134.3	24849.1	27669.7	6	4	4718.11	32239.2	0	32307.5
P53671	LIMK2	LIM domain kinase 2	LIMK2_HUMAN	5693.42	5693.42	5693.42	5693.42	5693.42	5693.42	31069.7	17521.8	5693.42	5693.42	5693.42	38662.9	5693.42	38946.8	23310.8	34205.3	5693.42	5693.42	35400.8	5693.42	11386.8	25304.3	23130	15980.4	6	7	5693.42	18598.5	0	12497.9
P55273	CDKN2D	Cyclin-dependent kinase 4 inhibitor D	CDN2D_HUMAN	8739.23	8739.23	8739.23	8739.23	8739.23	8739.23	19929.5	8739.23	30173.6	8739.23	21039.2	8739.23	8739.23	70346.2	8739.23	8739.23	8739.23	8739.23	17478.5	51735.9	18451.8	8739.23	19363.8	32037.3	6	9	8739.23	19956.1	0	16569.3
P57076	CFAP298	Cilia- and flagella-associated protein 298	CF298_HUMAN	5496.73	5496.73	5496.73	5496.73	5496.73	5496.73	36501.8	71042.3	50005.8	5496.73	5496.73	5496.73	5496.73	62236.5	37501.7	5496.73	5496.73	5496.73	23992.7	22516.1	5496.73	10993.5	5496.73	5496.73	6	10	5496.73	20542.1	0	21173.6
P59780	AP3S2	AP-3 complex subunit sigma-2	AP3S2_HUMAN	12140.8	12140.8	12140.8	12140.8	12140.8	12140.8	101769	32664.2	63665.5	12140.8	133273	118123	42840.6	35658.1	93190.9	24281.6	12140.8	12140.8	34476.6	12140.8	12140.8	12140.8	122777	27484.8	6	6	12140.8	50169.4	0	42275.7
P60763	RAC3	Ras-related C3 botulinum toxin substrate 3	RAC3_HUMAN	18477.1	18477.1	18477.1	18477.1	18477.1	18477.1	18477.1	52897	107591	18477.1	18477.1	62628.1	47049.5	112910	18477.1	18477.1	18477.1	18477.1	110894	57753	37361.3	36954.2	18477.1	38473.5	6	8	18477.1	45129.3	0	32663.6
P61024	CKS1B	Cyclin-dependent kinases regulatory subunit 1	CKS1_HUMAN	8863.44	8863.44	8863.44	8863.44	8863.44	8863.44	8863.44	38987.4	169583	8863.44	8863.44	8863.44	8863.44	89091.5	8863.44	8863.44	58379.2	17726.9	222259	100512	276957	8863.44	43899.3	75192.9	6	8	8863.44	64638.7	0	78580.4
P78310	CXADR	Coxsackievirus and adenovirus receptor	CXAR_HUMAN	2864.43	2864.43	2864.43	2864.43	2864.43	2864.43	2864.43	2864.43	2864.43	2864.43	51770.8	5728.86	10798.4	187298	28783.1	68264.4	34864.7	2864.43	86612	71966.8	2864.43	43619.8	2864.43	53725.3	6	7	2864.43	36860.2	0	45756.2
P78332	RBM6	RNA-binding protein 6	RBM6_HUMAN	4674.8	4674.8	4674.8	4674.8	4674.8	4674.8	77694.2	4674.8	4674.8	38349	41365.1	39543.3	62441.7	38415.3	68516.8	4674.8	4674.8	4674.8	9349.6	4674.8	4674.8	25497	37817.2	4674.8	6	8	4674.8	26466	0	24250.4
P78381	SLC35A2	UDP-galactose translocator	S35A2_HUMAN	17871.9	17871.9	17871.9	17871.9	17871.9	17871.9	17871.9	17871.9	17871.9	234225	87171.4	71896.1	35743.9	17871.9	17871.9	62462.5	90764.4	17871.9	17871.9	57211.1	48514	17871.9	17871.9	73120.5	6	9	17871.9	51219.8	0	51463.2
P78540	ARG2	Arginase-2, mitochondrial	ARGI2_HUMAN	9151.73	9151.73	9151.73	9151.73	9151.73	9151.73	323927	9151.73	467738	57086.6	265379	30921.4	83386.2	97794.2	9151.73	9151.73	9151.73	35314.8	43959.8	18303.5	24840.9	68162.6	93531.3	411955	6	4	9151.73	114384	0	142776
Q01101	INSM1	Insulinoma-associated protein 1	INSM1_HUMAN	9619.54	9619.54	9619.54	9619.54	9619.54	9619.54	168695	9619.54	62394.3	9619.54	51890.7	39990.8	9619.54	91103.2	9619.54	9619.54	9619.54	9619.54	70304.5	25983.8	21645.2	19389.8	70276	19239.1	6	7	9619.54	39347.2	0	40479.2
Q01196	RUNX1	Runt-related transcription factor 1	RUNX1_HUMAN	5094.77	5094.77	5094.77	5094.77	5094.77	5094.77	5094.77	30718.8	19281.7	5094.77	5094.77	5094.77	5094.77	98786.5	52222	33345.8	5094.77	5094.77	42495.1	10189.5	36581.8	45601.3	13561.7	31427.1	6	7	5094.77	24993	0	23979.4
Q01826	SATB1	DNA-binding protein SATB1	SATB1_HUMAN	3573.84	3573.84	3573.84	3573.84	3573.84	3573.84	31594.6	78365.9	44892.7	7147.68	41275.7	27961.4	30446.8	53867.7	47866.1	3573.84	8668.55	33394.9	37559.3	43829.5	60740	3573.84	3573.84	34400.9	6	3	3573.84	32929.6	0	20717.7
Q03393	PTS	6-pyruvoyl tetrahydrobiopterin synthase	PTPS_HUMAN	2257.35	2257.35	2257.35	2257.35	2257.35	2257.35	30965.8	2257.35	44047.4	19641.4	16492.8	33473.2	22485.5	36374.7	11553.4	11568.5	4514.7	2257.35	17365.3	15863.4	9662.56	37895.4	14229.6	2257.35	6	3	2257.35	18494.8	0	12773.9
Q08629	SPOCK1	Testican-1	TICN1_HUMAN	5566.92	5566.92	5566.92	5566.92	5566.92	5566.92	5566.92	5566.92	11133.8	287325	5566.92	94782.1	110147	46141	5566.92	5566.92	5566.92	5566.92	242458	146838	5566.92	48750.6	5566.92	123277	6	9	5566.92	64497.5	0	84736.8
Q08AI8	MAB21L4	Protein mab-21-like 4	MB214_HUMAN	3809.9	3809.9	3809.9	3809.9	3809.9	3809.9	132312	36138.7	31560.5	42899	68920.1	139755	3809.9	3809.9	3809.9	3809.9	7619.81	3809.9	3809.9	28380	109725	3809.9	84420.9	3809.9	6	8	3809.9	39567.2	4.55e-13	45884
Q12864	CDH17	Cadherin-17	CAD17_HUMAN	5219.35	5219.35	5219.35	5219.35	5219.35	5219.35	382117	5219.35	144061	5219.35	30699.6	242654	17226	5219.35	5219.35	5219.35	5219.35	5219.35	43288.2	5219.35	18122.4	10438.7	362246	5219.35	6	9	5219.35	72101.5	0	121813
Q12926	ELAVL2	ELAV-like protein 2	ELAV2_HUMAN	24002.1	24002.1	24002.1	24002.1	24002.1	24002.1	24002.1	124363	234818	163745	537156	86610.5	24002.1	707142	176187	24002.1	48004.2	54745.3	2384123	171993	290496	92073.9	148913	57498.9	6	3	24002.1	297215	0	536112
Q13111	CHAF1A	Chromatin assembly factor 1 subunit A	CAF1A_HUMAN	7821.36	7821.36	7821.36	7821.36	7821.36	7821.36	26141.1	15780.2	32064.8	7821.36	26985.9	26024.3	21293.8	55710.9	21029.6	7821.36	7821.36	7821.36	29115.5	25911.8	21245.1	18673.3	27077.2	15642.7	6	4	7821.36	21887.9	0	11263.8
Q13112	CHAF1B	Chromatin assembly factor 1 subunit B	CAF1B_HUMAN	1989.39	1989.39	1989.39	1989.39	1989.39	1989.39	18151.3	13195.6	29602.6	29617.2	46614.1	25550.1	18441	70476.3	17945.5	1989.39	15997	3978.77	29520.6	27123.6	40662.1	20824.7	50706.5	13689.9	6	1	1989.39	26338.1	2.27e-13	16589.4
Q13136	PPFIA1	Liprin-alpha-1	LIPA1_HUMAN	3838.68	3838.68	3838.68	3838.68	3838.68	3838.68	104777	96706.8	3838.68	3838.68	42795.2	48806.1	60777.8	3838.68	3838.68	35048.5	38226.5	3838.68	17637.9	3838.68	11289.6	24051.3	3838.68	7677.35	6	7	3838.68	28592.5	0	31083.3
Q13367	AP3B2	AP-3 complex subunit beta-2	AP3B2_HUMAN	11317.3	11317.3	11317.3	11317.3	11317.3	11317.3	92363.6	11317.3	72178.9	11317.3	156204	66670.6	59438.5	49764.7	11317.3	11317.3	11317.3	25526.6	61308.5	38807.2	22634.6	30262	45997.7	33632.9	6	5	11317.3	45076.5	0	35941.9
Q13416	ORC2	Origin recognition complex subunit 2	ORC2_HUMAN	1827.91	1827.91	1827.91	1827.91	1827.91	1827.91	9940.01	11705.5	13550.7	19536.7	5826.53	1827.91	1827.91	11395.1	1827.91	6944.43	1827.91	4092.41	1827.91	1827.91	3655.82	1827.91	28345	3712.36	6	7	1827.91	7305.56	0	7161.6
Q13443	ADAM9	Disintegrin and metalloproteinase domain-containing protein 9	ADAM9_HUMAN	3338.79	3338.79	3338.79	3338.79	3338.79	3338.79	3338.79	3338.79	3338.79	3338.79	46154.7	48308.4	56874	3338.79	3338.79	40044.2	48736.2	3338.79	58468.6	36793.4	3338.79	3338.79	6677.58	8914.97	6	9	3338.79	21167.8	0	21869.2
Q13469	NFATC2	Nuclear factor of activated T-cells, cytoplasmic 2	NFAC2_HUMAN	3199.14	3199.14	3199.14	3199.14	3199.14	3199.14	9696.17	3199.14	3199.14	119473	46062.1	42001.2	17383.1	3199.14	6398.27	14035.5	3199.14	3199.14	3199.14	3199.14	3199.14	13960	15437.7	40590.5	6	8	3199.14	19479.5	0	28014.2
Q13530	SERINC3	Serine incorporator 3	SERC3_HUMAN	7080.48	7080.48	7080.48	7080.48	7080.48	7080.48	7080.48	7080.48	7080.48	7080.48	36301.8	29037.2	7080.48	7080.48	7080.48	48560.9	23562.4	40708.5	33817.5	7080.48	31582.7	14161	7080.48	20458.9	6	9	7080.48	18995.3	0	13840.6
Q13574	DGKZ	Diacylglycerol kinase zeta	DGKZ_HUMAN	6325.9	6325.9	6325.9	6325.9	6325.9	6325.9	6325.9	23353.2	6325.9	38290.9	24194.9	32235.4	35751.4	12651.8	39507.4	6325.9	6325.9	6325.9	106599	6325.9	6325.9	6325.9	6325.9	36805.7	6	9	6325.9	22573.5	0	24199.6
Q13761	RUNX3	Runt-related transcription factor 3	RUNX3_HUMAN	3780.17	3780.17	3780.17	3780.17	3780.17	3780.17	32183.8	93151.9	3780.17	50629.3	3780.17	3780.17	3780.17	77548.9	52002.5	3780.17	7560.33	3780.17	57388.4	25620.4	3780.17	3780.17	3780.17	46926.1	6	9	3780.17	26501.9	0	28567.6
Q14134	TRIM29	Tripartite motif-containing protein 29	TRI29_HUMAN	6253.37	6253.37	6253.37	6253.37	6253.37	6253.37	6253.37	70045.6	6253.37	6253.37	6253.37	12506.7	6253.37	6253.37	73140.5	104053	6253.37	6253.37	115634	86824.3	6253.37	26356.2	6253.37	91023	6	10	6253.37	35673.2	0	39870.3
Q14181	POLA2	DNA polymerase alpha subunit B	DPOA2_HUMAN	2367.34	2367.34	2367.34	2367.34	2367.34	2367.34	2367.34	27102.7	10058.6	2367.34	28929.2	13073.2	2367.34	35937.9	2367.34	2367.34	2367.34	2367.34	42470.9	2367.34	2367.34	23158.5	4734.68	2367.34	6	10	2367.34	11618.8	0	13173.4
Q14186	TFDP1	Transcription factor Dp-1	TFDP1_HUMAN	3019.39	3019.39	3019.39	3019.39	3019.39	3019.39	3019.39	13808	16021	3019.39	3019.39	6038.77	3019.39	33596.2	3019.39	3019.39	3019.39	3019.39	16611.8	22550.4	3019.39	20371.4	3019.39	19903.6	6	10	3019.39	9949.73	4.55e-13	9181.34
Q14451	GRB7	Growth factor receptor-bound protein 7	GRB7_HUMAN	2064.52	2064.52	2064.52	2064.52	2064.52	2064.52	5918.04	2064.52	13762.3	2064.52	30197.9	21553	4156.55	21998.3	24942.1	39967.1	7368.91	2064.52	36237.7	4129.04	12806.8	2064.52	26444.5	17829.4	6	4	2064.52	15309.4	4.55e-13	12214.6
Q14457	BECN1	Beclin-1	BECN1_HUMAN	4011.97	4011.97	4011.97	4011.97	4011.97	4011.97	14512.7	4011.97	4011.97	4011.97	29448.1	4011.97	58010.1	12873.2	49480	20028.3	4011.97	51098.1	111475	10190.7	8023.95	55873.4	4011.97	21626.5	6	6	4011.97	25928.4	4.55e-13	28135.6
Q14493	SLBP	Histone RNA hairpin-binding protein	SLBP_HUMAN	3231.69	3231.69	3231.69	3231.69	3231.69	3231.69	3231.69	3231.69	38185.1	3231.69	3231.69	3231.69	3231.69	8042.52	6815.47	3231.69	3231.69	3231.69	44173.5	15369.6	16365.3	3231.69	6463.38	20550.9	6	10	3231.69	10460.1	0	12073.1
Q14527	HLTF	Helicase-like transcription factor	HLTF_HUMAN	2781	2781	2781	2781	2781	2781	2781	2781	29957.6	84594.3	20260.3	12780.5	14715.4	2781	31753.9	2781	2781	2781	29490.4	2781	5562	2781	19636.4	7465.21	6	8	2781	15470.2	0	19647.2
Q14687	GSE1	Genetic suppressor element 1	GSE1_HUMAN	7998.15	7998.15	7998.15	7998.15	7998.15	7998.15	29429.8	7998.15	21899	17793.9	21431.3	21531.6	15996.3	49287.7	16962.9	7998.15	7998.15	7998.15	21420	19290.6	7998.15	20954.3	26873.1	16162.7	6	5	7998.15	18834.7	0	9848.81
Q14807	KIF22	Kinesin-like protein KIF22	KIF22_HUMAN	2604.91	2604.91	2604.91	2604.91	2604.91	2604.91	92332.7	39489.9	118474	59610.8	25259.3	16748.1	36659.7	311408	53827.6	2604.91	7700.37	5209.81	49230.5	44888.6	62311.1	37144.8	73058.3	34504.8	6	1	2604.91	59470.2	0	67688.4
Q14964	RAB39A	Ras-related protein Rab-39A	RB39A_HUMAN	4634.69	4634.69	4634.69	4634.69	4634.69	4634.69	73004.3	40401.3	47087.1	4634.69	62454.3	53644.7	4634.69	172744	39250.6	4634.69	4634.69	4634.69	56248.8	22725.2	4634.69	9269.38	38490.6	50387.7	6	6	4634.69	38528.7	0	39814.7
Q14978	NOLC1	Nucleolar and coiled-body phosphoprotein 1	NOLC1_HUMAN	9861.11	9861.11	9861.11	9861.11	9861.11	9861.11	9861.11	9861.11	113000	9861.11	76672.6	48830.1	19722.2	9861.11	24494	9861.11	35374.1	9861.11	105974	75184.8	9861.11	9861.11	156992	47962.5	6	8	9861.11	43505.3	0	43340.7
Q15004	PCLAF	PCNA-associated factor	PAF15_HUMAN	3348.02	3348.02	3348.02	3348.02	3348.02	3348.02	135725	3348.02	111807	3348.02	174939	72899.9	3348.02	130437	6696.05	3348.02	52735.8	3348.02	82721.5	111660	109659	3348.02	104263	3348.02	6	7	3348.02	62054.4	4.55e-13	57567.1
Q15022	SUZ12	Polycomb protein SUZ12	SUZ12_HUMAN	6039.19	6039.19	6039.19	6039.19	6039.19	6039.19	38887.3	6039.19	12078.4	102133	25574.3	6039.19	16045.7	38806.8	6039.19	135020	25777.6	6039.19	29406.9	171473	6039.19	6039.19	31379	35959.2	6	6	6039.19	38820.9	0	46570.7
Q15027	ACAP1	Arf-GAP with coiled-coil, ANK repeat and PH domain-containing protein 1	ACAP1_HUMAN	4017.22	4017.22	4017.22	4017.22	4017.22	4017.22	4017.22	19937.4	4017.22	4017.22	4017.22	4017.22	26458.1	4017.22	32247.9	29168	19306.2	30352.7	4017.22	4017.22	14391	8034.44	4017.22	34014.8	6	9	4017.22	13892.5	0	11503.9
Q15527	SURF2	Surfeit locus protein 2	SURF2_HUMAN	10253.5	10253.5	10253.5	10253.5	10253.5	10253.5	67703.4	22154.9	30751.5	10253.5	49587.3	75552.3	10253.5	20507.1	64907.4	10253.5	10253.5	10253.5	56496	21426	10253.5	22154.8	63632.5	49645.4	6	6	10253.5	33668.9	0	23216.9
Q15542	TAF5	Transcription initiation factor TFIID subunit 5	TAF5_HUMAN	896.925	896.925	896.925	896.925	896.925	896.925	896.925	896.925	8492.07	896.925	12497.9	4746.34	1793.85	896.925	896.925	896.925	7396.45	896.925	10223.1	896.925	896.925	896.925	16768.5	12895.3	6	10	896.925	4654.6	1.14e-13	5157.63
Q15818	NPTX1	Neuronal pentraxin-1	NPTX1_HUMAN	6137.27	6137.27	6137.27	6137.27	6137.27	6137.27	6137.27	6137.27	61998.7	6137.27	43217.8	6137.27	49918.2	47094.7	6137.27	6137.27	27719.5	6137.27	90686.5	116789	6137.27	6137.27	12274.5	21012.2	6	9	6137.27	29219.3	0	32160.1
Q15910	EZH2	Histone-lysine N-methyltransferase EZH2	EZH2_HUMAN	4850.18	4850.18	4850.18	4850.18	4850.18	4850.18	40235.6	9700.36	17254.5	4850.18	4850.18	4850.18	4850.18	46922.8	18476.5	4850.18	12002.4	4850.18	12737.6	4850.18	4850.18	4850.18	26129	4850.18	6	10	4850.18	12886.7	0	12447.5
Q16352	INA	Alpha-internexin	AINX_HUMAN	3707.14	3707.14	3707.14	3707.14	3707.14	3707.14	157011	3707.14	3707.14	61575	79223.5	32851.7	14176.4	7414.28	3707.14	3707.14	3707.14	25889.5	764638	9259.06	3707.14	3707.14	63510	53303.6	6	7	3707.14	71933.4	0	172452
Q16763	UBE2S	Ubiquitin-conjugating enzyme E2 S	UBE2S_HUMAN	21680.7	21680.7	21680.7	21680.7	21680.7	21680.7	87034.3	95241.8	424805	134666	146313	70355.1	65239.8	734459	127563	21680.7	99672.2	43361.3	294088	268415	247243	150109	286054	124104	6	1	21680.7	190022	0	167218
Q16831	UPP1	Uridine phosphorylase 1	UPP1_HUMAN	8051.85	8051.85	8051.85	8051.85	8051.85	8051.85	16103.7	8051.85	8051.85	8051.85	20673	21447.1	21553.7	8051.85	8051.85	8051.85	21688.9	8051.85	28677.1	33177.6	8051.85	16274.4	43205.5	22915.8	6	8	8051.85	17229.5	9.09e-13	10101.5
Q2PPJ7	RALGAPA2	Ral GTPase-activating protein subunit alpha-2	RGPA2_HUMAN	2033.73	2033.73	2033.73	2033.73	2033.73	2033.73	185410	2033.73	2033.73	93511.4	65683	29321.6	23256.6	2033.73	2033.73	45975.2	11324.8	2033.73	4067.45	2033.73	2033.73	2033.73	43330.4	25828.3	6	8	2033.73	30221	0	45480.7
Q3MIR4	TMEM30B	Cell cycle control protein 50B	CC50B_HUMAN	3711.28	3711.28	3711.28	3711.28	3711.28	3711.28	119854	3711.28	3711.28	79553.3	51792.3	120365	51093.3	82175.6	25533.7	3711.28	37871.6	3711.28	3711.28	15280.1	3711.28	7422.57	3711.28	14539.9	6	7	3711.28	35081.2	0	39269.5
Q504Q3	PAN2	PAN2-PAN3 deadenylation complex catalytic subunit PAN2	PAN2_HUMAN	2288.99	2288.99	2288.99	2288.99	2288.99	2288.99	4872.13	2288.99	2288.99	2288.99	42709.2	18527.8	34645.5	107388	2288.99	2288.99	2288.99	2288.99	27209.4	2288.99	39200.9	4577.99	2288.99	2288.99	6	10	2288.99	16778.9	0	26041
Q53S33	BOLA3	BolA-like protein 3	BOLA3_HUMAN	9057.35	9057.35	9057.35	9057.35	9057.35	9057.35	38981.2	29065.8	30609.6	9057.35	9057.35	9057.35	9057.35	46948.7	9057.35	9057.35	39399.8	9057.35	9057.35	25488	9057.35	9057.35	36361.1	18114.7	6	10	9057.35	19752.4	0	13239.9
Q53SF7	COBLL1	Cordon-bleu protein-like 1	COBL1_HUMAN	4404.07	4404.07	4404.07	4404.07	4404.07	4404.07	4404.07	4404.07	4404.07	28658.1	26124.4	21825.7	26784.8	4404.07	4404.07	37285.1	52801.6	4404.07	77541.1	8808.14	4404.07	4404.07	4404.07	12281	6	9	4404.07	18430.4	0	19968.2
Q567V2	MPV17L2	Mpv17-like protein 2	M17L2_HUMAN	5753.22	5753.22	5753.22	5753.22	5753.22	5753.22	26605.4	5753.22	5753.22	5753.22	27066.1	34977.4	5753.22	42277.2	5753.22	5753.22	5753.22	5753.22	12723.4	5753.22	19981.8	26291	34126	11506.4	6	9	5753.22	15963	0	12274.1
Q58EX7	PLEKHG4	Puratrophin-1	PKHG4_HUMAN	25501.2	25501.2	25501.2	25501.2	25501.2	25501.2	79717.5	25501.2	142072	116711	51002.4	57848.2	90888.5	79413.7	25501.2	25501.2	25501.2	25501.2	55564.8	25501.2	25501.2	76247.8	177314	25501.2	6	8	25501.2	62821.7	0	44210.2
Q5BKX5	C19orf54	UPF0692 protein C19orf54	CS054_HUMAN	5839.13	5839.13	5839.13	5839.13	5839.13	5839.13	5839.13	11678.3	26877.4	5839.13	19768.8	5839.13	5839.13	5839.13	5839.13	5839.13	5839.13	5839.13	23508.2	5839.13	30458.4	16067.2	54700.4	25344.5	6	10	5839.13	14821.9	0	12929.5
Q5F1R6	DNAJC21	DnaJ homolog subfamily C member 21	DJC21_HUMAN	13654.1	13654.1	13654.1	13654.1	13654.1	13654.1	119925	13654.1	13654.1	13654.1	111320	68524.5	61910	13654.1	13654.1	13654.1	29572.9	40938.5	93157.5	126867	89207.8	83436	76687.7	27308.3	6	6	13654.1	56154.4	0	39813.3
Q5JTW2	CEP78	Centrosomal protein of 78 kDa	CEP78_HUMAN	2320.27	2320.27	2320.27	2320.27	2320.27	2320.27	2320.27	2320.27	15005.9	9243.33	2320.27	6822.88	2320.27	18072.8	2320.27	2320.27	2320.27	2320.27	20295.3	2320.27	4640.55	27069.9	2320.27	18909.9	6	10	2320.27	7959.07	0	7892.28
Q5T200	ZC3H13	Zinc finger CCCH domain-containing protein 13	ZC3HD_HUMAN	14225.3	14225.3	14225.3	14225.3	14225.3	14225.3	14225.3	39942.3	14225.3	14225.3	53475.1	35813.8	51628.4	36224.5	43755.5	14225.3	14225.3	14225.3	40033.2	14225.3	28450.6	32618	50177.5	44035.8	6	7	14225.3	30874	1.82e-12	14571
Q5T2E6	ARMH3	Armadillo-like helical domain-containing protein 3	ARMD3_HUMAN	2156.94	2156.94	2156.94	2156.94	2156.94	2156.94	2156.94	2156.94	2156.94	2156.94	5605.59	10247.7	2156.94	2156.94	2156.94	11441.9	57335	2156.94	4571.65	2156.94	16380	4313.88	2156.94	26276.8	6	10	2156.94	8763.44	0	13368.9
Q5TBB1	RNASEH2B	Ribonuclease H2 subunit B	RNH2B_HUMAN	5074.16	5074.16	5074.16	5074.16	5074.16	5074.16	54931.8	29030	36260.5	43084.4	26400	31616.7	35776.7	109985	32049.7	5074.16	5074.16	10148.3	29986.6	42153.6	40742.1	5074.16	5074.16	38290.8	6	4	5074.16	32264	9.09e-13	24040
Q5TGY1	TMCO4	Transmembrane and coiled-coil domain-containing protein 4	TMCO4_HUMAN	2033.34	2033.34	2033.34	2033.34	2033.34	2033.34	2033.34	2033.34	8920.1	2033.34	17563.5	9368.27	2033.34	2033.34	8829.79	9564.62	29459.2	2033.34	4066.68	2033.34	2033.34	13471.5	2033.34	10468.4	6	9	2033.34	7222.9	0	7144.76
Q5U5X0	LYRM7	Complex III assembly factor LYRM7	LYRM7_HUMAN	1780.65	1780.65	1780.65	1780.65	1780.65	1780.65	1780.65	9558.34	17028.1	1780.65	1780.65	10824	1780.65	24230.5	1780.65	1780.65	4810.74	1780.65	3561.29	8799.46	9355.47	1780.65	19743.8	11207.7	6	8	1780.65	7409.14	0	6827.45
Q5VT66	2022-03-01	Mitochondrial amidoxime-reducing component 1	MARC1_HUMAN	3123.78	3123.78	3123.78	3123.78	3123.78	3123.78	35652.8	10228.9	15560.2	3123.78	27862.2	12818.8	3123.78	3123.78	3123.78	3123.78	10953.6	3123.78	3123.78	3123.78	7290.49	6247.57	24960.4	27941.3	6	8	3123.78	11361.5	4.55e-13	10352.1
Q5VV42	CDKAL1	Threonylcarbamoyladenosine tRNA methylthiotransferase	CDKAL_HUMAN	6039.01	6039.01	6039.01	6039.01	6039.01	6039.01	27245.6	6039.01	14226	6039.01	23131.2	27794.3	37382.2	24342.6	6039.01	6039.01	6039.01	6039.01	30738.7	6039.01	6039.01	6039.01	26662.6	12078	6	9	6039.01	15441.8	0	10749.8
Q684P5	RAP1GAP2	Rap1 GTPase-activating protein 2	RPGP2_HUMAN	3504.39	3504.39	3504.39	3504.39	3504.39	3504.39	208652	24541.8	83824.7	68964	64371.1	185483	7008.79	3504.39	3504.39	11586.7	3504.39	12386.8	76203.2	19716.6	43585.8	3504.39	113480	19624.7	6	4	3504.39	52969.3	0	60419.3
Q68CQ4	DIEXF	Digestive organ expansion factor homolog	DIEXF_HUMAN	6095.34	6095.34	6095.34	6095.34	6095.34	6095.34	6095.34	33710.9	16756.2	18560.9	17360.9	15145	12190.7	6095.34	21782.3	6095.34	6095.34	6095.34	6095.34	6095.34	6095.34	6095.34	31233.9	6095.34	6	10	6095.34	12649.7	0	8763.51
Q68DQ2	CRYBG3	Very large A-kinase anchor protein	CRBG3_HUMAN	5004.86	5004.86	5004.86	5004.86	5004.86	5004.86	35348.1	5004.86	5004.86	83551.8	104728	80581.9	5004.86	142725	5004.86	5004.86	60497.3	5004.86	23085.3	5004.86	30415.7	5004.86	10009.7	65876.8	6	8	5004.86	37603.3	0	41074.8
Q6DKK2	TTC19	Tetratricopeptide repeat protein 19, mitochondrial	TTC19_HUMAN	3318.26	3318.26	3318.26	3318.26	3318.26	3318.26	3318.26	17903	19415	3318.26	56260.2	3318.26	3318.26	31090.8	20549	3318.26	3318.26	3318.26	19896.7	3318.26	22979.6	30026.8	6636.51	12974.2	6	8	3318.26	14682.1	0	13939.2
Q6F5E8	CARMIL2	Capping protein, Arp2/3 and myosin-I linker protein 2	CARL2_HUMAN	7380.38	7380.38	7380.38	7380.38	7380.38	7380.38	27043.9	67061.1	24165	7380.38	23622	7380.38	35781.8	51118.5	7380.38	7380.38	7380.38	7380.38	83833.2	34534.9	7380.38	7380.38	14760.8	57614.6	6	8	7380.38	26587.7	0	23253.9
Q6FI81	CIAPIN1	Anamorsin	CPIN1_HUMAN	6509.82	6509.82	6509.82	6509.82	6509.82	6509.82	6509.82	6509.82	16924.1	6509.82	17279.5	14917.9	6509.82	6509.82	6509.82	6509.82	6509.82	13019.6	77023.7	6509.82	16301.9	23769.5	37431.8	15829.1	6	9	6509.82	16171.4	0	16776.8
Q6IBW4	NCAPH2	Condensin-2 complex subunit H2	CNDH2_HUMAN	6009.9	6009.9	6009.9	6009.9	6009.9	6009.9	6009.9	6009.9	35702.7	26111.1	19371.7	15581	6009.9	90625.4	35735.4	6009.9	12019.8	6009.9	41038.3	22084.5	21794.6	20717.8	31150.6	32653.1	6	5	6009.9	24146.4	0	19730.6
Q6IPU0	CENPP	Centromere protein P	CENPP_HUMAN	1957.1	1957.1	1957.1	1957.1	1957.1	1957.1	1957.1	1957.1	16183.5	1957.1	1957.1	1957.1	1957.1	47732.6	9529.49	1957.1	1957.1	1957.1	10355.6	1957.1	7205.12	7647.71	14729.3	3914.2	6	10	1957.1	7603.81	0	10746.1
Q6NSI4	RADX	RPA-related protein RADX	RADX_HUMAN	1704.67	1704.67	1704.67	1704.67	1704.67	1704.67	53571	6945.4	28349	39344.4	3409.34	33348.6	1704.67	35362.9	1704.67	1704.67	1704.67	9831.48	26261.5	5219.22	1704.67	1704.67	28677	1704.67	6	7	1704.67	15680.7	0	16456
Q6P1K2	PMF1	Polyamine-modulated factor 1	PMF1_HUMAN	3878.96	3878.96	3878.96	3878.96	3878.96	3878.96	3878.96	3878.96	19742.1	3878.96	12337.7	7757.92	3878.96	3878.96	3878.96	3878.96	3878.96	10597.1	41917.9	9940.46	17997.2	19835.8	33887.6	29536.6	6	8	3878.96	13032.3	0	11478.8
Q6P4A7	SFXN4	Sideroflexin-4	SFXN4_HUMAN	4488.03	4488.03	4488.03	4488.03	4488.03	4488.03	51957.5	25732.4	65469.9	4488.03	63592.9	72852.8	78303.8	4488.03	8976.06	69350.3	4488.03	23880.4	23212.9	4488.03	25509.3	17034.5	18781.3	4488.03	6	5	4488.03	31505.2	0	26518.5
Q6P4I2	WDR73	WD repeat-containing protein 73	WDR73_HUMAN	4565.43	4565.43	4565.43	4565.43	4565.43	4565.43	4565.43	4565.43	59034.7	4565.43	32437.2	4565.43	4565.43	35455.5	50052.7	9130.87	4565.43	4565.43	36697	24013.3	4565.43	61440.4	98532.9	4565.43	6	9	4565.43	24882.4	9.09e-13	26701.2
Q6PGN9	PSRC1	Proline/serine-rich coiled-coil protein 1	PSRC1_HUMAN	3242.96	3242.96	3242.96	3242.96	3242.96	3242.96	3242.96	67922.5	35721.4	18765.3	18816.2	3242.96	3242.96	43329.7	13812.6	3242.96	16469.8	6485.91	12491.7	26962.6	10674	7924.02	37190.1	27417.4	6	4	3242.96	19830.8	4.55e-13	16890.4
Q6PK04	CCDC137	Coiled-coil domain-containing protein 137	CC137_HUMAN	10153.7	10153.7	10153.7	10153.7	10153.7	10153.7	44440.5	82845.4	65731.4	73202.5	10153.7	10153.7	30152.8	98875.5	89861.4	10153.7	10153.7	10153.7	10153.7	20307.4	10153.7	46407.1	50111.5	10153.7	6	8	10153.7	37953.6	0	30958.3
Q6PUV4	CPLX2	Complexin-2	CPLX2_HUMAN	2712.91	2712.91	2712.91	2712.91	2712.91	2712.91	72300.1	2712.91	89641.7	19936.7	31796.7	29148.6	17731	115322	2712.91	2712.91	2712.91	5425.82	26159.7	113344	2712.91	11873.5	2712.91	61609.9	6	6	2712.91	33920.4	0	37980.6
Q6YHU6	THADA	Thyroid adenoma-associated protein	THADA_HUMAN	335.9	335.9	335.9	335.9	335.9	335.9	1284.23	335.9	37470.5	335.9	335.9	14723.7	7453.2	335.9	335.9	335.9	335.9	671.8	4668.84	1782.9	2464.99	335.9	335.9	1923.21	6	9	335.9	4192.58	0	8812.38
Q71SY5	MED25	Mediator of RNA polymerase II transcription subunit 25	MED25_HUMAN	10549	10549	10549	10549	10549	10549	39692.8	10549	63435.3	52232.7	10549	65302.9	10549	67511.2	58320.6	10549	10549	10549	30703.7	10549	21098	31137	48531.7	25552.5	6	7	10549	32075.6	0	21313.4
Q75N03	CBLL1	E3 ubiquitin-protein ligase Hakai	HAKAI_HUMAN	12618.2	12618.2	12618.2	12618.2	12618.2	12618.2	59338.2	25236.5	51897.8	12618.2	61171.2	55214.7	49055.6	110741	66651.4	12618.2	12618.2	12618.2	27539	12618.2	12618.2	12618.2	50555.4	12618.2	6	8	12618.2	36574.8	0	27145
Q7L591	DOK3	Docking protein 3	DOK3_HUMAN	6432.87	6432.87	6432.87	6432.87	6432.87	6432.87	6432.87	6432.87	6432.87	78930.3	6432.87	53646.8	29141.6	6432.87	40542.3	38398.4	20455	6432.87	35479.3	6432.87	6432.87	6432.87	6432.87	12865.7	6	10	6432.87	20766	0	20507.1
Q7Z2K8	GPRIN1	G protein-regulated inducer of neurite outgrowth 1	GRIN1_HUMAN	5888.99	5888.99	5888.99	5888.99	5888.99	5888.99	23290.4	16098.2	11778	37163.8	52312.8	27366.4	5888.99	70336.7	5888.99	5888.99	5888.99	5888.99	105123	43074.8	28722.9	48876.9	29071.7	71198.9	6	5	5888.99	32992.2	0	27253.6
Q7Z2T5	TRMT1L	TRMT1-like protein	TRM1L_HUMAN	4708.63	4708.63	4708.63	4708.63	4708.63	4708.63	4708.63	4708.63	4708.63	23710.9	22998.2	21895.4	4708.63	4708.63	4708.63	4708.63	4708.63	14319.5	23027.3	4708.63	9417.26	10355.9	21638.3	13711.3	6	9	4708.63	11302.9	0	7666.43
Q7Z417	NUFIP2	Nuclear fragile X mental retardation-interacting protein 2	NUFP2_HUMAN	5737.16	5737.16	5737.16	5737.16	5737.16	5737.16	34152	26153.9	44448.8	94773.9	35602.6	51224.5	28471.5	75610.2	23659.9	14594.7	5737.16	19289.2	43100.5	5737.16	17473.9	11474.3	30344.7	25227	6	2	5737.16	32615.3	0	22536.5
Q7Z7M0	MEGF8	Multiple epidermal growth factor-like domains protein 8	MEGF8_HUMAN	2400.03	2400.03	2400.03	2400.03	2400.03	2400.03	2400.03	2400.03	2400.03	2400.03	14238.3	2400.03	4800.06	2400.03	2400.03	2400.03	2400.03	2400.03	11816.7	27722.1	9382.29	17458.7	28208.3	9051.82	6	10	2400.03	8148.8	0	8388.95
Q86SE8	NPM2	Nucleoplasmin-2	NPM2_HUMAN	12799.1	12799.1	12799.1	12799.1	12799.1	12799.1	12799.1	12799.1	66136.9	12799.1	208966	66076	137097	178499	71802.4	51752.5	12799.1	12799.1	12799.1	12799.1	12799.1	12799.1	28958.1	25598.1	6	9	12799.1	52782.1	1.82e-12	59497.7
Q86TG7	PEG10	Retrotransposon-derived protein PEG10	PEG10_HUMAN	6027.22	6027.22	6027.22	6027.22	6027.22	6027.22	62394.2	16057	57858.3	6027.22	81176.9	44754.5	34471.7	6027.22	12054.4	6027.22	6027.22	6027.22	97489.7	46367.7	110351	6027.22	145691	45105.9	6	6	6027.22	43885.3	0	40871.1
Q86TI2	DPP9	Dipeptidyl peptidase 9	DPP9_HUMAN	4562.06	4562.06	4562.06	4562.06	4562.06	4562.06	4562.06	4562.06	4562.06	4562.06	61963.4	45964.7	31144.5	4562.06	4562.06	28125.5	4562.06	4562.06	31045.4	26668.7	36542.6	22468.4	9124.12	43280.8	6	8	4562.06	20712.5	0	17684.5
Q86UX6	STK32C	Serine/threonine-protein kinase 32C	ST32C_HUMAN	6685.02	6685.02	6685.02	6685.02	6685.02	6685.02	16133	6685.02	143127	6685.02	6685.02	28868.6	26620.4	13581.2	238007	134591	6685.02	6685.02	6685.02	123832	6685.02	13370	6685.02	42646.6	6	8	6685.02	46347.5	0	65088.6
Q86VI3	IQGAP3	Ras GTPase-activating-like protein IQGAP3	IQGA3_HUMAN	9937.69	9937.69	9937.69	9937.69	9937.69	9937.69	9937.69	9937.69	9937.69	71206	24425.1	52756	24728.1	19875.4	9937.69	61746.5	9937.69	55763.6	25513.5	26148.5	9937.69	9937.69	9937.69	26594.4	6	8	9937.69	26014.4	0	19761.6
Q86XI2	NCAPG2	Condensin-2 complex subunit G2	CNDG2_HUMAN	1843.08	1843.08	1843.08	1843.08	1843.08	1843.08	29363.5	1843.08	6152.98	12109.1	9494.85	12013.1	9925.35	17018.7	3686.16	1843.08	1843.08	1843.08	28475.8	11063.8	6733.2	7169.89	1843.08	8756.76	6	5	1843.08	9509.91	0	8092.17
Q86YV0	RASAL3	RAS protein activator like-3	RASL3_HUMAN	5930.64	5930.64	5930.64	5930.64	5930.64	5930.64	5930.64	13873.2	5930.64	5930.64	5930.64	5930.64	5930.64	5930.64	25447.8	31589.8	28986.1	5930.64	5930.64	33991.4	13387.9	11861.3	5930.64	26951.5	6	10	5930.64	13633.1	0	10236.4
Q8IUH4	ZDHHC13	Palmitoyltransferase ZDHHC13	ZDH13_HUMAN	8204.76	8204.76	8204.76	8204.76	8204.76	8204.76	8204.76	8204.76	30227.2	28544.8	59994.2	28186.5	8204.76	16409.5	8204.76	8204.76	8204.76	8204.76	67138.3	43852.9	22174.5	28205.9	8204.76	33344.3	6	8	8204.76	23539.8	0	17928.3
Q8IV36	HID1	Protein HID1	HID1_HUMAN	5323.28	5323.28	5323.28	5323.28	5323.28	5323.28	110835	5323.28	61569.4	10646.6	110995	100113	60912.9	5323.28	33109.9	39742.5	150894	5323.28	57644.1	68246.1	53081.2	18920.4	75806.5	39367.3	6	3	5323.28	55991.9	0	40683
Q8IV48	ERI1	3'-5' exoribonuclease 1	ERI1_HUMAN	11565	11565	11565	11565	11565	11565	11565	11565	32059.5	11565	37173	39516.7	11565	39895.8	11565	11565	11565	23130	44241.7	11565	25665.5	33269.9	11565	27270.4	6	9	11565	22572.6	0	12011.1
Q8IV63	VRK3	Inactive serine/threonine-protein kinase VRK3	VRK3_HUMAN	5344.03	5344.03	5344.03	5344.03	5344.03	5344.03	45712.5	28264.1	39370.7	59214.4	23600.2	20927.2	10688.1	93114	5344.03	5344.03	20601.4	5344.03	40091.5	5344.03	11567	24892	59071.8	5344.03	6	5	5344.03	27990.8	0	23616.1
Q8IVL1	NAV2	Neuron navigator 2	NAV2_HUMAN	5471.18	5471.18	5471.18	5471.18	5471.18	5471.18	19071.4	5471.18	16995.9	5471.18	33258.6	5471.18	5471.18	21581.2	17930.7	5471.18	5471.18	5471.18	16523.5	5471.18	16924.1	5471.18	5471.18	10942.4	6	10	5471.18	11552.2	0	7896.33
Q8IW35	CEP97	Centrosomal protein of 97 kDa	CEP97_HUMAN	9032.71	9032.71	9032.71	9032.71	9032.71	9032.71	84145.7	44924.6	48638.2	99299.8	43525.2	48749.1	39189.4	69235.4	20574.7	24503.4	9032.71	21122.6	37379.4	21183.5	38614.5	18065.4	9032.71	21616.4	6	2	9032.71	38824	1.82e-12	24218.2
Q8IX90	SKA3	Spindle and kinetochore-associated protein 3	SKA3_HUMAN	2433.26	2433.26	2433.26	2433.26	2433.26	2433.26	28310.8	2433.26	6358.95	2433.26	10951.3	6709.51	2433.26	66002.4	2433.26	2433.26	2433.26	2433.26	25879.7	11209.7	23889.1	2433.26	4866.52	2433.26	6	9	2433.26	11448.7	0	15717.9
Q8IY57	YAF2	YY1-associated factor 2	YAF2_HUMAN	12902.2	12902.2	12902.2	12902.2	12902.2	12902.2	126455	108106	102430	12902.2	84902.6	63121.8	60776.8	335626	96138.9	12902.2	12902.2	12902.2	71406.8	62543	12902.2	76191.4	163869	25804.4	6	5	12902.2	80104.5	0	75501.7
Q8IZ21	PHACTR4	Phosphatase and actin regulator 4	PHAR4_HUMAN	9299.84	9299.84	9299.84	9299.84	9299.84	9299.84	48382.5	9299.84	21988.7	9299.84	64869.2	50256.9	9299.84	9299.84	9299.84	18599.7	9299.84	9299.84	55690.3	73097.4	42533	32016.1	86141.4	22255.5	6	7	9299.84	32273.9	1.82e-12	24670.1
Q8N423	LILRB2	Leukocyte immunoglobulin-like receptor subfamily B member 2	LIRB2_HUMAN	7106.99	7106.99	7106.99	7106.99	7106.99	7106.99	7106.99	27569.5	7106.99	38305.5	28673.9	7106.99	7106.99	7106.99	30228.6	7106.99	28892.4	53652.8	19389.8	34522.2	35870.5	20283.3	14214	7106.99	6	7	7106.99	21186.2	9.09e-13	13781.7
Q8N428	GALNT16	Polypeptide N-acetylgalactosaminyltransferase 16	GLT16_HUMAN	4386.87	4386.87	4386.87	4386.87	4386.87	4386.87	4386.87	4386.87	17767.6	4386.87	12340.1	13180.4	27192.9	4386.87	4386.87	4386.87	69054.4	4386.87	41432.7	24947.5	8773.74	4386.87	4386.87	4386.87	6	10	4386.87	14364.3	0	16740
Q8N5A5	ZGPAT	Zinc finger CCCH-type with G patch domain-containing protein	ZGPAT_HUMAN	6817.79	6817.79	6817.79	6817.79	6817.79	6817.79	47578.3	21347.6	37691.7	57495.4	20268.8	20037.4	6817.79	6817.79	49129.1	21776.3	19996	13635.6	23691.7	16594	13996.7	48736.6	29482.1	20014.9	6	2	6817.79	26394.9	9.09e-13	14836
Q8N6N7	ACBD7	Acyl-CoA-binding domain-containing protein 7	ACBD7_HUMAN	12859.6	12859.6	12859.6	12859.6	12859.6	12859.6	12859.6	12859.6	93321.5	12859.6	40188.7	12859.6	12859.6	100338	12859.6	12859.6	12859.6	12859.6	32876.3	38591.6	25719.3	12859.6	25786.5	28812.4	6	10	12859.6	28568.4	0	25907.3
Q8N8J7	FAM241A	Uncharacterized protein FAM241A	F241A_HUMAN	8451.03	8451.03	8451.03	8451.03	8451.03	8451.03	8451.03	8451.03	47397.9	8451.03	8451.03	8451.03	8451.03	8451.03	8451.03	8451.03	66949.7	21154.5	8451.03	34942.4	16902.1	17267.4	37616	29962.3	6	10	8451.03	19816.8	0	16565.3
Q8N9F7	GDPD1	Lysophospholipase D GDPD1	GDPD1_HUMAN	3627.95	3627.95	3627.95	3627.95	3627.95	3627.95	48992.4	3627.95	63496.5	3627.95	9107.16	46885.8	3627.95	59802.8	3627.95	3627.95	3627.95	7255.9	21914.8	3627.95	34077.7	3627.95	54733.2	27019.8	6	8	3627.95	22350.5	0	22139.8
Q8NBK3	SUMF1	Formylglycine-generating enzyme	SUMF1_HUMAN	11331.8	11331.8	11331.8	11331.8	11331.8	11331.8	32927.7	68837.7	64632.1	100424	123311	48610	120058	27810.7	85822.4	151706	11331.8	22663.6	82028.8	55649.8	32193.1	43627.8	26971.6	55972	6	1	11331.8	64143.2	0	38319.4
Q8NBP0	TTC13	Tetratricopeptide repeat protein 13	TTC13_HUMAN	1597.12	1597.12	1597.12	1597.12	1597.12	1597.12	1597.12	3218.02	4950.36	1597.12	36724.1	20866.8	13575.4	1597.12	3194.24	13398.6	1597.12	1597.12	20805.6	3329.52	6159.57	1597.12	1597.12	14326	6	7	1597.12	8429.34	0	9483.85
Q8NC60	NOA1	Nitric oxide-associated protein 1	NOA1_HUMAN	4551.63	4551.63	4551.63	4551.63	4551.63	4551.63	30562.1	37562.7	35449.7	4551.63	26540.8	25049.4	4551.63	4551.63	25832.6	4551.63	26518	4551.63	4551.63	4551.63	9103.27	4551.63	4551.63	4551.63	6	10	4551.63	14563.1	0	12420.1
Q8NEG4	FAM83F	Protein FAM83F	FA83F_HUMAN	6038.82	6038.82	6038.82	6038.82	6038.82	6038.82	25765.4	12506	34189.7	24674.5	13658.5	17161.8	13154.2	6038.82	13037.9	6038.82	6038.82	6038.82	13479.3	12570	6038.82	12298.6	12077.6	16107.9	6	5	6038.82	13937.5	0	7469.05
Q8NG68	TTL	Tubulin--tyrosine ligase	TTL_HUMAN	7436.14	7436.14	7436.14	7436.14	7436.14	7436.14	14872.3	7436.14	28036.4	7436.14	7436.14	47824.4	7436.14	7436.14	7436.14	22339	7436.14	7436.14	47135.5	43265.6	7436.14	29825.1	7436.14	37092.9	6	10	7436.14	19152.9	0	15096.8
Q8NHM5	KDM2B	Lysine-specific demethylase 2B	KDM2B_HUMAN	10375	10375	10375	10375	10375	10375	57119	23614.1	29189.5	10375	31688.5	10375	10375	56757	25585.9	10375	10375	10375	20750	10375	10375	10375	24025.2	10375	6	10	10375	20693.3	0	14773.8
Q8NHP6	MOSPD2	Motile sperm domain-containing protein 2	MSPD2_HUMAN	7363.56	7363.56	7363.56	7363.56	7363.56	7363.56	27337.9	7363.56	7363.56	27741.5	16876.9	21119.7	26655.6	26670.6	7363.56	21498.9	7363.56	7363.56	7363.56	7363.56	7363.56	7363.56	7363.56	14727.1	6	10	7363.56	14236.9	0	8308.56
Q8NHQ9	DDX55	ATP-dependent RNA helicase DDX55	DDX55_HUMAN	2547.26	2547.26	2547.26	2547.26	2547.26	2547.26	9132.57	2547.26	31725.5	2547.26	20129.1	2547.26	2547.26	13137.4	5094.53	2547.26	2547.26	2547.26	27041.7	9405.49	2547.26	9269.76	35369.5	2547.26	6	9	2547.26	10179.5	0	10654.9
Q8TAF3	WDR48	WD repeat-containing protein 48	WDR48_HUMAN	3293.9	3293.9	3293.9	3293.9	3293.9	3293.9	19030.8	11501.3	3293.9	3293.9	27477.6	18096.8	3293.9	3293.9	3293.9	6587.8	3293.9	3293.9	33264.9	7023.22	13565.9	15244.2	17128.8	3293.9	6	8	3293.9	10848.5	4.55e-13	8989.02
Q8TBB5	KLHDC4	Kelch domain-containing protein 4	KLDC4_HUMAN	7404.34	7404.34	7404.34	7404.34	7404.34	7404.34	86126.7	56697.8	33410.3	53037.3	73253.8	49615.4	7404.34	95475.6	38029.6	43732.7	23250.9	7404.34	17108.1	14808.7	37124.5	29927.6	26324.8	7404.34	6	3	7404.34	38896.5	0	25620
Q8TBF5	PIGX	Phosphatidylinositol-glycan biosynthesis class X protein	PIGX_HUMAN	2743.14	2743.14	2743.14	2743.14	2743.14	2743.14	17530.5	5486.28	21934.5	2743.14	24308.1	10321.6	9407.38	2743.14	17056.5	27049.1	2743.14	2743.14	2743.14	2743.14	17474.9	2743.14	10060.4	15379.7	6	7	2743.14	10845	0	8184.53
Q8TBP6	SLC25A40	Solute carrier family 25 member 40	S2540_HUMAN	21970.4	21970.4	21970.4	21970.4	21970.4	21970.4	85043.3	43940.7	87252.7	78035.3	79992.3	123109	90275.4	144783	21970.4	60900.3	21970.4	67688	342890	76656.9	65159.5	21970.4	90249.6	72581.2	6	3	21970.4	87470.5	0	69386.2
Q8TCU6	PREX1	Phosphatidylinositol 3,4,5-trisphosphate-dependent Rac exchanger 1 protein	PREX1_HUMAN	4279.5	4279.5	4279.5	4279.5	4279.5	4279.5	4279.5	4279.5	15241.8	33731.9	47446.4	24027.7	13712.9	4279.5	14270.5	21973.5	17114	17486.8	18326.4	8559.01	15795.9	10786.1	4279.5	48067.7	6	4	4279.5	17981	9.09e-13	12933.3
Q8TD22	SFXN5	Sideroflexin-5	SFXN5_HUMAN	7861.65	7861.65	7861.65	7861.65	7861.65	7861.65	7861.65	7861.65	32998.7	7861.65	37782.6	42131	7861.65	7861.65	7861.65	28613.3	7861.65	7861.65	17662.5	35496	26420.6	15723.3	7861.65	7861.65	6	10	7861.65	17524.7	0	12286.8
Q8TE02	ELP5	Elongator complex protein 5	ELP5_HUMAN	17746.7	17746.7	17746.7	17746.7	17746.7	17746.7	93959.6	17746.7	121859	17746.7	59226.1	44807	72784.8	193997	92285.5	35977.4	17746.7	17746.7	99421.6	17746.7	45055.5	86874.3	59597	35493.5	6	5	17746.7	62781.8	0	45238.3
Q8TF64	GIPC3	PDZ domain-containing protein GIPC3	GIPC3_HUMAN	9587	9587	9587	9587	9587	9587	61010.4	9587	9587	9587	111867	102295	94501.3	163276	54092.1	9587	9587	40868.4	19862.1	59489	19174	9587	71847.5	9587	6	7	9587	48077.4	0	44339.2
Q8WTV0	SCARB1	Scavenger receptor class B member 1	SCRB1_HUMAN	5055.73	5055.73	5055.73	5055.73	5055.73	5055.73	101802	45295.9	5055.73	130177	41457.7	127899	74379.4	5055.73	5055.73	64593.1	5055.73	5055.73	14986.5	5055.73	5055.73	5055.73	10111.5	27481.1	6	8	5055.73	37701.6	0	42716.1
Q8WUX2	CHAC2	Glutathione-specific gamma-glutamylcyclotransferase 2	CHAC2_HUMAN	3872.94	3872.94	3872.94	3872.94	3872.94	3872.94	3872.94	22198.9	28533.3	3872.94	3872.94	3872.94	3872.94	22239.7	10306.2	3872.94	3872.94	3872.94	13416.2	15395.8	19221.3	7745.88	45377	3872.94	6	9	3872.94	12182.8	4.55e-13	11246.6
Q8WV22	NSMCE1	Non-structural maintenance of chromosomes element 1 homolog	NSE1_HUMAN	22782.1	22782.1	22782.1	22782.1	22782.1	22782.1	61767.3	22782.1	82369	54061.8	49246.3	22782.1	22782.1	157541	88687.7	22782.1	22782.1	22782.1	45564.2	22782.1	22782.1	110240	166855	78470.9	6	8	22782.1	59836.7	0	45070.4
Q8WVD3	RNF138	E3 ubiquitin-protein ligase RNF138	RN138_HUMAN	2570.97	2570.97	2570.97	2570.97	2570.97	2570.97	2570.97	20851.8	10849.9	2570.97	2570.97	2570.97	2570.97	33699	10522.1	2570.97	2570.97	2570.97	11514.6	2570.97	2570.97	8810.57	13908.6	5141.94	6	10	2570.97	7833.79	0	8132.32
Q8WW22	DNAJA4	DnaJ homolog subfamily A member 4	DNJA4_HUMAN	3112.12	3112.12	3112.12	3112.12	3112.12	3112.12	67866.5	19172.3	33559.8	3112.12	106765	132355	49726.1	3112.12	26534.1	3112.12	3112.12	6224.24	50249.1	37576.8	21280.1	39167.8	31466.8	17107.5	6	4	3112.12	36194.4	0	34878.1
Q8WW43	APH1B	Gamma-secretase subunit APH-1B	APH1B_HUMAN	8248.68	8248.68	8248.68	8248.68	8248.68	8248.68	8248.68	8248.68	20963.2	38039.6	21806.9	28114.9	21595.7	34527.2	16497.4	23316.7	8248.68	8248.68	8248.68	20161.4	20290.6	8248.68	8248.68	23507.7	6	7	8248.68	18142.3	0	9277.45
Q8WX77	IGFBPL1	Insulin-like growth factor-binding protein-like 1	IBPL1_HUMAN	14814.1	14814.1	14814.1	14814.1	14814.1	14814.1	59492.8	382617	692676	14814.1	53371.6	129217	29628.1	206190	52889.9	14814.1	14814.1	57717.5	588788	1.82916e+06	338655	99829.7	588727	66377.6	6	3	14814.1	289988	0	431660
Q8WXE9	STON2	Stonin-2	STON2_HUMAN	5908	5908	5908	5908	5908	5908	19094	29413.6	27553.9	29224.4	29527.4	27668.8	27549.5	31129.9	14613	22789.1	17143.8	12005.9	18325.9	19169.8	15374.7	15565.5	14743.8	11816	6	0	5908	21261.6	0	6588.75
Q92805	GOLGA1	Golgin subfamily A member 1	GOGA1_HUMAN	2146.66	2146.66	2146.66	2146.66	2146.66	2146.66	2146.66	2146.66	2146.66	2146.66	5990.96	7103.63	2146.66	2146.66	2146.66	4293.32	5363.94	5837.15	10991.3	2146.66	5073.15	2146.66	2146.66	10472.1	6	10	2146.66	4255.12	4.55e-13	2828.56
Q92932	PTPRN2	Receptor-type tyrosine-protein phosphatase N2	PTPR2_HUMAN	3020.47	3020.47	3020.47	3020.47	3020.47	3020.47	8089.17	3020.47	119865	11986	37338.6	80799.5	40796.6	7792.55	3020.47	3020.47	8954.62	3020.47	6040.95	56319.1	3020.47	3020.47	35641	30650.5	6	6	3020.47	25688.7	0	31534.1
Q92968	PEX13	Peroxisomal membrane protein PEX13	PEX13_HUMAN	6933.13	6933.13	6933.13	6933.13	6933.13	6933.13	73639.7	42109.7	21807.4	42496.3	6933.13	6933.13	6933.13	6933.13	6933.13	23345.8	6933.13	19091.6	103537	13866.3	86963.6	6933.13	25236.6	15403.4	6	7	6933.13	28668.3	0	29134.6
Q969H6	POP5	Ribonuclease P/MRP protein subunit POP5	POP5_HUMAN	16714.5	16714.5	16714.5	16714.5	16714.5	16714.5	16714.5	56303.1	47196.2	16714.5	16714.5	39062.1	16714.5	16714.5	33429	35416.3	45567.3	16714.5	42531.7	16714.5	16714.5	33775.8	41502.5	16714.5	6	9	16714.5	29178.6	0	13402.1
Q969V6	MRTFA	Myocardin-related transcription factor A	MRTFA_HUMAN	955.405	955.405	955.405	955.405	955.405	955.405	955.405	955.405	955.405	955.405	15363.3	23782.4	955.405	955.405	955.405	16680.9	955.405	8137.14	20689.5	955.405	9602.04	1910.81	955.405	5713.23	6	10	955.405	6190.74	1.14e-13	7534.8
Q969Z0	TBRG4	FAST kinase domain-containing protein 4	FAKD4_HUMAN	6725.71	6725.71	6725.71	6725.71	6725.71	6725.71	29045.3	6725.71	36309.4	6725.71	19679.3	62261	39442.3	6725.71	6725.71	6725.71	19814.9	38311.6	13451.4	6725.71	21495.7	6725.71	29493.3	21474.2	6	7	6725.71	20992.1	9.09e-13	15276
Q96B45	BORCS7	BLOC-1-related complex subunit 7	BORC7_HUMAN	3834.46	3834.46	3834.46	3834.46	3834.46	3834.46	19880.3	3834.46	13252.4	3834.46	3834.46	3834.46	3834.46	3834.46	18716.5	21809.6	12873.2	3834.46	10088.7	11143.3	7668.93	3834.46	3834.46	3834.46	6	10	3834.46	8543.2	4.55e-13	6148.99
Q96BH1	RNF25	E3 ubiquitin-protein ligase RNF25	RNF25_HUMAN	4073.28	4073.28	4073.28	4073.28	4073.28	4073.28	4073.28	4073.28	4073.28	4073.28	23790.2	30634.2	16842.7	4073.28	4073.28	4073.28	4073.28	10007.6	17824.4	20810.4	8146.55	22633.5	21049	4073.28	6	9	4073.28	11577.7	0	8810.67
Q96CP6	GRAMD1A	Protein Aster-A	ASTRA_HUMAN	2962.61	2962.61	2962.61	2962.61	2962.61	2962.61	19534.2	2962.61	13186.7	34272.7	83950.4	45194.1	14855.2	2962.61	2962.61	2962.61	2962.61	2962.61	12282.1	11010.6	2962.61	7683.84	22629.2	5925.22	6	7	2962.61	16181.3	0	20093.8
Q96CU9	FOXRED1	FAD-dependent oxidoreductase domain-containing protein 1	FXRD1_HUMAN	8147.75	8147.75	8147.75	8147.75	8147.75	8147.75	31661.2	16295.5	78899.7	125105	45148.4	57403.9	59368.4	101302	8147.75	8147.75	59905	8147.75	52663.5	8147.75	8147.75	32359	23690.2	8147.75	6	6	8147.75	40704.9	9.09e-13	34001.2
Q96DA2	RAB39B	Ras-related protein Rab-39B	RB39B_HUMAN	27329.4	27329.4	27329.4	27329.4	27329.4	27329.4	27329.4	27329.4	197771	207585	103497	83400.1	27329.4	223836	71737	27329.4	27329.4	27329.4	67825.1	179873	27329.4	54658.9	27329.4	149215	6	8	27329.4	86557.5	0	70096.8
Q96DP5	MTFMT	Methionyl-tRNA formyltransferase, mitochondrial	FMT_HUMAN	4106.52	4106.52	4106.52	4106.52	4106.52	4106.52	11233.8	22046.2	22450.5	4106.52	27003	17677.4	19964	26892.9	4106.52	11068.8	4106.52	13352.8	16212	8213.04	26461.5	23746.3	4106.52	12109.1	6	4	4106.52	15269.8	0	8137.52
Q96DR4	STARD4	StAR-related lipid transfer protein 4	STAR4_HUMAN	2471.83	2471.83	2471.83	2471.83	2471.83	2471.83	2471.83	9841.33	11847.8	2471.83	2471.83	2471.83	2471.83	17519.1	2471.83	2471.83	208564	2471.83	11024.3	15786.4	2471.83	2471.83	7922.8	4943.65	6	10	2471.83	17342.7	0	46636
Q96EX3	WDR34	WD repeat-containing protein 34	WDR34_HUMAN	5237.68	5237.68	5237.68	5237.68	5237.68	5237.68	43432.2	5237.68	43508.4	43738.8	28197.4	19546.3	5237.68	113124	38304.3	5237.68	44418.6	10475.4	59128	29099.8	99665.6	37995.3	18960.6	35786.1	6	3	5237.68	37838.5	0	28758.8
Q96FF7	MISP3	Uncharacterized protein MISP3	MISP3_HUMAN	3610.11	3610.11	3610.11	3610.11	3610.11	3610.11	41018.1	3610.11	64416.1	3610.11	16683	11674.7	14950.7	47715.5	7843.21	42307.2	3610.11	3610.11	3610.11	54049	35549.7	3610.11	15829.6	7220.21	6	6	3610.11	21162.1	4.55e-13	19865.1
Q96FF9	CDCA5	Sororin	CDCA5_HUMAN	12534.4	12534.4	12534.4	12534.4	12534.4	12534.4	50844.4	25068.8	106343	84193.2	33395.6	27203.9	34206.6	187348	95322.5	12534.4	26484.9	12534.4	60468.5	52993.6	49483.8	42769.5	52370.1	28217.7	6	2	12534.4	54543.5	1.82e-12	41210.4
Q96GA3	LTV1	Protein LTV1 homolog	LTV1_HUMAN	4309.78	4309.78	4309.78	4309.78	4309.78	4309.78	8619.55	17817.6	4309.78	27521.5	13588.9	17348.5	14046	4309.78	4309.78	4309.78	15094.7	4309.78	42992.5	4309.78	4309.78	4309.78	4309.78	4309.78	6	10	4309.78	11118.2	0	10189.9
Q96GD4	AURKB	Aurora kinase B	AURKB_HUMAN	1789.94	1789.94	1789.94	1789.94	1789.94	1789.94	23095.7	1789.94	36495.7	1789.94	16728.3	3579.89	1789.94	53098.2	20110.1	52808.6	1789.94	1789.94	27347.3	25491.2	27992.7	17266.5	42743	18268.3	6	5	1789.94	20776.4	0	16761.1
Q96J42	TXNDC15	Thioredoxin domain-containing protein 15	TXD15_HUMAN	13083.2	13083.2	13083.2	13083.2	13083.2	13083.2	13083.2	13083.2	60873.8	13083.2	59795	36084.9	33866.4	69471.9	13083.2	26166.5	53277.4	231997	59377.8	13083.2	44409.9	43158.1	60837.2	41979.4	6	5	13083.2	49261.7	0	48247.7
Q96KB5	PBK	Lymphokine-activated killer T-cell-originated protein kinase	TOPK_HUMAN	12824.4	12824.4	12824.4	12824.4	12824.4	12824.4	39401.4	12824.4	106550	12824.4	33794	39959.9	42549.6	121315	67837.7	12824.4	12824.4	12824.4	147950	40330.9	25648.7	27649.2	28397.3	38924.1	6	5	12824.4	45801.7	0	38798.5
Q96KS9	FAM167A	Protein FAM167A	F167A_HUMAN	13890.1	13890.1	13890.1	13890.1	13890.1	13890.1	100222	13890.1	185193	13890.1	128663	83050.7	13890.1	13890.1	13890.1	27780.1	13890.1	13890.1	148442	105503	51236	13890.1	86689.1	46212.5	6	8	13890.1	59672.9	0	53465.5
Q96LI5	CNOT6L	CCR4-NOT transcription complex subunit 6-like	CNO6L_HUMAN	12202.6	12202.6	12202.6	12202.6	12202.6	12202.6	62098.5	64287.9	97053.4	62979.2	69548.4	24405.2	62009.8	74527.8	76588.8	57831.8	12202.6	26392.1	69577.8	78691.8	49673.3	112253	33833.3	103310	6	1	12202.6	63181.3	0	26170.6
Q96MV1	TLCD4	TLC domain-containing protein 4	TLCD4_HUMAN	968.821	968.821	968.821	968.821	968.821	968.821	28997.1	968.821	968.821	14191.9	4807.12	10452.6	3694.07	968.821	968.821	12984.4	968.821	968.821	968.821	1937.64	3060.04	968.821	968.821	968.821	6	10	968.821	4989.61	1.14e-13	7192.66
Q96N64	PWWP2A	PWWP domain-containing protein 2A	PWP2A_HUMAN	1145.32	1145.32	1145.32	1145.32	1145.32	1145.32	12090.2	11676.7	1145.32	1145.32	2290.65	1145.32	1145.32	17372.1	1145.32	1145.32	1145.32	3192.17	6945.48	10356.8	1145.32	9488.96	12791.1	1145.32	6	9	1145.32	5361.78	0	5287.46
Q96QE5	TEFM	Transcription elongation factor, mitochondrial	TEFM_HUMAN	9606.69	9606.69	9606.69	9606.69	9606.69	9606.69	9606.69	9606.69	9606.69	9606.69	19213.4	46591.2	67963.8	9606.69	84646.1	9606.69	9606.69	21975.9	9606.69	9606.69	34994.3	25043	47108.7	9606.69	6	10	9606.69	24644.6	0	22196.5
Q96SB8	SMC6	Structural maintenance of chromosomes protein 6	SMC6_HUMAN	6331.75	6331.75	6331.75	6331.75	6331.75	6331.75	24711.5	6331.75	6331.75	38469.8	6331.75	14062.7	12663.5	76286.6	19713	6331.75	6331.75	6331.75	36346.7	6331.75	6331.75	6331.75	24718.6	6331.75	6	10	6331.75	17238.3	0	17702.9
Q96T88	UHRF1	E3 ubiquitin-protein ligase UHRF1	UHRF1_HUMAN	6269.82	6269.82	6269.82	6269.82	6269.82	6269.82	80157.5	56761.7	83147.9	54779.1	84084.8	36202.9	28983.3	166087	67942.4	6269.82	19159.4	12539.6	93254.6	52465.5	61152.5	40676.6	223520	63343.3	6	1	6269.82	68362.7	0	51769.7
Q96TA2	YME1L1	ATP-dependent zinc metalloprotease YME1L1	YMEL1_HUMAN	9584.74	9584.74	9584.74	9584.74	9584.74	9584.74	9584.74	9584.74	9584.74	9584.74	28051.4	45670.3	28220.2	30113.4	19169.5	38830.4	31444.8	9584.74	25377.9	33050.1	27629.6	9584.74	21783.6	9584.74	6	7	9584.74	22024.1	0	11367.9
Q99442	SEC62	Translocation protein SEC62	SEC62_HUMAN	40651.9	40651.9	40651.9	40651.9	40651.9	40651.9	40651.9	40651.9	40651.9	131286	142477	149255	40651.9	40651.9	81303.7	157214	176547	216098	40651.9	40651.9	40651.9	299039	40651.9	197833	6	9	40651.9	106496	0	77566.7
Q99590	SCAF11	Protein SCAF11	SCAFB_HUMAN	16474.9	16474.9	16474.9	16474.9	16474.9	16474.9	65327.1	16474.9	61518.6	16474.9	32949.8	50517.1	54296	57044.1	75821	16474.9	16474.9	16474.9	41573.6	16474.9	16474.9	16474.9	16474.9	16474.9	6	10	16474.9	33544.3	0	20855.9
Q99640	PKMYT1	Membrane-associated tyrosine- and threonine-specific cdc2-inhibitory kinase	PMYT1_HUMAN	5135.05	5135.05	5135.05	5135.05	5135.05	5135.05	13829.8	5135.05	20048.6	14413	12547.2	10270.1	12162.8	27951.5	19758.4	5135.05	5135.05	5135.05	22035.6	16126.3	14573.6	5135.05	14979.1	15713.3	6	5	5135.05	13338	0	6421.96
Q99661	KIF2C	Kinesin-like protein KIF2C	KIF2C_HUMAN	6724.35	6724.35	6724.35	6724.35	6724.35	6724.35	51137.4	27216	49486.5	45304	38400.2	13825.1	13448.7	72403.7	27942	6724.35	23891.2	6724.35	101301	38266.9	44497.8	38138.1	80401.1	44110.8	6	2	6724.35	40178.8	0	24608.9
Q99731	CCL19	C-C motif chemokine 19	CCL19_HUMAN	1832.39	1832.39	1832.39	1832.39	1832.39	1832.39	17079.1	20595.2	10170	1832.39	12687.6	4559.31	1832.39	1832.39	9327.92	1832.39	17480.9	1832.39	1832.39	190648	3664.77	12935.9	22311	19927.2	6	6	1832.39	19576.7	0	42122.5
Q99758	ABCA3	ATP-binding cassette sub-family A member 3	ABCA3_HUMAN	422.36	422.36	422.36	422.36	422.36	422.36	422.36	422.36	5329.42	18404.1	13453.6	28955.9	20323.1	422.36	9300.49	16152.1	422.36	422.36	5450.19	18359.5	422.36	422.36	844.719	18677.7	6	7	422.36	8789.29	5.68e-14	9049.36
Q99988	GDF15	Growth/differentiation factor 15	GDF15_HUMAN	690.093	690.093	690.093	690.093	690.093	690.093	131564	690.093	252269	181830	29232.9	20569.8	134384	690.093	690.093	690.093	1380.19	21664.4	690.093	642162	690.093	690.093	88233.5	690.093	6	8	690.093	83822.8	0	154112
Q9BPY3	FAM118B	Protein FAM118B	F118B_HUMAN	5598.19	5598.19	5598.19	5598.19	5598.19	5598.19	23563.7	5598.19	21839	5598.19	5598.19	5598.19	5598.19	5598.19	28671	5598.19	5598.19	11196.4	19634	5598.19	18996.7	31796	5598.19	17981.5	6	10	5598.19	12758.9	0	8954.97
Q9BQT9	CLSTN3	Calsyntenin-3	CSTN3_HUMAN	255.103	255.103	255.103	255.103	255.103	255.103	6240.08	255.103	255.103	114451	68114.9	47322.2	21639.5	255.103	255.103	255.103	255.103	255.103	13914.6	6384.95	255.103	255.103	255.103	510.205	6	10	255.103	15618.3	0	30120
Q9BRR9	ARHGAP9	Rho GTPase-activating protein 9	RHG09_HUMAN	4365.44	4365.44	4365.44	4365.44	4365.44	4365.44	4365.44	19790.6	24745.5	8730.89	11036.1	13158.6	19810.6	4365.44	21344.1	29275.3	4365.44	34335.3	10939.4	17901.9	25774.8	22303	14195.2	36376.3	6	3	4365.44	17934.1	0	9584.74
Q9BRT9	GINS4	DNA replication complex GINS protein SLD5	SLD5_HUMAN	8231.09	8231.09	8231.09	8231.09	8231.09	8231.09	29988.9	41939.5	51346.2	8231.09	68816.7	22039.7	8231.09	112837	73949.4	8231.09	38855.7	8231.09	113174	29649	16462.2	51010	97625.7	37138.1	6	4	8231.09	45430.9	1.82e-12	34007.1
Q9BSJ6	PIMREG	Protein PIMREG	PIMRE_HUMAN	9604.79	9604.79	9604.79	9604.79	9604.79	9604.79	30309.2	35757	30688.7	9604.79	46830.8	9604.79	9604.79	283287	9604.79	9604.79	9604.79	9604.79	29288.8	32075.9	39365.5	19209.6	38224.4	34216.1	6	7	9604.79	38138.1	0	60775.1
Q9BSQ5	CCM2	Cerebral cavernous malformations 2 protein	CCM2_HUMAN	403.64	403.64	403.64	403.64	403.64	403.64	403.64	403.64	403.64	403.64	30128.8	9301.69	1614.72	403.64	403.64	403.64	403.64	403.64	8198.06	7858.36	807.281	5572.03	14922.3	10833	6	9	403.64	5159.39	0	7527.28
Q9BTX1	NDC1	Nucleoporin NDC1	NDC1_HUMAN	5534.69	5534.69	5534.69	5534.69	5534.69	5534.69	28889.3	5534.69	26593.9	5534.69	21670.9	20943.7	5534.69	48755.2	29573.8	11069.4	27989.3	13245.6	29955.8	17689	5534.69	13396.2	36889.3	31575.4	6	4	5534.69	21132	0	12053.4
Q9BTX7	TTPAL	Alpha-tocopherol transfer protein-like	TTPAL_HUMAN	2206.99	2206.99	2206.99	2206.99	2206.99	2206.99	11621.4	2206.99	2206.99	2206.99	6373.5	4649.17	2206.99	2206.99	2206.99	2206.99	2206.99	4413.98	8374.33	8647.94	10427.5	11006.7	13767.1	5637.71	6	8	2206.99	5698.62	0	3853.7
Q9BUA3	SPINDOC	Spindlin interactor and repressor of chromatin-binding protein	SPNDC_HUMAN	3037.99	3037.99	3037.99	3037.99	3037.99	3037.99	3037.99	42246.5	31724.9	3037.99	3037.99	3037.99	3037.99	70507.6	26619.6	6075.98	3037.99	3037.99	34230.4	28163.7	16440.9	55490.8	46952.8	21325.7	6	7	3037.99	22280.3	0	20563
Q9BUD6	SPON2	Spondin-2	SPON2_HUMAN	30064.2	30064.2	30064.2	30064.2	30064.2	30064.2	94518.8	109063	30064.2	81672	30064.2	30064.2	92897.1	30064.2	30064.2	30064.2	30064.2	88130.2	65867.9	246874	60128.3	30064.2	239715	30064.2	6	9	30064.2	74969.1	3.64e-12	65501.4
Q9BUR4	WRAP53	Telomerase Cajal body protein 1	TCAB1_HUMAN	2180.13	2180.13	2180.13	2180.13	2180.13	2180.13	2180.13	2180.13	82899.6	2180.13	58441.8	4360.27	5268.83	2180.13	2180.13	2180.13	2180.13	2180.13	49212.9	57334.1	57044.6	84313.5	103177	79610.9	6	8	2180.13	33283.6	0	36122.9
Q9BVS4	RIOK2	Serine/threonine-protein kinase RIO2	RIOK2_HUMAN	4756	4756	4756	4756	4756	4756	4756	27330.4	11096.9	4756	9511.99	15178.8	15789.5	26485.2	13518.1	11298.4	4756	4756	23151.1	4756	12980.9	26909.2	4756	4756	6	7	4756	12585.7	9.09e-13	8123.55
Q9BVW5	TIPIN	TIMELESS-interacting protein	TIPIN_HUMAN	1097.92	1097.92	1097.92	1097.92	1097.92	1097.92	73069.5	53990.3	45029.8	67233.4	62442	16846.7	11588.6	233499	74414.6	2195.84	18094	8175.44	49037	37560	26791	74373.8	99436.9	16538.5	6	0	1097.92	53906.5	2.27e-13	51368.5
Q9BW19	KIFC1	Kinesin-like protein KIFC1	KIFC1_HUMAN	11355.2	11355.2	11355.2	11355.2	11355.2	11355.2	138127	11355.2	65226.5	100944	50984.7	40024.4	87656	405325	62552.4	11355.2	22710.4	11355.2	211523	46188.9	82050.8	76269.5	111516	49070.5	6	3	11355.2	88013	0	91088.1
Q9BW71	HIRIP3	HIRA-interacting protein 3	HIRP3_HUMAN	40095.6	40095.6	40095.6	40095.6	40095.6	40095.6	90096.6	127694	85344.1	40095.6	108833	80191.1	40095.6	234516	158776	40095.6	40095.6	40095.6	158345	195246	117994	88023.5	147381	122356	6	5	40095.6	106404	0	55773.3
Q9BXS6	NUSAP1	Nucleolar and spindle-associated protein 1	NUSAP_HUMAN	16897.5	16897.5	16897.5	16897.5	16897.5	16897.5	38089.9	16897.5	82982.7	178056	109399	34207	101484	530212	110357	16897.5	16897.5	16897.5	111432	106290	54124.2	102484	157300	33795	6	4	16897.5	100989	0	114838
Q9BYK8	HELZ2	Helicase with zinc finger domain 2	HELZ2_HUMAN	3296.84	3296.84	3296.84	3296.84	3296.84	3296.84	21915	3296.84	24267.1	3296.84	18280.5	70509.7	10523	3296.84	6593.67	3296.84	20658.1	3296.84	3296.84	21419.3	3296.84	3296.84	7039.68	3296.84	6	9	3296.84	12826.5	4.55e-13	15987.4
Q9BZD4	NUF2	Kinetochore protein Nuf2	NUF2_HUMAN	2537.3	2537.3	2537.3	2537.3	2537.3	2537.3	18616.6	36846.8	2537.3	2537.3	11102.1	5074.59	2537.3	32751.7	2537.3	2537.3	6522.33	2537.3	60153	16765.4	44091.4	2537.3	2537.3	2537.3	6	9	2537.3	14153.3	0	17101.4
Q9BZM5	ULBP2	UL16-binding protein 2	ULBP2_HUMAN	7420.4	7420.4	7420.4	7420.4	7420.4	7420.4	41642.8	7420.4	7420.4	89473.9	7420.4	18144.9	46555.5	16825.2	7420.4	48760.8	576521	17799.4	7420.4	7420.4	28980.9	14840.8	125332	19516.5	6	6	7420.4	60495.4	9.09e-13	128926
Q9BZQ6	EDEM3	ER degradation-enhancing alpha-mannosidase-like protein 3	EDEM3_HUMAN	5856.28	5856.28	5856.28	5856.28	5856.28	5856.28	5856.28	5856.28	5856.28	5856.28	48110.8	30582.7	11712.6	5856.28	17503.8	33707.3	23636	5856.28	27394	5856.28	12532.5	5856.28	5856.28	19681.9	6	9	5856.28	15420.5	0	12273.9
Q9C002	NMES1	Normal mucosa of esophagus-specific gene 1 protein	NMES1_HUMAN	2959.18	2959.18	2959.18	2959.18	2959.18	2959.18	193955	2959.18	413834	2959.18	72990.5	141348	2959.18	2959.18	2959.18	284307	5918.37	2959.18	2959.18	36095.3	2959.18	2959.18	55881.7	2959.18	6	10	2959.18	68551.2	0	114255
Q9C0H9	SRCIN1	SRC kinase signaling inhibitor 1	SRCN1_HUMAN	4312.2	4312.2	4312.2	4312.2	4312.2	4312.2	14982.8	4312.2	55291.7	4312.2	13852.9	8624.41	4312.2	12737.4	4312.2	4312.2	4312.2	4312.2	105892	25593.1	28695.9	4312.2	4312.2	4312.2	6	10	4312.2	17155.1	9.09e-13	25044.7
Q9GZM5	YIPF3	Protein YIPF3	YIPF3_HUMAN	8640.19	8640.19	8640.19	8640.19	8640.19	8640.19	93245.6	43833.1	46592.4	8640.19	19924.1	17280.4	8640.19	8640.19	43663	61676.7	66013.8	36323.4	83691.7	66595.2	46297.8	77260.6	80865.1	82386	6	3	8640.19	49531.6	0	27700.6
Q9GZN7	ROGDI	Protein rogdi homolog	ROGDI_HUMAN	2659.38	2659.38	2659.38	2659.38	2659.38	2659.38	109807	2659.38	63125.3	2659.38	31405.4	24600.3	24356.8	2659.38	2659.38	2659.38	2659.38	5318.76	19839	31675.9	2659.38	24280	13585.3	33619.3	6	7	2659.38	22234.9	4.55e-13	26569.8
Q9H081	MIS12	Protein MIS12 homolog	MIS12_HUMAN	18151.5	18151.5	18151.5	18151.5	18151.5	18151.5	67139.4	18151.5	18151.5	55692.9	42667.3	18151.5	18151.5	123412	45857.5	18151.5	18151.5	18151.5	57878.7	18151.5	18151.5	36302.9	18151.5	42287.7	6	10	18151.5	36264.1	0	26711.2
Q9H1N7	SLC35B3	Adenosine 3'-phospho 5'-phosphosulfate transporter 2	S35B3_HUMAN	2288.48	2288.48	2288.48	2288.48	2288.48	2288.48	7876.88	2288.48	2288.48	15975.1	13941.7	25737.2	16508.7	2288.48	2288.48	7474.1	2288.48	2288.48	8144.86	2288.48	4576.97	2288.48	2288.48	2288.48	6	10	2288.48	6840.02	0	6666.4
Q9H2H0	CXXC4	CXXC-type zinc finger protein 4	CXXC4_HUMAN	6540.65	6540.65	6540.65	6540.65	6540.65	6540.65	124184	6540.65	161177	6540.65	70333.4	81658.4	62255	196662	6540.65	6540.65	13081.3	6540.65	6540.65	6540.65	50286.7	232658	216825	79952.3	6	7	6540.65	74158.7	0	77139.6
Q9H2P9	DPH5	Diphthine methyl ester synthase	DPH5_HUMAN	4909.29	4909.29	4909.29	4909.29	4909.29	4909.29	4909.29	44527.6	24968.6	4909.29	11623.7	4909.29	4909.29	4909.29	4909.29	15791.3	11666.3	9818.58	28009.3	16279.2	13619	34148.1	46623.6	18513.6	6	6	4909.29	16946.9	0	13156.7
Q9H410	DSN1	Kinetochore-associated protein DSN1 homolog	DSN1_HUMAN	4529.9	4529.9	4529.9	4529.9	4529.9	4529.9	17639	4529.9	4529.9	9702.49	22533.1	9059.8	4529.9	47730	4529.9	4529.9	4529.9	4529.9	34851.2	4529.9	4529.9	22937.6	33948.1	36878.1	6	9	4529.9	15336	0	13899.7
Q9H4F8	SMOC1	SPARC-related modular calcium-binding protein 1	SMOC1_HUMAN	4475.79	4475.79	4475.79	4475.79	4475.79	4475.79	63912.2	87033.2	102605	4475.79	45442	36809.1	132189	4475.79	4475.79	4475.79	4475.79	4475.79	4475.79	30160	4475.79	4475.79	8951.57	4475.79	6	10	4475.79	30658.9	0	38981.3
Q9H5H4	ZNF768	Zinc finger protein 768	ZN768_HUMAN	1769.07	1769.07	1769.07	1769.07	1769.07	1769.07	31093.2	41974.8	53991.7	1769.07	36320.2	3538.14	48355.8	68756.3	65242.2	1769.07	1769.07	8882.87	83696	1769.07	26264.3	42706	51367.9	39500.7	6	4	1769.07	33820.4	2.27e-13	25296.1
Q9H5N1	RABEP2	Rab GTPase-binding effector protein 2	RABE2_HUMAN	1888.26	1888.26	1888.26	1888.26	1888.26	1888.26	1888.26	1888.26	5385.99	21199.4	3776.52	59217.2	1888.26	1888.26	35985.2	30291.1	30978.6	34245	23297	25790.8	30572.3	1888.26	1888.26	43870.5	6	6	1888.26	19774.4	0	17311.4
Q9H6E5	TUT1	Speckle targeted PIP5K1A-regulated poly(A) polymerase	STPAP_HUMAN	6069.03	6069.03	6069.03	6069.03	6069.03	6069.03	36752.3	6069.03	27453.3	6069.03	17991.6	12138.1	6069.03	45472.9	18842.1	6069.03	6069.03	6069.03	16081.3	18278.4	6069.03	6069.03	18824.8	15247.4	6	8	6069.03	15313	0	11184.5
Q9H6H4	REEP4	Receptor expression-enhancing protein 4	REEP4_HUMAN	9464.74	9464.74	9464.74	9464.74	9464.74	9464.74	37324.8	9464.74	40738.3	9464.74	25487.3	25066.7	9464.74	30654.5	9464.74	9464.74	34931.5	9464.74	29476.3	31002	18929.5	9464.74	23022.1	30686.8	6	7	9464.74	21865.2	0	10985.2
Q9H7E2	TDRD3	Tudor domain-containing protein 3	TDRD3_HUMAN	2680.27	2680.27	2680.27	2680.27	2680.27	2680.27	24427.1	2680.27	41378.5	2680.27	32589.9	35483.6	19362.3	25962	9158.69	2680.27	59550.7	2680.27	6110.2	2680.27	5360.53	2680.27	2680.27	2680.27	6	8	2680.27	15601.4	0	16752.1
Q9H7H0	METTL17	Methyltransferase-like protein 17, mitochondrial	MET17_HUMAN	8160.77	8160.77	8160.77	8160.77	8160.77	8160.77	57896.7	52951.9	85048.1	8160.77	16321.5	28745.7	8160.77	34734.7	8160.77	8160.77	8160.77	8160.77	32746.6	8160.77	8160.77	40910.6	94141.3	81512	6	8	8160.77	32794.2	9.09e-13	28978.6
Q9H900	ZWILCH	Protein zwilch homolog	ZWILC_HUMAN	565.377	565.377	565.377	565.377	565.377	565.377	12420.8	2355.24	26015.3	2508.01	27524.7	10877.5	1130.75	2983.05	35902.4	565.377	565.377	565.377	17689.3	2964.18	1310.06	565.377	10503.6	565.377	6	5	565.377	8722.88	0	10759.3
Q9H967	WDR76	WD repeat-containing protein 76	WDR76_HUMAN	6509.64	6509.64	6509.64	6509.64	6509.64	6509.64	60422.5	20882.4	87165.2	40932.6	48451	6509.64	47616	174295	72095.4	6509.64	13019.3	6509.64	95829.9	45854.9	28847.5	49153.6	61851.2	36089.4	6	3	6509.64	50113	0	39655.9
Q9H9F9	ACTR5	Actin-related protein 5	ARP5_HUMAN	4157.85	4157.85	4157.85	4157.85	4157.85	4157.85	21514.5	13865.4	26295.9	4157.85	17848.3	4157.85	16149.7	31797.3	21799.9	13236.8	4157.85	8315.7	25551.3	9404.13	14246.1	20464.5	26815.9	17886.4	6	3	4157.85	16537	0	8124.35
Q9HBE1	PATZ1	POZ-, AT hook-, and zinc finger-containing protein 1	PATZ1_HUMAN	17688.9	17688.9	17688.9	17688.9	17688.9	17688.9	44020.4	46042.8	35377.8	17688.9	17688.9	17688.9	43447.6	62942.9	42925.5	17688.9	17688.9	17688.9	37329.3	17688.9	17688.9	41439.2	39186.5	17688.9	6	9	17688.9	30661.8	0	14026.1
Q9HBM1	SPC25	Kinetochore protein Spc25	SPC25_HUMAN	3770.57	3770.57	3770.57	3770.57	3770.57	3770.57	21338.2	13851.7	38539.3	12351.4	24683.5	3770.57	3770.57	97544.7	3770.57	3770.57	3770.57	3770.57	28884.6	24414.9	35325.4	12991.3	25566.9	7541.14	6	6	3770.57	20314.2	4.55e-13	21888.8
Q9HCK8	CHD8	Chromodomain-helicase-DNA-binding protein 8	CHD8_HUMAN	14092.1	14092.1	14092.1	14092.1	14092.1	14092.1	37752	41683.7	42485.5	14092.1	69767.9	30828.5	14092.1	58764.8	42649.2	14092.1	14092.1	14092.1	57530.4	38207.2	28184.2	62005.9	44434.5	14092.1	6	6	14092.1	35491.5	0	18194.8
Q9NNW5	WDR6	WD repeat-containing protein 6	WDR6_HUMAN	7210.04	7210.04	7210.04	7210.04	7210.04	7210.04	41416.3	28518.1	7210.04	7210.04	43628.6	29159.3	7210.04	7210.04	7210.04	7210.04	7210.04	7210.04	51247.1	14420.1	33215.1	50484.5	27848.1	7210.04	6	9	7210.04	21379.3	0	16303.5
Q9NP71	MLXIPL	Carbohydrate-responsive element-binding protein	MLXPL_HUMAN	896.643	896.643	896.643	896.643	896.643	896.643	66464.7	4225.83	40798.2	896.643	19554	95015.9	896.643	896.643	896.643	896.643	896.643	6457.84	896.643	1793.29	5758.88	896.643	42729.8	896.643	6	9	896.643	16159.3	0	26584.5
Q9NPB6	PARD6A	Partitioning defective 6 homolog alpha	PAR6A_HUMAN	7401.41	7401.41	7401.41	7401.41	7401.41	7401.41	14802.8	7401.41	7401.41	7401.41	197376	99898	7401.41	25993.5	7401.41	532695	7401.41	199504	146279	7401.41	263973	415198	108632	387233	6	7	7401.41	135744	0	161129
Q9NPB8	GPCPD1	Glycerophosphocholine phosphodiesterase GPCPD1	GPCP1_HUMAN	6734.21	6734.21	6734.21	6734.21	6734.21	6734.21	34102.8	6734.21	6734.21	6734.21	31302.5	18255	6734.21	6734.21	6734.21	6734.21	18233.8	13468.4	26783.9	6734.21	6734.21	20709.4	21151.7	19264.1	6	9	6734.21	14660	9.09e-13	9111.65
Q9NQ11	ATP13A2	Cation-transporting ATPase 13A2	AT132_HUMAN	9162.47	9162.47	9162.47	9162.47	9162.47	9162.47	18324.9	9162.47	9162.47	346309	94260	147564	126862	9162.47	9162.47	25112	56964.2	37010.6	52631.4	9162.47	9162.47	9162.47	9162.47	9162.47	6	9	9162.47	54861.1	0	82197.4
Q9NQ84	GPRC5C	G-protein coupled receptor family C group 5 member C	GPC5C_HUMAN	4943.3	4943.3	4943.3	4943.3	4943.3	4943.3	34227.7	4943.3	4943.3	76263.2	106375	40851.7	44115.8	4943.3	4943.3	29187.4	4943.3	37097.8	9886.61	29496.7	24720.7	4943.3	4943.3	28394.8	6	7	4943.3	27512.3	0	26954.8
Q9NQQ7	SLC35C2	Solute carrier family 35 member C2	S35C2_HUMAN	2058.29	2058.29	2058.29	2058.29	2058.29	2058.29	10025.8	2058.29	2058.29	37561.4	17750.2	21964.3	14747.1	2058.29	4116.59	13058	21805.2	14388	25190.1	47119.6	12616.5	2058.29	9637.12	11527.8	6	4	2058.29	14985.6	0	12043.3
Q9NRX3	NDUFA4L2	NADH dehydrogenase [ubiquinone] 1 alpha subcomplex subunit 4-like 2	NUA4L_HUMAN	11328.2	11328.2	11328.2	11328.2	11328.2	11328.2	47927.9	69033.1	11328.2	11328.2	11328.2	11328.2	11328.2	44700.6	54632.6	59154.2	11328.2	22656.5	11328.2	38714.6	11328.2	11328.2	11328.2	54534.3	6	10	11328.2	28035.3	0	20637.8
Q9NRY2	INIP	SOSS complex subunit C	SOSSC_HUMAN	1498.4	1498.4	1498.4	1498.4	1498.4	1498.4	1498.4	1498.4	13195	1498.4	2996.81	1498.4	1498.4	1498.4	4506.56	1498.4	11483.7	6121.2	6102.72	1498.4	7266.16	8375.28	14276.8	1498.4	6	9	1498.4	4878.33	0	4272.64
Q9NTJ3	SMC4	Structural maintenance of chromosomes protein 4	SMC4_HUMAN	6933.96	6933.96	6933.96	6933.96	6933.96	6933.96	71121	6933.96	13867.9	52791.3	40157.7	39030	28309.7	47675.6	6933.96	6933.96	6933.96	6933.96	56772.1	6933.96	27644.3	28609.6	26149.9	26040.8	6	6	6933.96	27765.2	0	19476.1
Q9NUQ2	AGPAT5	1-acyl-sn-glycerol-3-phosphate acyltransferase epsilon	PLCE_HUMAN	9510.63	9510.63	9510.63	9510.63	9510.63	9510.63	41265.4	19021.3	98637.1	9510.63	71274.8	71143.4	56837.9	50866.7	20285.2	9510.63	50645.9	41323.2	132632	9510.63	24528.9	31202	58369.4	59683.6	6	3	9510.63	47569.4	0	31722.1
Q9NUQ3	TXLNG	Gamma-taxilin	TXLNG_HUMAN	9244.1	9244.1	9244.1	9244.1	9244.1	9244.1	18488.2	47863.4	9244.1	47767.9	76248.7	70134.9	19867.6	34772.1	20233	9244.1	26338.8	9244.1	75207.8	48094	28295.9	26962.1	39573.7	9244.1	6	4	9244.1	34268	0	21885.5
Q9NUW8	TDP1	Tyrosyl-DNA phosphodiesterase 1	TYDP1_HUMAN	4148.47	4148.47	4148.47	4148.47	4148.47	4148.47	4148.47	17949.1	19948.4	4148.47	32376.9	30330.9	16046.6	85714.7	4148.47	4148.47	4148.47	4148.47	29586.9	4148.47	4148.47	8296.94	37863.6	51876.7	6	8	4148.47	20176.6	0	21307.1
Q9NV79	PCMTD2	Protein-L-isoaspartate O-methyltransferase domain-containing protein 2	PCMD2_HUMAN	2077.73	2077.73	2077.73	2077.73	2077.73	2077.73	4155.47	2077.73	7864.98	8335.16	6252.12	10376.6	2077.73	2077.73	14613.1	4226.45	2077.73	2077.73	2077.73	2077.73	2077.73	2077.73	15857.1	2077.73	6	10	2077.73	5136.57	4.55e-13	4387.28
Q9NVP2	ASF1B	Histone chaperone ASF1B	ASF1B_HUMAN	4229	4229	4229	4229	4229	4229	91715.5	90574	159835	95753	126255	47967.9	64588.6	351419	104798	4229	64213.3	8458	173298	102501	166863	76942.3	268243	117935	6	1	4229	117533	0	82982.3
Q9NVQ4	FAIM	Fas apoptotic inhibitory molecule 1	FAIM1_HUMAN	8006.41	8006.41	8006.41	8006.41	8006.41	8006.41	16012.8	8006.41	107735	8006.41	38748.8	23445	8006.41	8006.41	8006.41	8006.41	8006.41	8006.41	68277.2	8006.41	8006.41	19517.6	22232.8	20935.8	6	10	8006.41	22053.8	9.09e-13	25577.8
Q9NW13	RBM28	RNA-binding protein 28	RBM28_HUMAN	629.681	629.681	629.681	629.681	629.681	629.681	16485.3	22254.4	54516.9	629.681	629.681	629.681	1259.36	4270.64	629.681	629.681	629.681	629.681	18115.2	7988.69	20506.6	629.681	31241.1	629.681	6	9	629.681	10128.1	0	14346.2
Q9NW68	BSDC1	BSD domain-containing protein 1	BSDC1_HUMAN	3959.22	3959.22	3959.22	3959.22	3959.22	3959.22	3959.22	3959.22	3959.22	3959.22	24117.3	21369.5	14486.6	3959.22	3959.22	3959.22	3959.22	3959.22	10072.8	7918.43	15845.5	12742.1	12406.5	27162.8	6	9	3959.22	10097.5	0	7539.98
Q9NYJ7	DLL3	Delta-like protein 3	DLL3_HUMAN	14307.2	14307.2	14307.2	14307.2	14307.2	14307.2	55709.5	14307.2	38717	14307.2	51235.3	70961.6	38862.5	66300.6	14307.2	14307.2	14307.2	14307.2	28614.3	41223.2	14307.2	14307.2	82394.6	14307.2	6	9	14307.2	33488	0	22524.7
Q9P246	STIM2	Stromal interaction molecule 2	STIM2_HUMAN	5735.13	5735.13	5735.13	5735.13	5735.13	5735.13	5735.13	5735.13	12249.2	62471	32508.3	23518.2	5735.13	5735.13	5735.13	38354.8	5735.13	11470.3	23547.2	5735.13	14891.7	5735.13	5735.13	41453.9	6	9	5735.13	17337.8	0	16064.3
Q9P2B4	CTTNBP2NL	CTTNBP2 N-terminal-like protein	CT2NL_HUMAN	7557.93	7557.93	7557.93	7557.93	7557.93	7557.93	28081.1	7557.93	7557.93	7557.93	49136	42592.6	7557.93	7557.93	7557.93	7557.93	7557.93	26282.5	34870.1	7557.93	7557.93	17708	15115.9	42361.7	6	10	7557.93	18429.3	9.09e-13	14372.1
Q9P2D3	HEATR5B	HEAT repeat-containing protein 5B	HTR5B_HUMAN	1531.58	1531.58	1531.58	1531.58	1531.58	1531.58	1531.58	1531.58	14584.9	1531.58	8830.08	22696.6	1531.58	41692.4	1531.58	1531.58	13699.7	1531.58	3063.15	22999.9	16680.9	1531.58	11207.1	19531.4	6	8	1531.58	10402.1	0	10869.3
Q9P2K2	TXNDC16	Thioredoxin domain-containing protein 16	TXD16_HUMAN	1529.03	1529.03	1529.03	1529.03	1529.03	1529.03	10040.9	1529.03	37321.3	1529.03	33045.5	23004.7	23396.7	32231.3	1529.03	1529.03	1529.03	4911.53	28620.5	61398.9	14493.7	3058.07	17610.4	33547.8	6	5	1529.03	18351.5	2.27e-13	16531.1
Q9P2M7	CGN	Cingulin	CING_HUMAN	2761.64	2761.64	2761.64	2761.64	2761.64	2761.64	66560.5	2761.64	52732.9	100993	52102.9	18235.2	2761.64	39978.6	2761.64	127454	2761.64	2761.64	5523.28	26207.5	2761.64	2761.64	113661	2761.64	6	8	2761.64	34752.4	0	41000.6
Q9P2Y4	ZNF219	Zinc finger protein 219	ZN219_HUMAN	5163.01	5163.01	5163.01	5163.01	5163.01	5163.01	5163.01	10326	42136.1	5163.01	29739.6	42462.6	5163.01	74933.9	16852.9	5163.01	5163.01	5163.01	30470.3	5163.01	5163.01	60712.9	5163.01	19088.5	6	9	5163.01	20732.8	0	21016.1
Q9UGN4	CD300A	CMRF35-like molecule 8	CLM8_HUMAN	11316.3	11316.3	11316.3	11316.3	11316.3	11316.3	23814.4	11316.3	11316.3	11316.3	11316.3	11316.3	44328.9	11316.3	31756.3	11316.3	11316.3	11316.3	11316.3	29009.7	22632.5	30387.8	34340.8	29841.2	6	10	11316.3	19959.7	0	10533.6
Q9UGR2	ZC3H7B	Zinc finger CCCH domain-containing protein 7B	Z3H7B_HUMAN	5234.67	5234.67	5234.67	5234.67	5234.67	5234.67	20458	17855.7	5234.67	5234.67	13242.4	37116.7	5234.67	5234.67	5234.67	17005.1	13107.1	5234.67	5234.67	5234.67	21229.4	31695.2	10469.3	24424.7	6	8	5234.67	13804.5	9.09e-13	9723.52
Q9UHN6	CEMIP2	Cell surface hyaluronidase	CEIP2_HUMAN	11377.2	11377.2	11377.2	11377.2	11377.2	11377.2	40451.2	11377.2	11377.2	11377.2	80852.3	40271.5	53594.8	11377.2	11377.2	45824.5	11377.2	11377.2	50378.3	34465.1	30169.5	22754.5	11377.2	40551.3	6	8	11377.2	29462.8	1.82e-12	19686.6
Q9UHR4	BAIAP2L1	Brain-specific angiogenesis inhibitor 1-associated protein 2-like protein 1	BI2L1_HUMAN	7466.13	7466.13	7466.13	7466.13	7466.13	7466.13	27700.9	7466.13	27965.6	7466.13	14932.3	38280.3	32371.7	7466.13	7466.13	17646.5	33525.4	7466.13	22058.7	22451.4	7466.13	7466.13	16453.4	7466.13	6	8	7466.13	17395.3	0	10492.4
Q9UI36	DACH1	Dachshund homolog 1	DACH1_HUMAN	21198.7	21198.7	21198.7	21198.7	21198.7	21198.7	207958	103208	116720	21198.7	55334.7	42397.3	21198.7	73484.4	21198.7	21198.7	21198.7	21198.7	200971	103361	21198.7	21198.7	90624.5	21198.7	6	9	21198.7	65824.8	0	59216.6
Q9UIB8	CD84	SLAM family member 5	SLAF5_HUMAN	5977.28	5977.28	5977.28	5977.28	5977.28	5977.28	5977.28	39748.3	13552.3	5977.28	5977.28	20264.7	5977.28	5977.28	26278.1	28418.7	35636	29456	5977.28	18352	14278	5977.28	11954.6	19884.7	6	7	5977.28	16648	0	10929.7
Q9UJ41	RABGEF1	Rab5 GDP/GTP exchange factor	RABX5_HUMAN	9360.92	9360.92	9360.92	9360.92	9360.92	9360.92	49836.1	55156.8	25078.5	9360.92	48347.6	18721.8	34130.4	9360.92	50230	47076.1	9360.92	42601.1	40161.4	32438.8	48783.7	27303.9	9360.92	33151.1	6	4	9360.92	32803.4	0	15692.8
Q9UKB1	FBXW11	F-box/WD repeat-containing protein 11	FBW1B_HUMAN	6591.96	6591.96	6591.96	6591.96	6591.96	6591.96	17242.2	6591.96	13270.1	6591.96	13183.9	16711.1	6591.96	22739.3	61776.3	6591.96	6591.96	25636.8	6591.96	6591.96	6591.96	6591.96	32210.2	6591.96	6	10	6591.96	14927.2	0	13699.9
Q9ULI0	ATAD2B	ATPase family AAA domain-containing protein 2B	ATD2B_HUMAN	25525.1	25525.1	25525.1	25525.1	25525.1	25525.1	111617	25525.1	72233.4	25525.1	123968	25525.1	198057	146354	25525.1	25525.1	25525.1	25525.1	25525.1	148617	25525.1	240255	51050.3	197953	6	9	25525.1	84435.1	0	71813
Q9ULW0	TPX2	Targeting protein for Xklp2	TPX2_HUMAN	47.1426	47.1426	47.1426	47.1426	47.1426	47.1426	45035.3	5339.32	6890.09	11763.4	9541.18	721.605	56851	36801.7	94.2851	47.1426	47.1426	47.1426	33111	6394.67	4557.75	3660.01	57927.8	10274.1	6	3	47.1426	16061.4	0	19592.6
Q9UN81	L1RE1	LINE-1 retrotransposable element ORF1 protein	LORF1_HUMAN	9419.16	9419.16	9419.16	9419.16	9419.16	9419.16	49753.1	9419.16	9419.16	9419.16	43884.1	9419.16	9419.16	80973.1	85333	25681.2	46041.5	9419.16	9419.16	9419.16	9419.16	37185.1	18838.3	9419.16	6	10	9419.16	26771.2	1.82e-12	24430.4
Q9UNY4	TTF2	Transcription termination factor 2	TTF2_HUMAN	2763.34	2763.34	2763.34	2763.34	2763.34	2763.34	2763.34	14456.7	2763.34	12274.7	11117.2	9696.56	5526.69	16599.9	13766.7	2763.34	2763.34	19268.5	25964	2763.34	9139.29	23105.7	2763.34	22164.6	6	6	2763.34	11092.3	0	7667.05
Q9Y248	GINS2	DNA replication complex GINS protein PSF2	PSF2_HUMAN	8194.35	8194.35	8194.35	8194.35	8194.35	8194.35	52636.7	81078.5	85881	8194.35	54527.1	8194.35	8194.35	192516	170201	8194.35	8194.35	16388.7	122948	34152.6	16861.3	56173.9	97107.1	36434.6	6	5	8194.35	58771	0	55093.5
Q9Y251	HPSE	Heparanase	HPSE_HUMAN	8928.73	8928.73	8928.73	8928.73	8928.73	8928.73	22149.7	8928.73	31274.9	95880.3	69922.1	26396.3	23050.9	77961.9	46457.9	39465.3	8928.73	56923.9	8928.73	70779.9	8928.73	53986.7	17857.5	31499.9	6	4	8928.73	38851.2	0	26032.1
Q9Y286	SIGLEC7	Sialic acid-binding Ig-like lectin 7	SIGL7_HUMAN	1173.14	1173.14	1173.14	1173.14	1173.14	1173.14	1173.14	1173.14	1173.14	28253.9	10590.3	14153.5	1173.14	1173.14	19863.4	20941.8	22645.2	16242.1	8987.04	10241.5	6826.18	2346.27	5744.03	13035.4	6	5	1173.14	10318.7	0	8338.27
Q9Y2W6	TDRKH	Tudor and KH domain-containing protein	TDRKH_HUMAN	7481.84	7481.84	7481.84	7481.84	7481.84	7481.84	7481.84	33190.1	14963.7	165139	50097	36232	7481.84	104171	31607.6	31433.5	57808.4	7481.84	21741.1	7481.84	17384.7	33445.5	31460.8	23572.2	6	4	7481.84	37898.6	0	38303.5
Q9Y2Y9	KLF13	Krueppel-like factor 13	KLF13_HUMAN	14569.7	14569.7	14569.7	14569.7	14569.7	14569.7	38293.1	62515.9	36757.6	75684.1	62250.5	14569.7	14569.7	64223	14569.7	14569.7	14569.7	14569.7	29139.5	14569.7	14569.7	34928.3	37628.3	32750.5	6	8	14569.7	32818.3	1.82e-12	20169.6
Q9Y375	NDUFAF1	Complex I intermediate-associated protein 30, mitochondrial	CIA30_HUMAN	1700.59	1700.59	1700.59	1700.59	1700.59	1700.59	10072.6	12183.5	16495.6	1700.59	18801.5	1700.59	1700.59	1700.59	1700.59	1700.59	1700.59	11385	3401.17	1700.59	13207	1700.59	18833.7	5233.41	6	9	1700.59	6939.93	0	6378.37
Q9Y4B5	MTCL1	Microtubule cross-linking factor 1	MTCL1_HUMAN	8547.35	8547.35	8547.35	8547.35	8547.35	8547.35	8547.35	42022.9	39234.4	8547.35	8547.35	8547.35	8547.35	30737.9	51982	8547.35	28304.2	17094.7	81117.2	57660.6	93765.8	8547.35	8547.35	34557.6	6	8	8547.35	30269.8	0	25850.4
Q9Y4K0	LOXL2	Lysyl oxidase homolog 2	LOXL2_HUMAN	4163.94	4163.94	4163.94	4163.94	4163.94	4163.94	20671.8	4163.94	4163.94	38085.8	19559.5	10584.9	45096.3	4163.94	4163.94	4163.94	18063.8	4163.94	33361.2	107246	13315.6	8327.87	79254.1	13563.2	6	6	4163.94	24006.3	0	27678.2
Q9Y5Y0	FLVCR1	Feline leukemia virus subgroup C receptor-related protein 1	FLVC1_HUMAN	13516.1	13516.1	13516.1	13516.1	13516.1	13516.1	69178	13516.1	13516.1	60419.6	41389.5	59733.8	13516.1	13516.1	13516.1	13516.1	13516.1	13516.1	48321.1	27032.2	27181.4	61072.7	81325.7	36347.5	6	8	13516.1	34451.7	0	22710.3
Q9Y664	KPTN	KICSTOR complex protein kaptin	KPTN_HUMAN	4790.16	4790.16	4790.16	4790.16	4790.16	4790.16	4790.16	4790.16	39869.3	67925.6	49846.1	30889.6	4790.16	45530.9	45961.7	42955	20155.7	19599.8	35762.3	30679.7	25908.4	31107.5	45921.6	9580.32	6	3	4790.16	30892.4	0	17342.4
Q9Y6A5	TACC3	Transforming acidic coiled-coil-containing protein 3	TACC3_HUMAN	2716.06	2716.06	2716.06	2716.06	2716.06	2716.06	2716.06	2716.06	2716.06	2716.06	5432.12	2716.06	2716.06	21707.9	29532.2	2716.06	2716.06	2716.06	2716.06	34543.5	23127.2	51928	19723.8	20309.8	6	10	2716.06	12970.3	0	14229.7
Q9Y6I9	TEX264	Testis-expressed protein 264	TX264_HUMAN	22033.4	22033.4	22033.4	22033.4	22033.4	22033.4	63571.7	22033.4	130956	22033.4	44066.9	45496.9	22033.4	68714.1	105864	22033.4	22033.4	22033.4	51028.8	62603	49825.6	22033.4	52929.6	54895.5	6	7	22033.4	49121.5	0	29737.8
Q9Y6K1	DNMT3A	DNA (cytosine-5)-methyltransferase 3A	DNM3A_HUMAN	3914.21	3914.21	3914.21	3914.21	3914.21	3914.21	26001.9	95027.2	47596	91988.9	9952.42	13752.7	19870.9	61204.1	105404	3914.21	3914.21	7828.43	88994.8	23310.4	3914.21	16351.4	39222.4	12205.4	6	3	3914.21	37247.4	0	34581.1
Q9Y6V7	DDX49	Probable ATP-dependent RNA helicase DDX49	DDX49_HUMAN	491.525	491.525	491.525	491.525	491.525	491.525	7880.73	27371.7	15682.4	2424.27	16847.3	18332.5	983.05	14069.1	22489.6	491.525	5300.94	491.525	27481.3	491.525	4882.74	12572.8	18697.2	3627.09	6	3	491.525	11117.6	0	9103.13
** The qualitative differences represent the proteins were only detected in one category of Normal or SCCC group.
** PanXXX & Caxxx means the sample ID. 'Normal' represents the group of normal human cervix and SCCC represents the group of small cell carcinoma of the cervix.
** Normal-ne & SCCC-ne means the number of samples recieved missing values replacement for this protein in each group;
**avg(Normal) & avg(SCCC) means the average expression intnensity/abundance of this protein in Normal or SCCC group;
** std(Normal) & std(SCCC) means the standard deviation of expression abundance of this protein inNormal or SCCC group;
